# Supplementary material for: Flavin-Containing Monooxygenase 3 (FMO3) Is Critical for Dioxin-Induced Reorganization of the Gut Microbiome and Host Insulin Sensitivity
Source: Metabolites. 2022 Apr 18;12(4):364. doi: 10.3390/metabo12040364 (PMC9029240; doi:10.3390/metabo12040364)
Supplement: Supplementary file 1 [file metabolites-12-00364-s001.zip]

Archive with 1 entries (1 files):
- metabolites-1641404-supplementary.xlsx
