# Supplementary material for: Flavin-Containing Monooxygenase 3 (FMO3) Is Critical for Dioxin-Induced Reorganization of the Gut Microbiome and Host Insulin Sensitivity
Source: Metabolites. 2022 Apr 18;12(4):364. doi: 10.3390/metabo12040364 (PMC9029240; doi:10.3390/metabo12040364)
Supplement: Supplementary file 1 [file metabolites-12-00364-s001.zip › metabolites-1641404-supplementary.xlsx]

## Sheet: gene_exp
GeneID	gene	locus	KO_Coil_0	KO_Coil_1	KO_Coil_2	KO_Coil_3	KO_TCDD_0	KO_TCDD_1	KO_TCDD_2	KO_TCDD_3	WT_Coil_0	WT_Coil_1	WT_Coil_2	WT_Coil_3	WT_TCDD_0	WT_TCDD_1	WT_TCDD_2	WT_TCDD_3	gene_id	gene	locus	sample_1	sample_2	status	value_1	value_2	log2(fold_change)	test_stat	p_value	sample_1	sample_2	status	value_1	value_2	log2(fold_change)	test_stat	p_value	sample_1	sample_2	status	value_1	value_2	log2(fold_change)	test_stat	p_value	sample_1	sample_2	status	value_1
ENSMUSG00000021209.12	Ppp4r4	chr12:103532282-103613831	54.5584	71.1481	35.8191	86.8434	58.1346	46.326	290.075	83.4325	69.4172	96.6939	81.6732	73.7496	32.0127	83.8696	517.065	374.33	ENSMUSG00000021209.12	Ppp4r4	chr12:103532282-103613831	WT_COil	WT_TCDD	OK	80.3835	251.819	1.64742	3.69381	5e-05	WT_COil	KO_COil	OK	80.3835	62.0922	-0.372486	-0.865193	0.08165	WT_TCDD	KO_COil	OK	251.819	62.0922	-2.0199	-4.40628	5e-05	WT_COil	KO_TCDD	OK	80.3835
ENSMUSG00000030895.9	Hpx	chr7:105591612-105600137	522.179	256.815	296.593	433.06	579.623	302.478	354.062	1578.42	286.861	275.87	315.884	741.556	283.556	336.266	266.018	536.783	ENSMUSG00000030895.9	Hpx	chr7:105591612-105600137	WT_COil	WT_TCDD	OK	405.043	355.656	-0.187593	-0.484386	0.34435	WT_COil	KO_COil	OK	405.043	377.162	-0.102891	-0.262173	0.6092	WT_TCDD	KO_COil	OK	355.656	377.162	0.0847013	0.220386	0.66385	WT_COil	KO_TCDD	OK	405.043
ENSMUSG00000031722.9	Hp	chr8:109575129-109579172	495.069	410.482	473.129	734.566	805.768	237.098	653.45	1731.15	398.591	608.665	708.861	901.888	232.927	288.862	615.371	671.943	ENSMUSG00000031722.9	Hp	chr8:109575129-109579172	WT_COil	WT_TCDD	OK	654.501	452.276	-0.533193	-1.3373	0.00805	WT_COil	KO_COil	OK	654.501	528.312	-0.309006	-0.808692	0.10885	WT_TCDD	KO_COil	OK	452.276	528.312	0.224187	0.563932	0.25065	WT_COil	KO_TCDD	OK	654.501
ENSMUSG00000074115.5	Saa1	chr7:46740496-46742980	63.6215	0	0	65.4592	133.378	12.3928	712.687	2223.72	10.8528	40.2338	235.669	172.727	15.6379	54.8021	756.719	626.415	ENSMUSG00000074115.5	Saa1	chr7:46740496-46742980	WT_COil	WT_TCDD	OK	114.871	363.394	1.66152	2.61934	5e-05	WT_COil	KO_COil	OK	114.871	32.2702	-1.83174	-2.20791	0.00175	WT_TCDD	KO_COil	OK	363.394	32.2702	-3.49326	-4.4915	5e-05	WT_COil	KO_TCDD	OK	114.871
ENSMUSG00000052496.4	Pkdrej	chr15:85814675-85821733	17.6305	17.1697	21.4705	29.3347	38.2368	32.194	35.6535	40.5189	36.3429	34.1294	21.5217	7.39866	20.5048	31.2614	18.7975	12.1526	ENSMUSG00000052496.4	Pkdrej	chr15:85814675-85821733	WT_COil	WT_TCDD	NOTEST	24.8482	20.6791	-0.264969	0	1	WT_COil	KO_COil	NOTEST	24.8482	21.4013	-0.215439	0	1	WT_TCDD	KO_COil	NOTEST	20.6791	21.4013	0.0495307	0	1	WT_COil	KO_TCDD	OK	24.8482
ENSMUSG00000021263.10	Degs2	chr12:108410541-108702306	23.9836	25.4186	10.3298	25.6436	58.4716	25.0164	17.5729	65.7941	8.7773	24.6036	13.5	30.7952	18.7436	27.0775	10.4739	23.2053	ENSMUSG00000021263.10	Degs2	chr12:108410541-108702306	WT_COil	WT_TCDD	NOTEST	19.419	19.8751	0.0334891	0	1	WT_COil	KO_COil	NOTEST	19.419	21.3439	0.136353	0	1	WT_TCDD	KO_COil	NOTEST	19.8751	21.3439	0.102863	0	1	WT_COil	KO_TCDD	OK	19.419
ENSMUSG00000079505.2	Gm11131	chr17:35377020-35384674	46.0814	43.9091	35.0628	46.623	72.6494	61.5129	42.7265	60.6231	24.3874	39.9435	38.7704	46.7933	29.4354	39.8354	21.0623	38.8392	ENSMUSG00000079505.2	Gm11131	chr17:35377020-35384674	WT_COil	WT_TCDD	OK	37.4737	32.2931	-0.214652	-0.432952	0.38715	WT_COil	KO_COil	OK	37.4737	42.9191	0.195742	0.401852	0.41855	WT_TCDD	KO_COil	OK	32.2931	42.9191	0.410394	0.850149	0.09605	WT_COil	KO_TCDD	OK	37.4737
ENSMUSG00000097142.1	Gm26778	chr14:102976580-102982637	152.239	130.342	122.985	136.3	217.182	206.226	128.287	326.495	168.695	198.843	143.492	223.876	123.874	151.455	142.54	121.33	ENSMUSG00000097142.1	Gm26778	chr14:102976580-102982637	WT_COil	WT_TCDD	OK	183.727	134.8	-0.446744	-1.15585	0.01885	WT_COil	KO_COil	OK	183.727	135.466	-0.439625	-1.14166	0.02115	WT_TCDD	KO_COil	OK	134.8	135.466	0.00711967	0.0183089	0.97165	WT_COil	KO_TCDD	OK	183.727
ENSMUSG00000039196.2	Orm1	chr4:63344559-63348163	194.121	90.5365	155.212	212.271	137.585	192.184	210.174	712.622	116.068	83.0884	154.882	166.455	134.895	153.801	180.698	177.533	ENSMUSG00000039196.2	Orm1	chr4:63344559-63348163	WT_COil	WT_TCDD	OK	130.123	161.732	0.313723	0.586987	0.2372	WT_COil	KO_COil	OK	130.123	163.035	0.325303	0.603347	0.22395	WT_TCDD	KO_COil	OK	161.732	163.035	0.0115793	0.0221009	0.9785	WT_COil	KO_TCDD	OK	130.123
ENSMUSG00000024664.4	Fads3	chr19:10041547-10059671	160.832	233.003	119.506	30.9801	128.539	56.1852	61.8354	113.067	167.575	247.821	178.784	131.391	42.1342	66.704	35.9185	73.3386	ENSMUSG00000024664.4	Fads3	chr19:10041547-10059671	WT_COil	WT_TCDD	OK	181.393	54.5238	-1.73416	-4.1823	5e-05	WT_COil	KO_COil	OK	181.393	136.08	-0.414659	-1.00637	0.0432	WT_TCDD	KO_COil	OK	54.5238	136.08	1.3195	3.04879	5e-05	WT_COil	KO_TCDD	OK	181.393
ENSMUSG00000034285.15	Nipsnap1	chr11:4873950-4894200	37.2089	31.2502	40.3402	40.6898	22.051	17.4223	23.9305	25.7664	34.863	25.2406	26.4395	32.7974	47.5476	50.6022	36.0104	49.4335	ENSMUSG00000034285.15	Nipsnap1	chr11:4873950-4894200	WT_COil	WT_TCDD	OK	29.8351	45.8984	0.621433	1.09935	0.0295	WT_COil	KO_COil	OK	29.8351	37.3723	0.324956	0.555761	0.2609	WT_TCDD	KO_COil	OK	45.8984	37.3723	-0.296477	-0.55065	0.2723	WT_COil	KO_TCDD	NOTEST	29.8351
ENSMUSG00000031762.6	Mt2	chr8:94172617-94173567	26.5706	0	0	61.7334	0	0	70.0654	15.4314	16.557	45.8163	29.2136	78.6604	0	0	116.538	280.047	ENSMUSG00000031762.6	Mt2	chr8:94172617-94173567	WT_COil	WT_TCDD	OK	42.5618	99.1462	1.22	1.27889	0.0304	WT_COil	KO_COil	OK	42.5618	22.076	-0.947081	-0.748146	0.24375	WT_TCDD	KO_COil	OK	99.1462	22.076	-2.16708	-2.19884	0.0412	WT_COil	KO_TCDD	OK	42.5618
ENSMUSG00000097614.1	Gm26508	chr11:119077572-119086221	299.768	232.187	162.233	334.258	194.78	324.603	96.3417	559.485	86.0226	232.571	228.348	310.854	206.627	219.258	83.5753	219.378	ENSMUSG00000097614.1	Gm26508	chr11:119077572-119086221	WT_COil	WT_TCDD	OK	214.449	182.21	-0.235033	-0.557193	0.2827	WT_COil	KO_COil	OK	214.449	257.111	0.261761	0.63129	0.218	WT_TCDD	KO_COil	OK	182.21	257.111	0.496794	1.23295	0.019	WT_COil	KO_TCDD	OK	214.449
ENSMUSG00000020484.18	Xbp1	chr11:5520658-5525893	12.9202	21.6109	29.6719	32.1529	10.5157	14.821	27.5487	35.5709	27.5268	28.5774	46.0274	41.5812	33.9044	30.3811	36.8482	77.9301	ENSMUSG00000020484.18	Xbp1	chr11:5520658-5525893	WT_COil	WT_TCDD	OK	35.9282	44.766	0.317286	0.532238	0.26595	WT_COil	KO_COil	OK	35.9282	24.089	-0.576744	-0.818256	0.0698	WT_TCDD	KO_COil	OK	44.766	24.089	-0.894029	-1.318	0.0045	WT_COil	KO_TCDD	OK	35.9282
ENSMUSG00000025229.15	Pitx3	chr19:46135684-46148326	59.8588	62.648	51.4603	42.2863	23.567	59.2108	19.7614	78.0879	40.3325	84.8108	77.0723	122.464	107.644	77.0258	28.9009	159.574	ENSMUSG00000025229.15	Pitx3	chr19:46135684-46148326	WT_COil	WT_TCDD	OK	81.1698	93.2862	0.200721	0.380445	0.4928	WT_COil	KO_COil	OK	81.1698	54.0633	-0.586292	-0.955276	0.05665	WT_TCDD	KO_COil	OK	93.2862	54.0633	-0.787013	-1.37478	0.01015	WT_COil	KO_TCDD	OK	81.1698
ENSMUSG00000021876.14	Rnase4	chr14:51091076-51106151	124.602	89.6087	137.892	193.502	152.809	111.63	106.506	244.264	90.7738	119.218	145.753	206.384	89.6032	96.8935	95.9121	84.13	ENSMUSG00000021876.14	Rnase4	chr14:51091076-51106151	WT_COil	WT_TCDD	OK	140.532	91.6347	-0.616935	-1.18183	0.0189	WT_COil	KO_COil	OK	140.532	136.401	-0.0430437	-0.0852995	0.8614	WT_TCDD	KO_COil	OK	91.6347	136.401	0.573892	1.18435	0.0192	WT_COil	KO_TCDD	OK	140.532
ENSMUSG00000086289.3	Gm16933	chr8:25024928-25109571	43.2885	34.5238	27.7	52.4563	128.388	49.4549	38.8735	76.5391	60.5023	36.6516	45.5504	51.3814	54.6132	47.6857	25.8279	44.2056	ENSMUSG00000086289.3	Gm16933	chr8:25024928-25109571	WT_COil	WT_TCDD	OK	48.5214	43.0831	-0.171499	-0.330431	0.51795	WT_COil	KO_COil	OK	48.5214	39.4921	-0.297056	-0.560585	0.2718	WT_TCDD	KO_COil	OK	43.0831	39.4921	-0.125557	-0.238309	0.6447	WT_COil	KO_TCDD	OK	48.5214
ENSMUSG00000062382.7	Gm10116	chr13:74406395-74407317	148.218	76.1655	42.9646	124.212	71.2859	133.198	74.8742	187.117	60.4086	133.921	47.792	90.8698	57.5169	79.6235	36.865	77.7818	ENSMUSG00000062382.7	Gm10116	chr13:74406395-74407317	WT_COil	WT_TCDD	OK	83.2479	62.9468	-0.403281	-0.723963	0.18245	WT_COil	KO_COil	OK	83.2479	97.89	0.233749	0.433107	0.41805	WT_TCDD	KO_COil	OK	62.9468	97.89	0.637029	1.1592	0.03625	WT_COil	KO_TCDD	OK	83.2479
ENSMUSG00000050445.4	Cyp8b1	chr9:121914355-121916305	24.0698	48.3076	33.0645	44.7057	29.472	37.9125	12.8938	15.7152	20.6967	11.3351	23.3426	29.473	49.2876	60.253	26.7107	39.1619	ENSMUSG00000050445.4	Cyp8b1	chr9:121914355-121916305	WT_COil	WT_TCDD	OK	21.2118	43.8533	1.04782	1.74846	0.00175	WT_COil	KO_COil	OK	21.2118	37.5369	0.823439	1.33968	0.00875	WT_TCDD	KO_COil	OK	43.8533	37.5369	-0.224376	-0.433599	0.3972	WT_COil	KO_TCDD	NOTEST	21.2118
ENSMUSG00000003617.16	Cp	chr3:19957053-20035315	66.1873	85.3224	126.503	93.0052	157.977	111.51	115.153	211.284	80.1995	84.1963	114.002	102.055	84.4106	74.3573	111.404	122.73	ENSMUSG00000003617.16	Cp	chr3:19957053-20035315	WT_COil	WT_TCDD	OK	95.113	98.2253	0.0464522	0.112012	0.83	WT_COil	KO_COil	OK	95.113	92.7545	-0.0362262	-0.0889854	0.8613	WT_TCDD	KO_COil	OK	98.2253	92.7545	-0.0826784	-0.2011	0.6929	WT_COil	KO_TCDD	OK	95.113
ENSMUSG00000103502.1	9330121J05Rik	chr3:62337523-62462221	302.919	296.559	167.124	430.661	265.16	192.053	309.618	392.073	152.998	188.973	194.551	260.397	310.385	266.685	536.557	740.841	ENSMUSG00000103502.1	9330121J05Rik	chr3:62337523-62462221	WT_COil	WT_TCDD	OK	199.23	463.617	1.2185	2.57804	5e-05	WT_COil	KO_COil	OK	199.23	299.316	0.587236	1.28524	0.01205	WT_TCDD	KO_COil	OK	463.617	299.316	-0.631265	-1.37808	0.0075	WT_COil	KO_TCDD	OK	199.23
ENSMUSG00000082068.1	Gm2673	chr5:92331840-92414628	46.1458	95.2571	48.1364	107.421	170.766	108.29	86.5943	127.993	74.6359	66.4458	62.0598	53.8528	77.7345	103.497	65.9773	62.5655	ENSMUSG00000082068.1	Gm2673	chr5:92331840-92414628	WT_COil	WT_TCDD	OK	64.2486	77.4435	0.26948	0.53293	0.28355	WT_COil	KO_COil	OK	64.2486	74.2401	0.208534	0.408667	0.4174	WT_TCDD	KO_COil	OK	77.4435	74.2401	-0.0609462	-0.122093	0.80135	WT_COil	KO_TCDD	OK	64.2486
ENSMUSG00000099478.1	Gm28370	chr12:81358859-81557458	91.4688	93.8886	69.3424	80.0377	110.451	112.904	82.3133	81.6127	91.6736	100.651	102.798	46.9527	73.3491	74.8408	42.965	59.7469	ENSMUSG00000099478.1	Gm28370	chr12:81358859-81557458	WT_COil	WT_TCDD	OK	85.5188	62.7254	-0.44719	-0.996751	0.05315	WT_COil	KO_COil	OK	85.5188	83.6844	-0.0312829	-0.0709298	0.89075	WT_TCDD	KO_COil	OK	62.7254	83.6844	0.415907	0.947549	0.06125	WT_COil	KO_TCDD	OK	85.5188
ENSMUSG00000021091.8	Serpina3n	chr12:104406728-104414329	38.5324	33.6947	28.5669	71.0719	39.2415	29.7057	98.4019	62.2101	22.8698	25.3257	62.1283	75.5476	18.6943	32.8412	141.725	191.605	ENSMUSG00000021091.8	Serpina3n	chr12:104406728-104414329	WT_COil	WT_TCDD	OK	46.4678	96.2163	1.05005	2.00641	5e-05	WT_COil	KO_COil	OK	46.4678	42.9665	-0.113022	-0.212894	0.6763	WT_TCDD	KO_COil	OK	96.2163	42.9665	-1.16307	-2.27896	5e-05	WT_COil	KO_TCDD	OK	46.4678
ENSMUSG00000031765.7	Mt1	chr8:94179088-94180325	70.3741	53.0942	6.17471	44.3647	30.0861	8.64894	91.7611	58.1735	17.2206	29.5211	67.4364	73.4952	12.8099	56.0484	107.432	305.048	ENSMUSG00000031765.7	Mt1	chr8:94179088-94180325	WT_COil	WT_TCDD	OK	46.9183	120.334	1.35883	1.38097	0.00895	WT_COil	KO_COil	OK	46.9183	43.5019	-0.109072	-0.0895711	0.8188	WT_TCDD	KO_COil	OK	120.334	43.5019	-1.4679	-1.47094	0.0086	WT_COil	KO_TCDD	OK	46.9183
ENSMUSG00000028692.14	Akr1a1	chr4:116636509-116651680	47.2566	37.5678	40.2541	70.1792	46.8322	39.578	36.0277	46.4249	31.1051	39.0726	33.2313	61.5287	96.8786	47.2254	43.6087	102.361	ENSMUSG00000028692.14	Akr1a1	chr4:116636509-116651680	WT_COil	WT_TCDD	OK	41.2344	72.5184	0.814498	1.4565	0.00625	WT_COil	KO_COil	OK	41.2344	48.8144	0.243458	0.417484	0.41365	WT_TCDD	KO_COil	OK	72.5184	48.8144	-0.57104	-1.0657	0.04155	WT_COil	KO_TCDD	OK	41.2344
ENSMUSG00000085687.1	Gm16153	chr10:4401914-4432388	38.3638	38.8214	27.1597	47.3242	42.8178	36.3672	22.1384	46.1434	26.1856	22.96	33.0926	12.6422	25.3434	24.633	21.6235	21.9691	ENSMUSG00000085687.1	Gm16153	chr10:4401914-4432388	WT_COil	WT_TCDD	NOTEST	23.7201	23.3923	-0.0200793	0	1	WT_COil	KO_COil	OK	23.7201	37.9173	0.676744	1.39123	0.00635	WT_TCDD	KO_COil	OK	23.3923	37.9173	0.696824	1.43347	0.0044	WT_COil	KO_TCDD	OK	23.7201
ENSMUSG00000017009.3	Sdc4	chr2:164424246-164443186	73.4924	84.3799	49.0785	83.3635	75.9401	64.6706	49.4585	59.8687	54.6803	98.3078	70.6435	77.6864	79.7171	111.477	90.028	93.6963	ENSMUSG00000017009.3	Sdc4	chr2:164424246-164443186	WT_COil	WT_TCDD	OK	75.3295	93.7297	0.315291	0.727238	0.1432	WT_COil	KO_COil	OK	75.3295	72.5786	-0.0536712	-0.121517	0.80285	WT_TCDD	KO_COil	OK	93.7297	72.5786	-0.368962	-0.858728	0.0876	WT_COil	KO_TCDD	OK	75.3295
ENSMUSG00000074398.5	Gm15441	chr3:96555787-96566801	364.464	1646.67	831.867	645.474	2325.44	1768.53	2072.12	750.926	823.961	1865.31	1256.72	1308.44	1146.99	1828.74	1258.31	508.827	ENSMUSG00000074398.5	Gm15441	chr3:96555787-96566801	WT_COil	WT_TCDD	OK	1313.61	1185.72	-0.147777	-0.373122	0.4601	WT_COil	KO_COil	OK	1313.61	872.118	-0.590941	-1.50903	0.00285	WT_TCDD	KO_COil	OK	1185.72	872.118	-0.443164	-1.07052	0.0349	WT_COil	KO_TCDD	OK	1313.61
ENSMUSG00000100629.1	Gm28192	chr11:120961748-120991330	82.058	188.322	115.258	81.8005	149.53	69.8513	132.03	167.01	110.169	69.9419	107.171	24.2735	81.7785	101.676	38.1397	18.2404	ENSMUSG00000100629.1	Gm28192	chr11:120961748-120991330	WT_COil	WT_TCDD	OK	77.8889	59.9586	-0.377453	-0.471446	0.36405	WT_COil	KO_COil	OK	77.8889	116.86	0.585286	0.83831	0.1042	WT_TCDD	KO_COil	OK	59.9586	116.86	0.962739	1.25053	0.0234	WT_COil	KO_TCDD	OK	77.8889
ENSMUSG00000022210.6	Dhrs4	chr14:55478757-55490338	40.2117	41.4093	45.8448	47.3972	15.9926	21.7347	19.3949	31.5452	45.3666	75.5732	27.508	30.373	56.5418	49.2044	37.295	25.3148	ENSMUSG00000022210.6	Dhrs4	chr14:55478757-55490338	WT_COil	WT_TCDD	OK	44.7052	42.089	-0.0869985	-0.143362	0.7776	WT_COil	KO_COil	OK	44.7052	43.7157	-0.0322887	-0.0537903	0.91115	WT_TCDD	KO_COil	OK	42.089	43.7157	0.0547098	0.0916295	0.85095	WT_COil	KO_TCDD	OK	44.7052
ENSMUSG00000033831.5	Fgb	chr3:83040140-83049863	590.366	531.908	428.504	563.68	308.92	411.943	725.825	576.634	646.575	703.784	788.636	684.676	379.817	527.116	1026.13	897.446	ENSMUSG00000033831.5	Fgb	chr3:83040140-83049863	WT_COil	WT_TCDD	OK	705.918	707.626	0.00348753	0.00914707	0.98515	WT_COil	KO_COil	OK	705.918	528.614	-0.417284	-1.13891	0.02345	WT_TCDD	KO_COil	OK	707.626	528.614	-0.420772	-1.10068	0.02795	WT_COil	KO_TCDD	OK	705.918
ENSMUSG00000020644.8	Id2	chr12:25093800-25096092	9.74393	28.4291	30.0623	20.0149	3.98008	13.2816	39.0024	18.7182	8.63287	22.1318	53.6949	35.5123	12.9095	14.8108	58.413	75.8682	ENSMUSG00000020644.8	Id2	chr12:25093800-25096092	WT_COil	WT_TCDD	OK	29.9929	40.5004	0.433312	0.591752	0.2322	WT_COil	KO_COil	NOTEST	29.9929	22.0625	-0.443025	0	1	WT_TCDD	KO_COil	OK	40.5004	22.0625	-0.876337	-1.12033	0.0295	WT_COil	KO_TCDD	NOTEST	29.9929
ENSMUSG00000087458.1	Gm13999	chr2:119972698-120027453	33.7001	47.4113	26.8111	39.4412	62.733	60.2336	66.8266	71.8418	55.7726	58.7368	49.6102	24.7028	38.2605	42.646	13.1823	38.5309	ENSMUSG00000087458.1	Gm13999	chr2:119972698-120027453	WT_COil	WT_TCDD	OK	47.2056	33.1549	-0.509735	-0.645389	0.20995	WT_COil	KO_COil	OK	47.2056	36.8409	-0.357649	-0.461608	0.35885	WT_TCDD	KO_COil	OK	33.1549	36.8409	0.152086	0.189307	0.6996	WT_COil	KO_TCDD	OK	47.2056
ENSMUSG00000003623.4	Crot	chr5:8966032-8997427	57.1292	35.078	51.2893	42.7496	30.2471	37.5321	45.1869	51.6024	48.9602	42.4894	53.101	30.1914	40.0911	61.9899	53.5382	92.3712	ENSMUSG00000003623.4	Crot	chr5:8966032-8997427	WT_COil	WT_TCDD	OK	43.6855	61.9976	0.505058	1.08424	0.0326	WT_COil	KO_COil	OK	43.6855	46.5615	0.0919843	0.191553	0.7035	WT_TCDD	KO_COil	OK	61.9976	46.5615	-0.413074	-0.886151	0.07605	WT_COil	KO_TCDD	OK	43.6855
ENSMUSG00000018381.15	Abi3	chr11:95824499-95845734	134.276	167.111	124.942	166.212	249.671	193.745	119.535	303.594	89.7482	150.099	118.875	137.395	324.855	309.897	185.354	375.178	ENSMUSG00000018381.15	Abi3	chr11:95824499-95845734	WT_COil	WT_TCDD	OK	124.029	298.821	1.2686	3.40463	5e-05	WT_COil	KO_COil	OK	124.029	148.135	0.256232	0.660336	0.1907	WT_TCDD	KO_COil	OK	298.821	148.135	-1.01237	-2.76621	5e-05	WT_COil	KO_TCDD	OK	124.029
ENSMUSG00000098741.1	Obox4-ps2	chr7:14529624-14530066	165.055	69.2601	37.549	38.2434	29.5689	0	50.0947	25.0035	108.585	104.525	126.745	11.5058	85.1385	117.701	25.4034	63.9417	ENSMUSG00000098741.1	Obox4-ps2	chr7:14529624-14530066	WT_COil	WT_TCDD	OK	87.8403	73.0461	-0.266075	-0.303649	0.5419	WT_COil	KO_COil	OK	87.8403	77.527	-0.180185	-0.203033	0.6831	WT_TCDD	KO_COil	OK	73.0461	77.527	0.0858902	0.094322	0.8393	WT_COil	KO_TCDD	OK	87.8403
ENSMUSG00000021287.12	Xrcc3	chr12:111758848-111813841	66.053	74.5332	57.4501	53.6982	94.5567	73.1139	54.788	77.5896	57.8484	57.5348	60.8561	53.6438	48.0426	73.735	35.9666	41.9639	ENSMUSG00000021287.12	Xrcc3	chr12:111758848-111813841	WT_COil	WT_TCDD	OK	57.4708	49.927	-0.203007	-0.412193	0.41815	WT_COil	KO_COil	OK	57.4708	62.9336	0.131002	0.27313	0.5846	WT_TCDD	KO_COil	OK	49.927	62.9336	0.33401	0.703711	0.1614	WT_COil	KO_TCDD	OK	57.4708
ENSMUSG00000032554.15	Trf	chr9:103188031-103230444	1295.76	1150.21	1301.72	1365.61	1347.86	1144.51	928.31	2126.36	1130.75	1112.41	1268.01	1520.4	1025.21	1062.45	892.762	1047.08	ENSMUSG00000032554.15	Trf	chr9:103188031-103230444	WT_COil	WT_TCDD	OK	1257.89	1006.88	-0.321118	-0.87526	0.0821	WT_COil	KO_COil	OK	1257.89	1278.32	0.0232488	0.0630711	0.8981	WT_TCDD	KO_COil	OK	1006.88	1278.32	0.344367	0.944564	0.05785	WT_COil	KO_TCDD	OK	1257.89
ENSMUSG00000040017.8	Saa4	chr7:46727997-46732603	115.983	64.1532	87.1823	157.414	241.056	114.23	310.155	260.917	137.45	123.934	166.056	136.278	123.807	92.2175	264.513	172.752	ENSMUSG00000040017.8	Saa4	chr7:46727997-46732603	WT_COil	WT_TCDD	OK	140.929	163.322	0.21275	0.511463	0.3093	WT_COil	KO_COil	OK	140.929	106.183	-0.408418	-0.939103	0.058	WT_TCDD	KO_COil	OK	163.322	106.183	-0.621168	-1.39654	0.0044	WT_COil	KO_TCDD	OK	140.929
ENSMUSG00000025396.6	Hsd17b6	chr10:127990940-128000678	27.116	0	15.0924	19.619	39.0974	87.0951	37.4078	37.7127	13.8003	0	20.5816	13.125	31.9096	34.3179	18.1192	31.289	ENSMUSG00000025396.6	Hsd17b6	chr10:127990940-128000678	WT_COil	WT_TCDD	NOTEST	11.8767	28.9089	1.28338	0	1	WT_COil	KO_COil	NOTEST	11.8767	15.4568	0.380107	0	1	WT_TCDD	KO_COil	NOTEST	28.9089	15.4568	-0.90327	0	1	WT_COil	KO_TCDD	OK	11.8767
ENSMUSG00000097764.1	Gm26635	chr16:17233571-17263430	22.3607	27.3904	22.1128	34.8796	66.2193	42.378	35.1615	44.0841	42.3916	36.3735	37.6777	23.2605	28.0918	41.5317	31.7494	25.2539	ENSMUSG00000097764.1	Gm26635	chr16:17233571-17263430	WT_COil	WT_TCDD	OK	34.9258	31.6567	-0.141782	-0.281015	0.56945	WT_COil	KO_COil	OK	34.9258	26.6859	-0.388217	-0.76037	0.12885	WT_TCDD	KO_COil	NOTEST	31.6567	26.6859	-0.246435	0	1	WT_COil	KO_TCDD	OK	34.9258
ENSMUSG00000090863.1	A530084C06Rik	chr13:31556133-31560976	106.157	67.5202	29.153	187.303	168.446	150.794	117.955	227.798	109.575	184.203	87.1584	135.157	61.3686	161.569	288.5	414.735	ENSMUSG00000090863.1	A530084C06Rik	chr13:31556133-31560976	WT_COil	WT_TCDD	OK	129.023	231.543	0.843648	2.01524	5e-05	WT_COil	KO_COil	OK	129.023	97.5334	-0.403664	-0.978484	0.0618	WT_TCDD	KO_COil	OK	231.543	97.5334	-1.24731	-2.92382	5e-05	WT_COil	KO_TCDD	OK	129.023
ENSMUSG00000043432.7	Leng9	chr7:4137048-4150374	73.5258	64.2281	46.7498	86.2287	98.5565	70.7617	67.6557	94.6847	83.4998	83.2477	87.9565	71.017	56.1847	70.2217	42.3593	56.4202	ENSMUSG00000043432.7	Leng9	chr7:4137048-4150374	WT_COil	WT_TCDD	OK	81.4302	56.2965	-0.53252	-1.08284	0.03275	WT_COil	KO_COil	OK	81.4302	67.6831	-0.266769	-0.530111	0.29345	WT_TCDD	KO_COil	OK	56.2965	67.6831	0.265752	0.530023	0.2974	WT_COil	KO_TCDD	OK	81.4302
ENSMUSG00000056035.8	Cyp3a11	chr5:145854425-145879964	379.662	210.715	464.876	267.823	273.087	280.672	286.249	278.478	220.47	174.015	252.25	240.622	361.955	368.767	347.643	425.955	ENSMUSG00000056035.8	Cyp3a11	chr5:145854425-145879964	WT_COil	WT_TCDD	OK	221.839	376.08	0.761523	2.01928	5e-05	WT_COil	KO_COil	OK	221.839	330.769	0.576308	1.5209	0.0035	WT_TCDD	KO_COil	OK	376.08	330.769	-0.185215	-0.496229	0.31425	WT_COil	KO_TCDD	OK	221.839
ENSMUSG00000024359.8	Hspa9	chr18:34937413-34954357	63.3691	54.7926	67.503	48.9184	47.9093	78.5493	79.3721	53.0932	62.2972	53.6645	68.7904	62.821	88.6597	66.824	112.117	97.7656	ENSMUSG00000024359.8	Hspa9	chr18:34937413-34954357	WT_COil	WT_TCDD	OK	61.8933	91.3417	0.561491	1.30969	0.01085	WT_COil	KO_COil	OK	61.8933	58.6458	-0.0777553	-0.174713	0.72285	WT_TCDD	KO_COil	OK	91.3417	58.6458	-0.639246	-1.48027	0.0039	WT_COil	KO_TCDD	OK	61.8933
ENSMUSG00000056501.3	Cebpb	chr2:167688914-167690418	76.4353	88.8966	53.572	271.968	85.5763	66.7963	70.502	167.786	103.499	173.751	80.6158	224.064	146.962	110.444	86.1404	260.299	ENSMUSG00000056501.3	Cebpb	chr2:167688914-167690418	WT_COil	WT_TCDD	OK	145.483	150.961	0.0533321	0.116781	0.83845	WT_COil	KO_COil	OK	145.483	122.718	-0.245501	-0.508595	0.38005	WT_TCDD	KO_COil	OK	150.961	122.718	-0.298833	-0.63326	0.27535	WT_COil	KO_TCDD	OK	145.483
ENSMUSG00000024608.10	Rps14	chr18:60774509-60778546	51.2612	101.159	51.5104	30.4902	83.5587	89.1078	67.9738	88.6624	103.437	51.3718	94.6866	100.499	147.697	130.934	98.1947	158.365	ENSMUSG00000024608.10	Rps14	chr18:60774509-60778546	WT_COil	WT_TCDD	OK	87.4986	133.798	0.612722	0.867465	0.05275	WT_COil	KO_COil	OK	87.4986	58.6052	-0.57823	-0.684468	0.1057	WT_TCDD	KO_COil	OK	133.798	58.6052	-1.19095	-1.60368	0.0013	WT_COil	KO_TCDD	OK	87.4986
ENSMUSG00000110256.1	RP24-230C18.3	chr8:23241345-23258909	55.0717	42.6087	49.0474	46.8258	17.3574	44.7622	26.6923	74.146	30.952	37.7578	31.8476	44.4769	80.2558	56.7497	34.6469	74.7845	ENSMUSG00000110256.1	RP24-230C18.3	chr8:23241345-23258909	WT_COil	WT_TCDD	OK	36.2586	61.6092	0.764824	1.47689	0.005	WT_COil	KO_COil	OK	36.2586	48.3884	0.416338	0.768087	0.12795	WT_TCDD	KO_COil	OK	61.6092	48.3884	-0.348486	-0.716209	0.1649	WT_COil	KO_TCDD	OK	36.2586
ENSMUSG00000097224.1	Gm26716	chr4:130792536-130826319	254.821	460.18	372.509	444.965	562.797	664.269	197.088	739.979	545.603	378.905	332.017	538.861	412.685	290.092	231.35	431.919	ENSMUSG00000097224.1	Gm26716	chr4:130792536-130826319	WT_COil	WT_TCDD	OK	448.847	341.512	-0.394288	-0.666311	0.18135	WT_COil	KO_COil	OK	448.847	383.119	-0.228431	-0.375868	0.4452	WT_TCDD	KO_COil	OK	341.512	383.119	0.165857	0.275578	0.5828	WT_COil	KO_TCDD	OK	448.847
ENSMUSG00000032271.13	Nnmt	chr9:48591876-48605153	41.0908	13.0961	6.53952	51.1364	9.41087	40.901	34.7847	80.5872	40.3929	9.62951	30.7328	42.6915	23.1936	13.3676	18.9745	31.8682	ENSMUSG00000032271.13	Nnmt	chr9:48591876-48605153	WT_COil	WT_TCDD	NOTEST	30.8617	21.851	-0.498121	0	1	WT_COil	KO_COil	NOTEST	30.8617	27.9657	-0.142158	0	1	WT_TCDD	KO_COil	NOTEST	21.851	27.9657	0.355963	0	1	WT_COil	KO_TCDD	OK	30.8617
ENSMUSG00000053012.17	Krcc1	chr6:71213939-71322233	23.9949	33.4875	47.9291	21.8863	28.6354	10.6101	16.9738	29.3489	35.2487	26.1767	36.4118	28.4764	31.9531	47.0649	44.6517	29.8023	ENSMUSG00000053012.17	Krcc1	chr6:71213939-71322233	WT_COil	WT_TCDD	OK	31.5784	38.368	0.280967	0.41909	0.38085	WT_COil	KO_COil	NOTEST	31.5784	31.8245	0.0111986	0	1	WT_TCDD	KO_COil	OK	38.368	31.8245	-0.269768	-0.401862	0.4199	WT_COil	KO_TCDD	NOTEST	31.5784
ENSMUSG00000087691.1	Gm15674	chr1:130388536-130437914	53.0718	54.1007	38.3601	43.9286	154.033	49.8781	65.1495	88.0009	90.0353	85.5694	53.8221	49.6195	67.5801	57.9877	90.7386	34.0304	ENSMUSG00000087691.1	Gm15674	chr1:130388536-130437914	WT_COil	WT_TCDD	OK	69.7616	62.5842	-0.156635	-0.33522	0.4984	WT_COil	KO_COil	OK	69.7616	47.3653	-0.558603	-1.15871	0.01985	WT_TCDD	KO_COil	OK	62.5842	47.3653	-0.401968	-0.831068	0.0955	WT_COil	KO_TCDD	OK	69.7616
ENSMUSG00000107561.1	Gm44264	chr6:88257333-88446539	412.809	320.508	342.679	717.902	84.6451	286.602	127.781	634.463	95.4333	165.94	307.314	566.953	602.511	159.989	302.463	582.823	ENSMUSG00000107561.1	Gm44264	chr6:88257333-88446539	WT_COil	WT_TCDD	OK	283.91	411.946	0.537022	1.08798	0.0366	WT_COil	KO_COil	OK	283.91	448.475	0.659592	1.36611	0.0101	WT_TCDD	KO_COil	OK	411.946	448.475	0.122569	0.273938	0.5819	WT_COil	KO_TCDD	OK	283.91
ENSMUSG00000052738.14	Suclg1	chr6:73248381-73276911	25.3938	11.3981	35.9797	33.0866	31.6094	50.9886	27.4917	35.5071	27.683	12.4235	27.2336	32.6452	27.2568	23.2759	14.3442	20.641	ENSMUSG00000052738.14	Suclg1	chr6:73248381-73276911	WT_COil	WT_TCDD	NOTEST	24.9963	21.3795	-0.22549	0	1	WT_COil	KO_COil	NOTEST	24.9963	26.4645	0.0823454	0	1	WT_TCDD	KO_COil	NOTEST	21.3795	26.4645	0.307835	0	1	WT_COil	KO_TCDD	OK	24.9963
ENSMUSG00000045302.13	Preb	chr5:30950065-30960361	33.8324	43.2463	23.6297	40.7159	53.7796	30.2258	34.8951	34.2591	30.0999	30.6404	24.4919	26.6483	22.5177	23.105	30.193	32.2907	ENSMUSG00000045302.13	Preb	chr5:30950065-30960361	WT_COil	WT_TCDD	NOTEST	27.9701	27.0266	-0.0495052	0	1	WT_COil	KO_COil	OK	27.9701	35.3561	0.338071	0.725404	0.12815	WT_TCDD	KO_COil	OK	27.0266	35.3561	0.387577	0.819464	0.08985	WT_COil	KO_TCDD	OK	27.9701
ENSMUSG00000051748.2	Wfdc21	chr11:83746939-83752642	221.427	207.924	161.898	277.416	118.988	157.626	184.126	476.767	132.564	272.251	277.241	382.428	138.237	164.196	142.64	104.128	ENSMUSG00000051748.2	Wfdc21	chr11:83746939-83752642	WT_COil	WT_TCDD	OK	266.121	137.3	-0.954745	-1.38669	0.006	WT_COil	KO_COil	OK	266.121	217.166	-0.29328	-0.472858	0.34295	WT_TCDD	KO_COil	OK	137.3	217.166	0.661465	0.938949	0.0584	WT_COil	KO_TCDD	OK	266.121
ENSMUSG00000073411.11	H2-D1	chr17:35262729-35267499	57.4614	54.4092	51.92	111.27	56.2454	102.945	55.5319	80.2278	62.7001	58.5181	56.2291	80.3225	61.724	48.936	23.2962	71.5835	ENSMUSG00000073411.11	H2-D1	chr17:35262729-35267499	WT_COil	WT_TCDD	OK	64.4425	51.3849	-0.326667	-0.686102	0.19245	WT_COil	KO_COil	OK	64.4425	68.7651	0.0936652	0.198831	0.7016	WT_TCDD	KO_COil	OK	51.3849	68.7651	0.420332	0.897042	0.08865	WT_COil	KO_TCDD	OK	64.4425
ENSMUSG00000048495.16	Tyw5	chr1:57388236-57417953	163.13	120.031	123.095	147.032	78.9054	136.253	76.5403	110.088	68.7201	109.37	133.931	180.295	131.273	82.6128	195.159	156.554	ENSMUSG00000048495.16	Tyw5	chr1:57388236-57417953	WT_COil	WT_TCDD	OK	123.079	141.4	0.200195	0.430488	0.389	WT_COil	KO_COil	OK	123.079	138.322	0.168446	0.360789	0.4697	WT_TCDD	KO_COil	OK	141.4	138.322	-0.0317486	-0.0701179	0.88495	WT_COil	KO_TCDD	OK	123.079
ENSMUSG00000035983.4	Gm7008	chr12:40201566-40225238	78.6699	62.7311	46.4858	78.3634	31.1869	59.3726	47.7849	84.8628	13.2237	17.3272	68.9765	91.8729	119.353	62.7159	40.5984	119.958	ENSMUSG00000035983.4	Gm7008	chr12:40201566-40225238	WT_COil	WT_TCDD	OK	47.8501	85.6563	0.840039	1.38011	0.00805	WT_COil	KO_COil	OK	47.8501	66.5625	0.47619	0.751843	0.12765	WT_TCDD	KO_COil	OK	85.6563	66.5625	-0.363849	-0.6802	0.19285	WT_COil	KO_TCDD	OK	47.8501
ENSMUSG00000078672.2	Mup20	chr4:62050233-62054158	1284.7	861.098	1455.77	829.371	1270.04	822.743	1808.62	814.915	1134.72	1237.97	1648.86	1605.15	1506.05	1134.88	1781.18	1768.84	ENSMUSG00000078672.2	Mup20	chr4:62050233-62054158	WT_COil	WT_TCDD	OK	1406.68	1547.74	0.137872	0.377684	0.4507	WT_COil	KO_COil	OK	1406.68	1107.74	-0.344676	-0.929555	0.06575	WT_TCDD	KO_COil	OK	1547.74	1107.74	-0.482548	-1.30903	0.0083	WT_COil	KO_TCDD	OK	1406.68
ENSMUSG00000073842.10	Mup7	chr4:60066468-60070475	140.656	1061.91	468.05	1797.12	1083.63	1263.86	1748.32	715.264	1597.76	1635.41	1289.09	1134.27	1627.43	1522.57	1843.81	1309.16	ENSMUSG00000073842.10	Mup7	chr4:60066468-60070475	WT_COil	WT_TCDD	OK	1414.13	1575.74	0.156112	0.424717	0.39705	WT_COil	KO_COil	OK	1414.13	866.936	-0.705922	-1.70353	0.00105	WT_TCDD	KO_COil	OK	1575.74	866.936	-0.862034	-2.086	5e-05	WT_COil	KO_TCDD	OK	1414.13
ENSMUSG00000025204.10	Ndufb8	chr19:44516956-44555440	14.3672	22.1957	60.301	36.4888	48.4336	10.6701	18.1472	30.909	36.2622	46.7199	18.9158	69.0884	39.7418	49.7143	77.1324	69.92	ENSMUSG00000025204.10	Ndufb8	chr19:44516956-44555440	WT_COil	WT_TCDD	OK	42.7466	59.1271	0.468011	0.564181	0.23825	WT_COil	KO_COil	OK	42.7466	33.3381	-0.358635	-0.363008	0.43275	WT_TCDD	KO_COil	OK	59.1271	33.3381	-0.826646	-0.886415	0.05685	WT_COil	KO_TCDD	OK	42.7466
ENSMUSG00000061232.15	H2-K1	chr17:33996016-34000333	139.937	159.61	144.933	246.801	194.407	257.624	139.188	264.123	194.591	197.156	144.132	263.142	166.713	173.541	54.1236	230.413	ENSMUSG00000061232.15	H2-K1	chr17:33996016-34000333	WT_COil	WT_TCDD	OK	199.755	156.198	-0.354862	-0.84231	0.0972	WT_COil	KO_COil	OK	199.755	172.82	-0.208962	-0.492482	0.32505	WT_TCDD	KO_COil	OK	156.198	172.82	0.145901	0.341201	0.50545	WT_COil	KO_TCDD	OK	199.755
ENSMUSG00000087314.1	Prkag2os2	chr5:24862743-25100642	16.6516	18.1561	18.7186	33.314	30.7537	41.6855	37.1863	24.6509	26.3787	39.1845	32.3007	9.24339	21.6932	27.8622	19.2958	4.8842	ENSMUSG00000087314.1	Prkag2os2	chr5:24862743-25100642	WT_COil	WT_TCDD	NOTEST	26.7768	18.4339	-0.538626	0	1	WT_COil	KO_COil	NOTEST	26.7768	21.7101	-0.30262	0	1	WT_TCDD	KO_COil	NOTEST	18.4339	21.7101	0.236007	0	1	WT_COil	KO_TCDD	OK	26.7768
ENSMUSG00000092368.1	A930015D03Rik	chr17:35994452-36042747	76.0802	125.803	40.0793	109.052	128.584	137.75	70.8356	111.217	114.632	121.527	89.0825	73.9928	47.5264	103.684	63.4285	45.6544	ENSMUSG00000092368.1	A930015D03Rik	chr17:35994452-36042747	WT_COil	WT_TCDD	OK	99.8085	65.0733	-0.617097	-0.800505	0.1171	WT_COil	KO_COil	OK	99.8085	87.7537	-0.185702	-0.22206	0.6565	WT_TCDD	KO_COil	OK	65.0733	87.7537	0.431395	0.505621	0.32925	WT_COil	KO_TCDD	OK	99.8085
ENSMUSG00000107292.1	Gm42733	chr5:73292783-73314069	207.173	110.046	215.367	141.167	88.0947	109.376	219.347	175.225	225.536	182.248	234.628	171.484	257.446	203.812	422.166	131.684	ENSMUSG00000107292.1	Gm42733	chr5:73292783-73314069	WT_COil	WT_TCDD	OK	203.474	253.777	0.318717	0.514473	0.31725	WT_COil	KO_COil	OK	203.474	168.438	-0.272624	-0.421918	0.4072	WT_TCDD	KO_COil	OK	253.777	168.438	-0.591341	-0.907026	0.0849	WT_COil	KO_TCDD	OK	203.474
ENSMUSG00000109325.1	Krt8-ps	chr7:23301191-23362277	27.3059	17.2735	23.6307	32.8614	23.438	11.3155	15.08	39.934	24.7631	12.5878	21.1372	20.8905	26.7102	64.468	38.6828	40.9531	ENSMUSG00000109325.1	Krt8-ps	chr7:23301191-23362277	WT_COil	WT_TCDD	OK	19.8446	42.7035	1.1056	1.15496	0.04345	WT_COil	KO_COil	NOTEST	19.8446	25.2679	0.348553	0	1	WT_TCDD	KO_COil	OK	42.7035	25.2679	-0.757051	-0.885314	0.10565	WT_COil	KO_TCDD	NOTEST	19.8446
ENSMUSG00000018102.4	Hist1h2bc	chr13:23684198-23692488	71.9101	55.087	40.7309	62.4085	45.2724	49.1362	37.453	113.477	60.6706	29.6531	32.4252	44.2745	36.8221	0	31.2673	16.7574	ENSMUSG00000018102.4	Hist1h2bc	chr13:23684198-23692488	WT_COil	WT_TCDD	OK	41.7558	21.2117	-0.977117	-0.951393	0.1479	WT_COil	KO_COil	OK	41.7558	57.5341	0.46244	0.508943	0.291	WT_TCDD	KO_COil	OK	21.2117	57.5341	1.43956	1.51304	0.0461	WT_COil	KO_TCDD	OK	41.7558
ENSMUSG00000097542.1	Gm26751	chr14:55854035-55874735	22.7667	27.5045	18.7016	29.9209	62.1321	23.8149	20.465	37.4262	25.1712	33.0652	33.5094	35.0755	24.0736	26.3031	35.8091	15.2185	ENSMUSG00000097542.1	Gm26751	chr14:55854035-55874735	WT_COil	WT_TCDD	NOTEST	31.7053	25.3511	-0.322676	0	1	WT_COil	KO_COil	NOTEST	31.7053	24.7234	-0.358845	0	1	WT_TCDD	KO_COil	NOTEST	25.3511	24.7234	-0.0361685	0	1	WT_COil	KO_TCDD	OK	31.7053
ENSMUSG00000094793.1	Mup12	chr4:60737382-60741326	0	9.5285	10.7891	4.63043	11.0016	29.4958	133.973	26.0676	50.4946	35.4634	10.1379	29.2139	16.6387	14.3554	23.4935	51.448	ENSMUSG00000094793.1	Mup12	chr4:60737382-60741326	WT_COil	WT_TCDD	NOTEST	31.3275	26.4839	-0.242313	0	1	WT_COil	KO_COil	NOTEST	31.3275	6.23701	-2.3285	0	1	WT_TCDD	KO_COil	NOTEST	26.4839	6.23701	-2.08619	0	1	WT_COil	KO_TCDD	OK	31.3275
ENSMUSG00000080058.2	Gm11175	chr8:70698948-70700616	4074.11	3266.17	3005.93	4043.04	1929.47	2208.92	2082.35	3999.65	1045.55	2047.72	4065.08	5589.96	2970.43	2070.23	2211.67	6470.89	ENSMUSG00000080058.2	Gm11175	chr8:70698948-70700616	WT_COil	WT_TCDD	OK	3187.08	3430.81	0.106313	0.255393	0.6268	WT_COil	KO_COil	OK	3187.08	3597.31	0.174685	0.408479	0.41775	WT_TCDD	KO_COil	OK	3430.81	3597.31	0.0683724	0.17411	0.7423	WT_COil	KO_TCDD	OK	3187.08
ENSMUSG00000028001.16	Fga	chr3:83026075-83033627	780.339	638.997	521.816	777.916	460.591	575.571	967.401	828.845	735.672	823.796	918.156	919.882	536.77	757.149	1167.48	1246.39	ENSMUSG00000028001.16	Fga	chr3:83026075-83033627	WT_COil	WT_TCDD	OK	849.377	926.947	0.126083	0.336206	0.5045	WT_COil	KO_COil	OK	849.377	679.767	-0.321365	-0.882289	0.07665	WT_TCDD	KO_COil	OK	926.947	679.767	-0.447447	-1.184	0.01785	WT_COil	KO_TCDD	OK	849.377
ENSMUSG00000020610.16	Amz2	chr11:109425945-109573330	14.5023	37.3562	17.3049	37.8985	49.2426	28.46	42.733	46.9257	44.9258	52.4002	55.714	42.1971	32.7256	19.7273	25.2973	20.0602	ENSMUSG00000020610.16	Amz2	chr11:109425945-109573330	WT_COil	WT_TCDD	OK	48.8093	24.4526	-0.997167	-1.2918	0.00985	WT_COil	KO_COil	OK	48.8093	26.7655	-0.866782	-1.10542	0.03515	WT_TCDD	KO_COil	NOTEST	24.4526	26.7655	0.130385	0	1	WT_COil	KO_TCDD	OK	48.8093
ENSMUSG00000054619.6	Mettl7a1	chr15:100304816-100314348	46.1807	34.4022	42.6596	50.7119	55.7294	62.0821	50.3717	58.1054	58.6234	40.5926	31.3778	55.0221	46.207	32.7353	43.3546	34.1024	ENSMUSG00000054619.6	Mettl7a1	chr15:100304816-100314348	WT_COil	WT_TCDD	OK	46.404	39.0998	-0.247085	-0.451395	0.3639	WT_COil	KO_COil	OK	46.404	43.4886	-0.0936107	-0.17386	0.7268	WT_TCDD	KO_COil	OK	39.0998	43.4886	0.153474	0.281303	0.57585	WT_COil	KO_TCDD	OK	46.404
ENSMUSG00000102864.1	Gm37634	chr1:161040600-161070658	6.92932	31.5848	38.8208	7.30779	17.9823	6.45012	18.5015	7.45471	58.3422	86.18	34.1425	67.2795	28.6451	66.7984	59.8736	75.0009	ENSMUSG00000102864.1	Gm37634	chr1:161040600-161070658	WT_COil	WT_TCDD	OK	61.486	57.5795	-0.0947034	-0.116434	0.82	WT_COil	KO_COil	OK	61.486	21.1607	-1.53887	-1.26104	0.0318	WT_TCDD	KO_COil	OK	57.5795	21.1607	-1.44417	-1.17185	0.0391	WT_COil	KO_TCDD	OK	61.486
ENSMUSG00000097680.1	Gm26642	chr1:135248560-135284084	41.8218	75.3049	37.9503	56.9576	117.304	59.6006	39.2712	84.1364	72.1186	74.2705	60.1891	52.1439	59.1265	58.8237	42.0043	58.8401	ENSMUSG00000097680.1	Gm26642	chr1:135248560-135284084	WT_COil	WT_TCDD	OK	64.6805	54.6987	-0.241826	-0.542441	0.28465	WT_COil	KO_COil	OK	64.6805	53.0087	-0.287103	-0.631807	0.21555	WT_TCDD	KO_COil	OK	54.6987	53.0087	-0.0452773	-0.0991983	0.84645	WT_COil	KO_TCDD	OK	64.6805
ENSMUSG00000086994.1	Gm13402	chr2:29346818-29524793	64.2943	72.0594	62.2192	71.9543	19.3115	58.8881	63.0787	84.2409	21.4092	61.4721	63.5399	60.3661	95.3667	79.4789	140.585	151.648	ENSMUSG00000086994.1	Gm13402	chr2:29346818-29524793	WT_COil	WT_TCDD	OK	51.6968	116.77	1.17552	1.0249	0.03695	WT_COil	KO_COil	OK	51.6968	67.6318	0.387627	0.30042	0.47925	WT_TCDD	KO_COil	OK	116.77	67.6318	-0.787892	-0.74828	0.0911	WT_COil	KO_TCDD	OK	51.6968
ENSMUSG00000035885.4	Cox8a	chr19:7215157-7217616	99.8878	37.4121	22.2701	53.2277	34.8125	78.4878	39.0148	13.0113	40.1288	68.9015	24.2972	114.586	91.3294	74.0462	77.5234	77.7509	ENSMUSG00000035885.4	Cox8a	chr19:7215157-7217616	WT_COil	WT_TCDD	OK	61.9783	80.1624	0.371164	0.434357	0.39355	WT_COil	KO_COil	OK	61.9783	53.1994	-0.220352	-0.239658	0.66075	WT_TCDD	KO_COil	OK	80.1624	53.1994	-0.591516	-0.667985	0.185	WT_COil	KO_TCDD	OK	61.9783
ENSMUSG00000059534.8	Uqcr10	chr11:4701972-4704342	171.381	64.7498	68.78	108.685	103.54	54.9078	86.8029	106.832	46.4826	68.9116	209.777	127.969	192.476	221.802	102.192	112.198	ENSMUSG00000059534.8	Uqcr10	chr11:4701972-4704342	WT_COil	WT_TCDD	OK	113.285	157.167	0.472342	0.571638	0.2442	WT_COil	KO_COil	OK	113.285	103.399	-0.131735	-0.142273	0.7666	WT_TCDD	KO_COil	OK	157.167	103.399	-0.604077	-0.733391	0.1468	WT_COil	KO_TCDD	OK	113.285
ENSMUSG00000029380.11	Cxcl1	chr5:90891240-90893115	0	13.692	0	11.7212	25.6389	7.27917	28.3697	36.8039	5.62237	9.57713	4.59975	7.42675	0	0	127.289	52.1009	ENSMUSG00000029380.11	Cxcl1	chr5:90891240-90893115	WT_COil	WT_TCDD	OK	6.8065	44.8475	2.72004	1.67943	0.03425	WT_COil	KO_COil	NOTEST	6.8065	6.35331	-0.0994048	0	1	WT_TCDD	KO_COil	OK	44.8475	6.35331	-2.81945	-1.86194	0.0263	WT_COil	KO_TCDD	NOTEST	6.8065
ENSMUSG00000049657.9	Zbtb5	chr4:44991241-45015406	17.6743	34.7082	16.2281	27.3519	35.0594	16.1346	52.5318	24.3882	21.593	32.5409	27.3902	26.0824	34.3289	34.9442	57.9129	53.3473	ENSMUSG00000049657.9	Zbtb5	chr4:44991241-45015406	WT_COil	WT_TCDD	OK	26.9017	45.1333	0.746498	1.53006	0.0021	WT_COil	KO_COil	NOTEST	26.9017	23.9906	-0.165224	0	1	WT_TCDD	KO_COil	OK	45.1333	23.9906	-0.911723	-1.84036	0.00025	WT_COil	KO_TCDD	NOTEST	26.9017
ENSMUSG00000101320.1	Gm28529	chr18:6435950-6516108	46.4857	60.057	18.4287	60.3611	12.1459	34.6337	6.40928	77.4551	14.8246	0	63.5845	60.3498	92.1184	61.6846	45.0765	117.95	ENSMUSG00000101320.1	Gm28529	chr18:6435950-6516108	WT_COil	WT_TCDD	OK	34.6897	79.2074	1.19113	0.948156	0.1512	WT_COil	KO_COil	OK	34.6897	46.3331	0.417536	0.30675	0.56575	WT_TCDD	KO_COil	OK	79.2074	46.3331	-0.773591	-0.828936	0.103	WT_COil	KO_TCDD	NOTEST	34.6897
ENSMUSG00000025934.15	Gsta3	chr1:21240588-21271593	321.353	471.344	529.831	436.488	230.566	314.401	268.607	322.867	356.324	517.629	342.179	416.554	352.243	387.56	490.016	347.122	ENSMUSG00000025934.15	Gsta3	chr1:21240588-21271593	WT_COil	WT_TCDD	OK	408.171	394.235	-0.050117	-0.108359	0.8291	WT_COil	KO_COil	OK	408.171	439.754	0.107523	0.239318	0.6353	WT_TCDD	KO_COil	OK	394.235	439.754	0.15764	0.348704	0.4908	WT_COil	KO_TCDD	OK	408.171
ENSMUSG00000050373.13	Snx21	chr2:164785822-164804882	53.3287	55.4984	32.877	57.6577	69.0134	45.7275	46.354	91.9079	64.9831	94.9908	47.4619	30.5031	48.9011	49.2134	32.1921	49.7765	ENSMUSG00000050373.13	Snx21	chr2:164785822-164804882	WT_COil	WT_TCDD	OK	59.4847	45.0207	-0.401929	-0.761041	0.1061	WT_COil	KO_COil	OK	59.4847	49.8404	-0.255202	-0.495626	0.28975	WT_TCDD	KO_COil	OK	45.0207	49.8404	0.146727	0.277593	0.5519	WT_COil	KO_TCDD	OK	59.4847
ENSMUSG00000034871.2	Fam151a	chr4:106733888-106804998	15.585	50.0473	30.4958	110.808	153.741	49.2535	42.0956	85.2631	40.9619	27.1837	37.7768	33.912	59.8094	62.5459	37.5453	74.1985	ENSMUSG00000034871.2	Fam151a	chr4:106733888-106804998	WT_COil	WT_TCDD	OK	34.9586	58.5248	0.7434	1.32342	0.01255	WT_COil	KO_COil	OK	34.9586	51.734	0.565466	0.968758	0.0641	WT_TCDD	KO_COil	OK	58.5248	51.734	-0.177934	-0.348113	0.5079	WT_COil	KO_TCDD	OK	34.9586
ENSMUSG00000013736.16	Trnt1	chr6:106769119-106800074	41.0131	51.8724	54.3146	41.9807	94.782	47.7381	90.7785	47.0173	91.472	62.071	95.8875	67.335	34.6677	36.9616	62.9375	46.7312	ENSMUSG00000013736.16	Trnt1	chr6:106769119-106800074	WT_COil	WT_TCDD	OK	79.1914	45.3245	-0.805052	-1.26903	0.01355	WT_COil	KO_COil	OK	79.1914	47.2952	-0.74365	-1.15631	0.01855	WT_TCDD	KO_COil	OK	45.3245	47.2952	0.061402	0.088858	0.85605	WT_COil	KO_TCDD	OK	79.1914
ENSMUSG00000042451.12	Mybph	chr1:134193447-134235431	135.701	109.428	89.0204	126.127	114.265	98.035	28.022	161.34	60.5784	82.1629	76.0916	47.4311	73.6381	100.4	65.7823	51.5833	ENSMUSG00000042451.12	Mybph	chr1:134193447-134235431	WT_COil	WT_TCDD	OK	66.566	72.8508	0.130159	0.270046	0.5811	WT_COil	KO_COil	OK	66.566	115.069	0.789642	1.71144	0.0006	WT_TCDD	KO_COil	OK	72.8508	115.069	0.659483	1.45247	0.0042	WT_COil	KO_TCDD	OK	66.566
ENSMUSG00000025967.16	Eef1b2	chr1:63176824-63180486	82.4573	186.536	65.2815	74.7032	52.2097	79.8091	70.1369	99.0137	62.0004	123.681	78.5862	50.3701	53.7653	195.66	105.447	150.682	ENSMUSG00000025967.16	Eef1b2	chr1:63176824-63180486	WT_COil	WT_TCDD	OK	78.6594	126.389	0.684177	0.894984	0.0864	WT_COil	KO_COil	OK	78.6594	102.244	0.378332	0.497283	0.33175	WT_TCDD	KO_COil	OK	126.389	102.244	-0.305845	-0.427169	0.42165	WT_COil	KO_TCDD	OK	78.6594
ENSMUSG00000074800.3	Gm4149	chr13:75644863-75645226	90.3529	29.5339	34.7928	138.563	122.925	135.211	148.109	268.268	99.1916	92.7433	146.437	266.939	164.139	27.7481	26.3265	129.345	ENSMUSG00000074800.3	Gm4149	chr13:75644863-75645226	WT_COil	WT_TCDD	OK	151.328	86.8897	-0.80042	-0.727853	0.11085	WT_COil	KO_COil	OK	151.328	73.3108	-1.04558	-0.887219	0.0984	WT_TCDD	KO_COil	OK	86.8897	73.3108	-0.245161	-0.183457	0.68725	WT_COil	KO_TCDD	OK	151.328
ENSMUSG00000026500.6	Cox20	chr1:178319129-178322693	124.544	67.9887	49.2587	85.1501	225.092	93.5099	71.3264	159.084	115.473	144.737	96.1417	51.0731	133.852	70.0528	15.0635	94.1832	ENSMUSG00000026500.6	Cox20	chr1:178319129-178322693	WT_COil	WT_TCDD	OK	101.856	78.2879	-0.379671	-0.427952	0.3756	WT_COil	KO_COil	OK	101.856	81.7353	-0.317501	-0.365019	0.4565	WT_TCDD	KO_COil	OK	78.2879	81.7353	0.0621701	0.0666995	0.8915	WT_COil	KO_TCDD	OK	101.856
ENSMUSG00000105361.1	AY036118	chr17:39846957-39848827	101235	829656	134150	261335	105204	138389	103995	191442	116044	173764	139165	175421	131490	318902	170350	360033	ENSMUSG00000105361.1	AY036118	chr17:39846957-39848827	WT_COil	WT_TCDD	OK	151098	245194	0.698433	0.818243	0.11745	WT_COil	KO_COil	OK	151098	331594	1.13393	1.37062	0.01625	WT_TCDD	KO_COil	OK	245194	331594	0.435495	0.607556	0.30435	WT_COil	KO_TCDD	OK	151098
ENSMUSG00000039323.18	Igfbp2	chr1:72824502-72852474	176.803	58.5875	81.6016	60.6282	27.9474	44.7175	26.0961	57.3828	67.6309	54.0452	41.9969	126.26	35.8139	81.9664	65.4163	63.0311	ENSMUSG00000039323.18	Igfbp2	chr1:72824502-72852474	WT_COil	WT_TCDD	OK	72.4833	61.5569	-0.235728	-0.398318	0.4247	WT_COil	KO_COil	OK	72.4833	94.405	0.381215	0.674897	0.18415	WT_TCDD	KO_COil	OK	61.5569	94.405	0.616942	1.063	0.0366	WT_COil	KO_TCDD	OK	72.4833
ENSMUSG00000019464.5	Ptger1	chr8:83666862-83699179	72.4604	67.7418	51.1355	86.8254	77.5927	69.8465	47.515	115.51	63.785	73.2575	56.0382	98.6393	64.7348	53.6515	45.27	71.3818	ENSMUSG00000019464.5	Ptger1	chr8:83666862-83699179	WT_COil	WT_TCDD	OK	72.93	58.7595	-0.311689	-0.765838	0.13645	WT_COil	KO_COil	OK	72.93	69.5408	-0.0686529	-0.170851	0.73945	WT_TCDD	KO_COil	OK	58.7595	69.5408	0.243036	0.601204	0.2427	WT_COil	KO_TCDD	OK	72.93
ENSMUSG00000028959.14	Fastk	chr5:24425231-24445287	46.4925	44.0463	27.9106	56.807	73.1088	45.7691	27.8672	80.2444	42.2558	47.4045	23.2508	40.3714	43.9365	58.0135	13.3177	47.8129	ENSMUSG00000028959.14	Fastk	chr5:24425231-24445287	WT_COil	WT_TCDD	OK	38.3206	40.7702	0.089392	0.171978	0.72695	WT_COil	KO_COil	OK	38.3206	43.8141	0.193273	0.377183	0.42945	WT_TCDD	KO_COil	OK	40.7702	43.8141	0.103881	0.208518	0.68125	WT_COil	KO_TCDD	OK	38.3206
ENSMUSG00000034799.16	Unc13a	chr8:71611023-71671757	51.3489	72.4892	37.6527	48.0857	101.209	44.877	48.2013	74.42	64.8206	86.8035	57.0518	58.9156	56.869	59.5479	47.3138	45.4185	ENSMUSG00000034799.16	Unc13a	chr8:71611023-71671757	WT_COil	WT_TCDD	OK	66.8979	52.2873	-0.3555	-0.925085	0.0619	WT_COil	KO_COil	OK	66.8979	52.3941	-0.352556	-0.9172	0.06595	WT_TCDD	KO_COil	OK	52.2873	52.3941	0.00294425	0.00766486	0.98615	WT_COil	KO_TCDD	OK	66.8979
ENSMUSG00000026542.6	Apcs	chr1:172893960-172895041	45.2216	3.86323	27.2735	69.8374	15.2173	9.48035	44.1893	78.996	21.5093	12.423	47.6604	20.5292	15.7306	8.27763	23.1709	33.5375	ENSMUSG00000026542.6	Apcs	chr1:172893960-172895041	WT_COil	WT_TCDD	NOTEST	25.5305	20.1792	-0.339355	0	1	WT_COil	KO_COil	OK	25.5305	36.5489	0.517608	0.634048	0.2098	WT_TCDD	KO_COil	OK	20.1792	36.5489	0.856963	1.00016	0.05685	WT_COil	KO_TCDD	OK	25.5305
ENSMUSG00000024039.14	Cbs	chr17:31612622-31637199	44.0975	32.9012	34.672	45.6153	31.107	41.3272	23.3883	34.1996	47.41	34.2372	58.2866	64.7342	51.0186	48.5022	36.2409	48.3956	ENSMUSG00000024039.14	Cbs	chr17:31612622-31637199	WT_COil	WT_TCDD	OK	51.167	46.0393	-0.152346	-0.303898	0.55385	WT_COil	KO_COil	OK	51.167	39.3215	-0.379895	-0.742182	0.1341	WT_TCDD	KO_COil	OK	46.0393	39.3215	-0.227548	-0.444472	0.36845	WT_COil	KO_TCDD	OK	51.167
ENSMUSG00000057465.5	Saa2	chr7:46751789-46754313	15.6183	0	6.07408	33.2739	14.1286	34.3367	538.52	2398.31	0	19.2738	155.219	105.282	10.7939	23.8988	1102.06	779.387	ENSMUSG00000057465.5	Saa2	chr7:46751789-46754313	WT_COil	WT_TCDD	OK	69.9436	479.035	2.77587	3.14649	0.0129	WT_COil	KO_COil	OK	69.9436	13.7416	-2.34764	-1.28442	0.0811	WT_TCDD	KO_COil	OK	479.035	13.7416	-5.12351	-2.91802	0.02285	WT_COil	KO_TCDD	OK	69.9436
ENSMUSG00000035949.15	Fbxw2	chr2:34805177-34826235	31.7865	17.6173	35.6045	16.0686	46.1429	24.9542	40.4229	33.2091	32.3328	31.2952	30.6431	14.7377	21.9345	24.5196	28.8762	24.5364	ENSMUSG00000035949.15	Fbxw2	chr2:34805177-34826235	WT_COil	WT_TCDD	NOTEST	27.2522	24.9667	-0.12637	0	1	WT_COil	KO_COil	NOTEST	27.2522	25.2692	-0.108992	0	1	WT_TCDD	KO_COil	NOTEST	24.9667	25.2692	0.0173781	0	1	WT_COil	KO_TCDD	OK	27.2522
ENSMUSG00000031594.9	Fgl1	chr8:41191433-41215156	338.042	286.038	162.774	322.285	150.282	101.23	432.697	690.341	336.359	393.949	330.185	274.147	53.8484	232.005	459.698	260.717	ENSMUSG00000031594.9	Fgl1	chr8:41191433-41215156	WT_COil	WT_TCDD	OK	333.66	251.567	-0.407435	-0.962883	0.06345	WT_COil	KO_COil	OK	333.66	277.285	-0.267011	-0.616271	0.2065	WT_TCDD	KO_COil	OK	251.567	277.285	0.140424	0.319606	0.5225	WT_COil	KO_TCDD	OK	333.66
ENSMUSG00000008690.15	Ncaph2	chr15:89355718-89377039	873.757	910.238	600.142	848.168	739.272	536.785	476.997	515.767	706.664	691.82	755.214	773.467	768.203	763.288	524.277	841.35	ENSMUSG00000008690.15	Ncaph2	chr15:89355718-89377039	WT_COil	WT_TCDD	OK	731.791	724.279	-0.0148857	-0.0402185	0.93735	WT_COil	KO_COil	OK	731.791	808.076	0.14306	0.385881	0.4415	WT_TCDD	KO_COil	OK	724.279	808.076	0.157946	0.432179	0.4004	WT_COil	KO_TCDD	OK	731.791
ENSMUSG00000031725.8	Ces1f	chr8:93256235-93279747	46.465	40.336	52.6578	56.7941	63.799	62.7528	52.7729	33.2407	56.9514	16.6426	48.568	34.5303	37.8253	32.8433	40.5994	38.4859	ENSMUSG00000031725.8	Ces1f	chr8:93256235-93279747	WT_COil	WT_TCDD	OK	39.1731	37.4385	-0.06534	-0.11634	0.81225	WT_COil	KO_COil	OK	39.1731	49.0632	0.32478	0.598907	0.23695	WT_TCDD	KO_COil	OK	37.4385	49.0632	0.39012	0.727682	0.14285	WT_COil	KO_TCDD	OK	39.1731
ENSMUSG00000055762.15	Eef1d	chr15:75894795-75909355	34.1368	5.92166	19.9074	27.7598	30.7639	29.0376	47.6655	35.2417	16.5063	61.6972	35.2031	7.42473	11.9822	16.0146	19.6961	27.1246	ENSMUSG00000055762.15	Eef1d	chr15:75894795-75909355	WT_COil	WT_TCDD	NOTEST	30.2078	18.7044	-0.691545	0	1	WT_COil	KO_COil	NOTEST	30.2078	21.9314	-0.461925	0	1	WT_TCDD	KO_COil	NOTEST	18.7044	21.9314	0.22962	0	1	WT_COil	KO_TCDD	OK	30.2078
ENSMUSG00000087612.1	A230005M16Rik	chr2:25705849-25709716	91.3322	49.9864	145.038	226.503	25.2583	90.9164	33.031	167.107	15.815	11.4984	121.061	220.005	237.053	52.0233	32.068	129.215	ENSMUSG00000087612.1	A230005M16Rik	chr2:25705849-25709716	WT_COil	WT_TCDD	OK	92.0949	112.59	0.289884	0.54197	0.32135	WT_COil	KO_COil	OK	92.0949	128.215	0.477371	0.891411	0.0926	WT_TCDD	KO_COil	OK	112.59	128.215	0.187487	0.396495	0.4584	WT_COil	KO_TCDD	OK	92.0949
ENSMUSG00000038754.4	Elovl3	chr19:46131896-46135307	28.2293	42.6649	19.0866	31.9766	24.4054	32.5585	49.4286	16.9207	34.6048	20.8285	41.5519	27.4625	69.4726	42.1541	26.6718	45.219	ENSMUSG00000038754.4	Elovl3	chr19:46131896-46135307	WT_COil	WT_TCDD	OK	31.1119	45.8794	0.560378	0.929275	0.0647	WT_COil	KO_COil	NOTEST	31.1119	30.4893	-0.0291629	0	1	WT_TCDD	KO_COil	OK	45.8794	30.4893	-0.589541	-0.985828	0.0538	WT_COil	KO_TCDD	NOTEST	31.1119
ENSMUSG00000018293.4	Pfn1	chr11:70651849-70654644	105.179	36.3038	34.0956	33.4142	67.4796	71.1795	76.6496	63.2831	38.5765	46.7652	89.8123	58.5662	40.1116	53.2468	38.4765	42.6351	ENSMUSG00000018293.4	Pfn1	chr11:70651849-70654644	WT_COil	WT_TCDD	OK	58.43	43.6175	-0.421804	-0.499648	0.25245	WT_COil	KO_COil	OK	58.43	52.2481	-0.161332	-0.199108	0.6498	WT_TCDD	KO_COil	OK	43.6175	52.2481	0.260471	0.298957	0.4983	WT_COil	KO_TCDD	OK	58.43
ENSMUSG00000097517.1	Gm26695	chr17:23556768-23564226	110.847	192.363	112.595	182.401	143.9	89.9753	100.069	165.739	160.118	118.519	166.489	156.784	117.441	159.246	206.533	198.423	ENSMUSG00000097517.1	Gm26695	chr17:23556768-23564226	WT_COil	WT_TCDD	OK	150.478	170.411	0.179468	0.384778	0.44475	WT_COil	KO_COil	OK	150.478	149.552	-0.00890273	-0.0189101	0.9673	WT_TCDD	KO_COil	OK	170.411	149.552	-0.188371	-0.409241	0.4153	WT_COil	KO_TCDD	OK	150.478
ENSMUSG00000082144.1	Gm12788	chr4:98352426-98352734	40.4929	0	0	0	146.76	90.8531	177.661	0	0	0	0	0	0	0	0	28.0288	ENSMUSG00000082144.1	Gm12788	chr4:98352426-98352734	WT_COil	WT_TCDD	NOTEST	0	7.0072	inf	0	1	WT_COil	KO_COil	NOTEST	0	10.1232	inf	0	1	WT_TCDD	KO_COil	NOTEST	7.0072	10.1232	0.530761	0	1	WT_COil	KO_TCDD	OK	0
ENSMUSG00000003477.5	Inmt	chr6:55170625-55175043	93.142	83.5747	79.3098	75.8323	44.1492	82.0032	13.6036	32.816	37.2538	61.5375	72.1	61.5199	52.9699	58.7956	53.8668	101.431	ENSMUSG00000003477.5	Inmt	chr6:55170625-55175043	WT_COil	WT_TCDD	OK	58.1028	66.7659	0.200503	0.32754	0.51505	WT_COil	KO_COil	OK	58.1028	82.9647	0.51389	0.853767	0.08505	WT_TCDD	KO_COil	OK	66.7659	82.9647	0.313386	0.554527	0.27495	WT_COil	KO_TCDD	OK	58.1028
ENSMUSG00000063511.11	Snrnp70	chr7:45376452-45395742	59.9604	60.724	31.5583	108.969	45.2154	46.4672	32.6145	98.3853	33.5196	71.9843	64.2994	51.3848	27.0747	38.307	47.1725	41.171	ENSMUSG00000063511.11	Snrnp70	chr7:45376452-45395742	WT_COil	WT_TCDD	OK	55.297	38.4313	-0.52492	-0.906301	0.06615	WT_COil	KO_COil	OK	55.297	65.303	0.239946	0.455038	0.36825	WT_TCDD	KO_COil	OK	38.4313	65.303	0.764866	1.37653	0.00755	WT_COil	KO_TCDD	OK	55.297
ENSMUSG00000033860.13	Fgg	chr3:82904476-83015049	806.849	472.241	600.873	740.058	445.55	462.694	1090.88	804.076	790.702	689.185	1109.3	967.218	556.034	604.302	1393.04	1099.4	ENSMUSG00000033860.13	Fgg	chr3:82904476-83015049	WT_COil	WT_TCDD	OK	889.102	913.195	0.0385747	0.095395	0.8483	WT_COil	KO_COil	OK	889.102	655.005	-0.440842	-1.1042	0.02815	WT_TCDD	KO_COil	OK	913.195	655.005	-0.479417	-1.18409	0.0187	WT_COil	KO_TCDD	OK	889.102
ENSMUSG00000035235.12	Trim13	chr14:61598225-61682373	21.6481	42.8936	29.8058	31.5922	57.1796	37.8353	38.8811	43.5509	35.7995	46.2046	44.8932	16.3166	35.2384	43.7077	22.0263	12.5551	ENSMUSG00000035235.12	Trim13	chr14:61598225-61682373	WT_COil	WT_TCDD	OK	35.8035	28.3819	-0.335131	-0.45781	0.35845	WT_COil	KO_COil	OK	35.8035	31.4849	-0.185439	-0.260244	0.58925	WT_TCDD	KO_COil	NOTEST	28.3819	31.4849	0.149691	0	1	WT_COil	KO_TCDD	OK	35.8035
ENSMUSG00000027559.5	Car3	chr3:14863537-14872523	250.856	234.241	288.117	445.823	220.656	387.114	209.448	63.1459	402.218	362.64	266.212	347.01	356.921	278.355	217.34	292.551	ENSMUSG00000027559.5	Car3	chr3:14863537-14872523	WT_COil	WT_TCDD	OK	344.52	286.292	-0.267102	-0.687196	0.16865	WT_COil	KO_COil	OK	344.52	304.759	-0.176918	-0.450929	0.36485	WT_TCDD	KO_COil	OK	286.292	304.759	0.0901838	0.229259	0.64905	WT_COil	KO_TCDD	OK	344.52
ENSMUSG00000021548.10	Ccnh	chr13:85189407-85213723	36.2911	51.2573	40.637	27.6717	35.3464	38.1318	44.8746	38.7356	24.5224	23.2589	59.1457	21.1471	23.2886	24.1724	34.8282	23.6092	ENSMUSG00000021548.10	Ccnh	chr13:85189407-85213723	WT_COil	WT_TCDD	NOTEST	32.0185	26.4746	-0.274298	0	1	WT_COil	KO_COil	OK	32.0185	38.9643	0.283244	0.453055	0.34535	WT_TCDD	KO_COil	OK	26.4746	38.9643	0.557542	0.852569	0.07285	WT_COil	KO_TCDD	OK	32.0185
ENSMUSG00000037254.18	Itih2	chr2:10094592-10130663	111.279	123.21	78.0894	121.803	64.2979	96.3305	52.5458	74.1134	126.644	139.04	121.616	117.175	93.6161	95.2361	83.6494	104.221	ENSMUSG00000037254.18	Itih2	chr2:10094592-10130663	WT_COil	WT_TCDD	OK	126.119	94.1807	-0.421281	-1.04273	0.03705	WT_COil	KO_COil	OK	126.119	108.595	-0.215822	-0.534925	0.2858	WT_TCDD	KO_COil	OK	94.1807	108.595	0.20546	0.500123	0.32145	WT_COil	KO_TCDD	OK	126.119
ENSMUSG00000069805.10	Fbp1	chr13:62864752-62888282	148.243	112.002	161.84	134.576	132.885	177.206	134.928	204.79	96.1086	141.982	90.7927	103.355	142.214	93.2127	102.938	151.14	ENSMUSG00000069805.10	Fbp1	chr13:62864752-62888282	WT_COil	WT_TCDD	OK	108.06	122.376	0.179495	0.386631	0.43945	WT_COil	KO_COil	OK	108.06	139.165	0.364973	0.790373	0.1124	WT_TCDD	KO_COil	OK	122.376	139.165	0.185477	0.410294	0.4089	WT_COil	KO_TCDD	OK	108.06
ENSMUSG00000085403.1	Gm13068	chr4:149744035-149774277	204.416	197.131	145.535	100.337	169.628	208.034	173.519	180.152	188.085	210.15	162.404	120.065	175.464	346.717	194.861	276.025	ENSMUSG00000085403.1	Gm13068	chr4:149744035-149774277	WT_COil	WT_TCDD	OK	170.176	248.267	0.544863	1.1266	0.02485	WT_COil	KO_COil	OK	170.176	161.855	-0.0723282	-0.140253	0.77465	WT_TCDD	KO_COil	OK	248.267	161.855	-0.617191	-1.25358	0.01225	WT_COil	KO_TCDD	OK	170.176
ENSMUSG00000026618.11	Iars2	chr1:185204116-185329396	70.3779	55.9797	42.7631	60.9572	85.898	46.1255	52.4831	58.7067	63.2494	68.6369	67.81	48.2977	38.7237	35.2887	52.0571	50.5152	ENSMUSG00000026618.11	Iars2	chr1:185204116-185329396	WT_COil	WT_TCDD	OK	61.9985	44.1462	-0.489945	-0.918565	0.06095	WT_COil	KO_COil	OK	61.9985	57.5195	-0.108182	-0.205012	0.675	WT_TCDD	KO_COil	OK	44.1462	57.5195	0.381763	0.700094	0.14905	WT_COil	KO_TCDD	OK	61.9985
ENSMUSG00000049775.16	Tmsb4x	chrX:167207092-167209315	85.156	15.6317	30.9631	32.592	47.8297	70.3357	5.7851	83.0446	34.1656	33.7759	48.815	71.229	31.8869	28.3367	5.99316	43.2	ENSMUSG00000049775.16	Tmsb4x	chrX:167207092-167209315	WT_COil	WT_TCDD	OK	46.9964	27.3542	-0.780788	-0.635459	0.11635	WT_COil	KO_COil	OK	46.9964	41.0857	-0.193913	-0.182439	0.6429	WT_TCDD	KO_COil	OK	27.3542	41.0857	0.586875	0.444268	0.2477	WT_COil	KO_TCDD	OK	46.9964
ENSMUSG00000027761.4	Aadac	chr3:60031760-60040160	95.0354	58.9302	101.944	93.6497	42.1912	110.308	43.3747	31.2141	99.8761	53.6714	54.4555	60.8211	105.855	58.1767	68.9565	89.7659	ENSMUSG00000027761.4	Aadac	chr3:60031760-60040160	WT_COil	WT_TCDD	OK	67.206	80.6886	0.263773	0.499021	0.31715	WT_COil	KO_COil	OK	67.206	87.3898	0.378874	0.730723	0.14485	WT_TCDD	KO_COil	OK	80.6886	87.3898	0.1151	0.227466	0.6503	WT_COil	KO_TCDD	OK	67.206
ENSMUSG00000036781.13	Rps27l	chr9:66946085-66949514	244.913	263.633	181.831	281.194	239.309	102.261	142.968	261.471	194.463	252.352	367.479	232.089	271.092	227.062	306.367	264.989	ENSMUSG00000036781.13	Rps27l	chr9:66946085-66949514	WT_COil	WT_TCDD	OK	261.596	267.378	0.0315401	0.0570922	0.9109	WT_COil	KO_COil	OK	261.596	242.893	-0.107019	-0.190869	0.70355	WT_TCDD	KO_COil	OK	267.378	242.893	-0.138559	-0.247028	0.6174	WT_COil	KO_TCDD	OK	261.596
ENSMUSG00000097221.1	1810049J17Rik	chr15:12321437-12351265	2260.87	769.565	1347.73	2610.62	249.337	1593.96	174.078	1928.71	105.923	163.401	724.361	3260.7	2045.17	269.457	526.208	2800.89	ENSMUSG00000097221.1	1810049J17Rik	chr15:12321437-12351265	WT_COil	WT_TCDD	OK	1063.6	1410.43	0.407185	0.764835	0.26595	WT_COil	KO_COil	OK	1063.6	1747.2	0.716092	1.35956	0.0625	WT_TCDD	KO_COil	OK	1410.43	1747.2	0.308908	0.726875	0.2288	WT_COil	KO_TCDD	OK	1063.6
ENSMUSG00000079884.6	Gm10698	chr9:33728246-33728850	19.2351	92.7117	33.3601	75.1423	23.3285	14.4046	52.8644	29.0588	88.1954	32.9386	67.6027	71.9516	82.6484	51.8829	98.1303	54.2791	ENSMUSG00000079884.6	Gm10698	chr9:33728246-33728850	WT_COil	WT_TCDD	OK	65.1721	71.7352	0.138427	0.169809	0.72965	WT_COil	KO_COil	OK	65.1721	55.1123	-0.24188	-0.279096	0.5751	WT_TCDD	KO_COil	OK	71.7352	55.1123	-0.380306	-0.446005	0.37235	WT_COil	KO_TCDD	OK	65.1721
ENSMUSG00000030744.13	Rps3	chr7:99477895-99483738	51.4324	41.1915	34.5692	42.3433	67.6713	79.4675	109.269	44.9261	21.907	32.2585	102.58	70.5071	25.7412	27.6882	52.8572	63.3782	ENSMUSG00000030744.13	Rps3	chr7:99477895-99483738	WT_COil	WT_TCDD	OK	56.8131	42.4162	-0.421607	-0.363961	0.435	WT_COil	KO_COil	OK	56.8131	42.3841	-0.422699	-0.392101	0.3922	WT_TCDD	KO_COil	OK	42.4162	42.3841	-0.001092	-0.00106827	0.99755	WT_COil	KO_TCDD	OK	56.8131
ENSMUSG00000064294.12	Aox3	chr1:58113135-58200698	41.5706	34.128	48.7838	36.923	23.238	54.6219	44.2973	31.6153	44.9429	43.7888	26.87	48.0974	62.0527	55.5664	37.4024	47.0996	ENSMUSG00000064294.12	Aox3	chr1:58113135-58200698	WT_COil	WT_TCDD	OK	40.9248	50.5303	0.304174	0.675827	0.1587	WT_COil	KO_COil	OK	40.9248	40.3514	-0.0203575	-0.0444605	0.92285	WT_TCDD	KO_COil	OK	50.5303	40.3514	-0.324531	-0.72826	0.1356	WT_COil	KO_TCDD	OK	40.9248
ENSMUSG00000022110.13	Sucla2	chr14:73552664-73596142	26.4978	33.5506	28.169	17.5731	21.4328	29.3869	22.8881	18.8425	28.156	49.3973	31.3969	19.313	24.0628	23.4014	58.3462	42.2512	ENSMUSG00000022110.13	Sucla2	chr14:73552664-73596142	WT_COil	WT_TCDD	OK	32.0658	37.0154	0.207091	0.311718	0.5492	WT_COil	KO_COil	NOTEST	32.0658	26.4476	-0.277899	0	1	WT_TCDD	KO_COil	OK	37.0154	26.4476	-0.484989	-0.676999	0.186	WT_COil	KO_TCDD	NOTEST	32.0658
ENSMUSG00000060803.5	Gstp1	chr19:4035406-4037921	302.326	317.858	414.677	247.47	300.066	370.1	363.234	393.194	280.981	318.21	221.375	599.396	434.746	473.857	383.924	563.549	ENSMUSG00000060803.5	Gstp1	chr19:4035406-4037921	WT_COil	WT_TCDD	OK	354.991	464.019	0.386403	0.883401	0.08675	WT_COil	KO_COil	OK	354.991	320.583	-0.147084	-0.32225	0.51925	WT_TCDD	KO_COil	OK	464.019	320.583	-0.533487	-1.21086	0.0163	WT_COil	KO_TCDD	OK	354.991
ENSMUSG00000097893.8	1700034P13Rik	chr1:9718621-9791924	54.0159	34.2659	41.1813	57.3457	14.9239	39.4775	32.3668	68.5025	36.7585	16.9509	21.4575	93.7936	55.5539	53.9517	34.0033	95.732	ENSMUSG00000097893.8	1700034P13Rik	chr1:9718621-9791924	WT_COil	WT_TCDD	OK	42.2401	59.8102	0.501779	0.658316	0.175	WT_COil	KO_COil	OK	42.2401	46.7022	0.144877	0.183078	0.68975	WT_TCDD	KO_COil	OK	59.8102	46.7022	-0.356902	-0.527505	0.26105	WT_COil	KO_TCDD	OK	42.2401
ENSMUSG00000070343.3	Gm10288	chr3:146838810-146839347	74.4795	84.8838	67.6093	34.0064	52.7313	76.162	52.0001	68.1743	42.1808	67.5044	60.7312	64.3079	94.1633	73.2043	96.7302	161.233	ENSMUSG00000070343.3	Gm10288	chr3:146838810-146839347	WT_COil	WT_TCDD	OK	58.6811	106.333	0.857618	0.981973	0.0848	WT_COil	KO_COil	OK	58.6811	65.2447	0.152967	0.16241	0.7589	WT_TCDD	KO_COil	OK	106.333	65.2447	-0.704652	-0.846573	0.0933	WT_COil	KO_TCDD	OK	58.6811
ENSMUSG00000060376.7	Bckdha	chr7:25629945-25658981	20.692	32.78	25.8357	34.6943	38.0018	46.0488	16.7337	41.6647	37.8349	22.4232	23.909	27.7409	27.2473	22.1543	13.7818	33.3922	ENSMUSG00000060376.7	Bckdha	chr7:25629945-25658981	WT_COil	WT_TCDD	NOTEST	27.977	24.1439	-0.212583	0	1	WT_COil	KO_COil	NOTEST	27.977	28.5005	0.0267454	0	1	WT_TCDD	KO_COil	NOTEST	24.1439	28.5005	0.239328	0	1	WT_COil	KO_TCDD	OK	27.977
ENSMUSG00000035637.14	Grhpr	chr4:44981394-44990734	25.2529	41.282	43.299	43.1091	12.027	22.8926	21.4077	37.6004	22.3492	36.8109	39.4776	61.9061	36.1238	36.8223	31.5148	44.8262	ENSMUSG00000035637.14	Grhpr	chr4:44981394-44990734	WT_COil	WT_TCDD	OK	40.1359	37.3218	-0.104877	-0.155307	0.75445	WT_COil	KO_COil	OK	40.1359	38.2358	-0.0699722	-0.10151	0.83555	WT_TCDD	KO_COil	OK	37.3218	38.2358	0.0349046	0.0514865	0.9075	WT_COil	KO_TCDD	OK	40.1359
ENSMUSG00000026273.13	Mterf4	chr1:93235840-93305915	62.8969	101.962	61.2174	99.9016	128.319	86.8036	78.5368	75.673	99.12	108.824	120.763	58.7832	64.4094	90.0109	68.437	60.2257	ENSMUSG00000026273.13	Mterf4	chr1:93235840-93305915	WT_COil	WT_TCDD	OK	96.8725	70.7708	-0.452933	-1.01129	0.0361	WT_COil	KO_COil	OK	96.8725	81.4944	-0.249386	-0.562749	0.24775	WT_TCDD	KO_COil	OK	70.7708	81.4944	0.203547	0.446801	0.35255	WT_COil	KO_TCDD	OK	96.8725
ENSMUSG00000101188.1	Eif4a-ps4	chr1:60703931-60705149	32.6073	29.5528	58.2385	18.7239	19.004	45.5803	69.4195	35.2412	36.5165	34.4364	30.4976	35.9317	40.7304	13.4814	29.2624	26.4549	ENSMUSG00000101188.1	Eif4a-ps4	chr1:60703931-60705149	WT_COil	WT_TCDD	OK	34.3455	27.4823	-0.321621	-0.442501	0.3707	WT_COil	KO_COil	OK	34.3455	34.7806	0.0181617	0.0260831	0.9616	WT_TCDD	KO_COil	OK	27.4823	34.7806	0.339783	0.464914	0.3567	WT_COil	KO_TCDD	OK	34.3455
ENSMUSG00000097889.1	Gm26541	chr10:80681837-80701820	44.1588	51.9013	28.6176	33.7581	54.4367	51.3521	32.5662	79.0403	54.9083	74.7774	47.1364	54.769	35.168	49.0989	33.2271	48.7811	ENSMUSG00000097889.1	Gm26541	chr10:80681837-80701820	WT_COil	WT_TCDD	OK	57.8978	41.5688	-0.478008	-1.09018	0.02945	WT_COil	KO_COil	OK	57.8978	39.609	-0.547682	-1.23197	0.01285	WT_TCDD	KO_COil	OK	41.5688	39.609	-0.0696739	-0.153575	0.75175	WT_COil	KO_TCDD	OK	57.8978
ENSMUSG00000027513.11	Pck1	chr2:173153047-173159273	425.239	264.565	380.184	324.564	226.63	243.894	266.983	325.334	330.315	350.86	323.876	404.031	207.361	261.377	129.548	248.955	ENSMUSG00000027513.11	Pck1	chr2:173153047-173159273	WT_COil	WT_TCDD	OK	352.27	211.81	-0.73391	-1.95792	0.0002	WT_COil	KO_COil	OK	352.27	348.638	-0.0149539	-0.0399767	0.93475	WT_TCDD	KO_COil	OK	211.81	348.638	0.718956	1.88802	0.00015	WT_COil	KO_TCDD	OK	352.27
ENSMUSG00000099568.1	Gm28513	chr1:153740348-153749324	862.082	1221.06	624.026	943.835	812.273	638.289	247.437	68.0787	1193.56	1570.45	1169.65	1293.22	900.124	423.761	672.682	386.804	ENSMUSG00000099568.1	Gm28513	chr1:153740348-153749324	WT_COil	WT_TCDD	OK	1306.72	595.843	-1.13295	-2.67057	5e-05	WT_COil	KO_COil	OK	1306.72	912.752	-0.517655	-1.27889	0.01205	WT_TCDD	KO_COil	OK	595.843	912.752	0.615291	1.42014	0.00575	WT_COil	KO_TCDD	OK	1306.72
ENSMUSG00000097131.1	D230017M19Rik	chr1:72236464-72284314	89.4229	173.59	149.644	137.681	183.893	187.167	167.661	179.62	174.361	109.869	147.111	64.5808	121.46	137.789	136.077	149.612	ENSMUSG00000097131.1	D230017M19Rik	chr1:72236464-72284314	WT_COil	WT_TCDD	OK	123.98	136.235	0.135982	0.281501	0.577	WT_COil	KO_COil	OK	123.98	137.584	0.150206	0.312165	0.5339	WT_TCDD	KO_COil	OK	136.235	137.584	0.0142238	0.0298237	0.9531	WT_COil	KO_TCDD	OK	123.98
ENSMUSG00000078683.9	Mup1	chr4:60498011-60501960	0	17.9196	32.2684	32.5814	87.8705	85.7731	139.298	42.3689	41.1754	43.4419	58.7228	35.3454	76.5987	69.3424	45.6201	47.3425	ENSMUSG00000078683.9	Mup1	chr4:60498011-60501960	WT_COil	WT_TCDD	OK	44.6714	59.7259	0.419006	0.535134	0.2516	WT_COil	KO_COil	OK	44.6714	20.6923	-1.11025	-0.878621	0.1524	WT_TCDD	KO_COil	OK	59.7259	20.6923	-1.52926	-1.2355	0.08555	WT_COil	KO_TCDD	OK	44.6714
ENSMUSG00000095913.1	Gm21844	chr19:4784292-4811634	78.3418	116.474	74.129	118.454	188.398	148.773	153.398	110.428	186.315	205.878	166.792	163.861	132.29	118.715	69.3352	89.2631	ENSMUSG00000095913.1	Gm21844	chr19:4784292-4811634	WT_COil	WT_TCDD	OK	180.712	102.401	-0.819462	-1.34514	0.0122	WT_COil	KO_COil	OK	180.712	96.8497	-0.899871	-1.39421	0.008	WT_TCDD	KO_COil	OK	102.401	96.8497	-0.080409	-0.117781	0.8149	WT_COil	KO_TCDD	OK	180.712
ENSMUSG00000097470.1	Gm26587	chr13:67660456-67661445	80.334	50.0917	25.2718	57.9007	86.8987	54.0198	88.2201	62.9708	61.3131	35.6899	67.8958	36.7821	44.9508	28.9276	50.5925	76.5424	ENSMUSG00000097470.1	Gm26587	chr13:67660456-67661445	WT_COil	WT_TCDD	OK	50.4202	50.2533	-0.00478387	-0.00731704	0.96125	WT_COil	KO_COil	OK	50.4202	53.3996	0.0828248	0.12538	0.7991	WT_TCDD	KO_COil	OK	50.2533	53.3996	0.0876087	0.134391	0.7857	WT_COil	KO_TCDD	OK	50.4202
ENSMUSG00000025362.5	Rps26	chr10:128624529-128626506	54.4221	40.0801	82.8771	19.2017	20.4143	67.2503	38.8067	92.6251	153.841	0	35.6307	73.2878	184.196	80.4193	97.6784	147.748	ENSMUSG00000025362.5	Rps26	chr10:128624529-128626506	WT_COil	WT_TCDD	OK	65.6899	127.511	0.956873	1.12353	0.0647	WT_COil	KO_COil	OK	65.6899	49.1452	-0.418619	-0.320562	0.51785	WT_TCDD	KO_COil	OK	127.511	49.1452	-1.37549	-1.05299	0.0604	WT_COil	KO_TCDD	OK	65.6899
ENSMUSG00000090758.1	Gm17178	chr11:120672991-120709447	145.572	59.7865	148.527	124.784	137.063	175.516	77.5409	194.646	104.347	117.025	62.9638	100.94	96.2194	76.7578	88.954	59.1783	ENSMUSG00000090758.1	Gm17178	chr11:120672991-120709447	WT_COil	WT_TCDD	OK	96.319	80.2774	-0.262827	-0.213069	0.6571	WT_COil	KO_COil	OK	96.319	119.667	0.313139	0.287589	0.5483	WT_TCDD	KO_COil	OK	80.2774	119.667	0.575966	0.51595	0.2759	WT_COil	KO_TCDD	OK	96.319
ENSMUSG00000024665.7	Fads2	chr19:10064163-10101503	58.2746	48.7108	69.9082	48.8567	47.7658	46.9101	23.9202	51.8038	35.9055	38.5635	42.7117	66.9986	23.6044	29.1399	31.8345	33.1429	ENSMUSG00000024665.7	Fads2	chr19:10064163-10101503	WT_COil	WT_TCDD	OK	46.0448	29.4304	-0.64573	-1.02629	0.04035	WT_COil	KO_COil	OK	46.0448	56.4376	0.293618	0.520366	0.293	WT_TCDD	KO_COil	OK	29.4304	56.4376	0.939348	1.52384	0.0033	WT_COil	KO_TCDD	OK	46.0448
ENSMUSG00000022591.5	Gm9747	chr1:82233100-82291416	294.745	463.281	305.864	264.748	434.525	314.802	237.982	307.856	666.776	501.854	583.332	392.75	338.696	360.952	194.618	135.876	ENSMUSG00000022591.5	Gm9747	chr1:82233100-82291416	WT_COil	WT_TCDD	OK	536.178	257.536	-1.05794	-2.75637	5e-05	WT_COil	KO_COil	OK	536.178	332.159	-0.690836	-1.85193	0.0002	WT_TCDD	KO_COil	OK	257.536	332.159	0.367104	0.93137	0.0598	WT_COil	KO_TCDD	OK	536.178
ENSMUSG00000092354.7	Gm20548	chr5:101832955-102069921	52.4299	33.2326	32.2011	44.5514	64.8499	49.9571	49.7063	17.1133	41.51	25.7637	26.0946	17.6404	27.0915	29.1254	0	18.3909	ENSMUSG00000092354.7	Gm20548	chr5:101832955-102069921	WT_COil	WT_TCDD	NOTEST	27.7522	18.652	-0.573273	0	1	WT_COil	KO_COil	OK	27.7522	40.6037	0.549012	0.50674	0.2792	WT_TCDD	KO_COil	OK	18.652	40.6037	1.12229	0.879658	0.11575	WT_COil	KO_TCDD	OK	27.7522
ENSMUSG00000024981.5	Acsl5	chr19:55253368-55296627	44.1819	60.9174	52.1012	43.5339	45.6094	47.8357	31.9255	43.9471	40.3162	48.4445	59.6032	52.2226	44.5064	72.9514	49.6974	54.8746	ENSMUSG00000024981.5	Acsl5	chr19:55253368-55296627	WT_COil	WT_TCDD	OK	50.1466	55.5074	0.146528	0.326091	0.5116	WT_COil	KO_COil	OK	50.1466	50.1836	0.00106336	0.00234364	0.9879	WT_TCDD	KO_COil	OK	55.5074	50.1836	-0.145465	-0.324852	0.5107	WT_COil	KO_TCDD	OK	50.1466
ENSMUSG00000037071.2	Scd1	chr19:44394450-44407709	866.756	916.933	852.508	713.704	695.81	502.211	255.843	1064.09	788.182	645.342	598.71	662.605	497.222	455.77	488.398	567.251	ENSMUSG00000037071.2	Scd1	chr19:44394450-44407709	WT_COil	WT_TCDD	OK	673.71	502.16	-0.42398	-1.15422	0.0228	WT_COil	KO_COil	OK	673.71	837.475	0.31392	0.842405	0.0961	WT_TCDD	KO_COil	OK	502.16	837.475	0.7379	1.99943	5e-05	WT_COil	KO_TCDD	OK	673.71
ENSMUSG00000097777.7	Gm16794	chr9:95855417-96057803	22.1055	26.4751	19.2811	11.4937	35.0832	36.191	56.1783	23.8687	20.0142	38.9396	25.4712	13.235	14.4583	23.8235	27.8009	30.2932	ENSMUSG00000097777.7	Gm16794	chr9:95855417-96057803	WT_COil	WT_TCDD	NOTEST	24.415	24.094	-0.0190971	0	1	WT_COil	KO_COil	NOTEST	24.415	19.8389	-0.299441	0	1	WT_TCDD	KO_COil	NOTEST	24.094	19.8389	-0.280344	0	1	WT_COil	KO_TCDD	OK	24.415
ENSMUSG00000079429.9	Mroh2a	chr1:88227019-88262289	47.0277	59.322	66.7838	64.6723	174.375	147.349	94.4964	143.056	88.2326	79.1052	66.4991	58.055	139.631	170.653	63.9904	73.5236	ENSMUSG00000079429.9	Mroh2a	chr1:88227019-88262289	WT_COil	WT_TCDD	OK	72.973	111.95	0.617415	1.60452	0.00125	WT_COil	KO_COil	OK	72.973	59.4514	-0.29565	-0.761138	0.1233	WT_TCDD	KO_COil	OK	111.95	59.4514	-0.913065	-2.36663	5e-05	WT_COil	KO_TCDD	OK	72.973
ENSMUSG00000078650.2	G6pc	chr11:101367560-101377903	25.7775	39.0504	98.4019	28.8045	50.4184	60.5944	31.1266	37.9185	49.352	42.5133	46.5447	77.9326	35.8436	73.4241	9.57785	11.9301	ENSMUSG00000078650.2	G6pc	chr11:101367560-101377903	WT_COil	WT_TCDD	OK	54.0856	32.6939	-0.726223	-1.37918	0.0079	WT_COil	KO_COil	OK	54.0856	48.0086	-0.171954	-0.332795	0.4953	WT_TCDD	KO_COil	OK	32.6939	48.0086	0.554269	0.981329	0.05055	WT_COil	KO_TCDD	OK	54.0856
ENSMUSG00000075227.6	Znhit2	chr19:6061191-6062472	68.3603	48.349	22.535	52.9204	21.7326	52.3058	16.7075	72.5621	12.9402	61.8281	22.8101	64.2054	21.6354	5.90136	8.48601	61.3305	ENSMUSG00000075227.6	Znhit2	chr19:6061191-6062472	WT_COil	WT_TCDD	OK	40.446	24.3383	-0.732766	-0.905831	0.11395	WT_COil	KO_COil	OK	40.446	48.0412	0.248276	0.350729	0.515	WT_TCDD	KO_COil	OK	24.3383	48.0412	0.981041	1.28247	0.0336	WT_COil	KO_TCDD	OK	40.446
ENSMUSG00000069920.10	B3gnt9	chr8:105225144-105255153	234.391	202.857	118.001	144.21	163.211	139.607	130.87	162.077	205.91	191.459	190.919	191.627	244.838	218.874	122.559	166.194	ENSMUSG00000069920.10	B3gnt9	chr8:105225144-105255153	WT_COil	WT_TCDD	OK	194.979	188.116	-0.0516922	-0.129298	0.79405	WT_COil	KO_COil	OK	194.979	174.865	-0.157073	-0.381176	0.45235	WT_TCDD	KO_COil	OK	188.116	174.865	-0.105381	-0.260011	0.61255	WT_COil	KO_TCDD	OK	194.979
ENSMUSG00000039438.6	Ttc36	chr9:44799399-44802951	151.183	154.104	178.844	175.156	211.379	145.382	63.037	317.728	215.245	123.403	115.223	220.939	134.974	149.317	96.8897	156.633	ENSMUSG00000039438.6	Ttc36	chr9:44799399-44802951	WT_COil	WT_TCDD	OK	168.702	134.453	-0.327373	-0.605113	0.23935	WT_COil	KO_COil	OK	168.702	164.822	-0.0335708	-0.0629544	0.8949	WT_TCDD	KO_COil	OK	134.453	164.822	0.293803	0.542535	0.2821	WT_COil	KO_TCDD	OK	168.702
ENSMUSG00000105802.1	Gm43012	chr5:137337408-137338345	122.606	122.896	114.591	172.503	156.383	97.4729	115.633	81.2481	120.197	136.526	69.6938	40.9886	89.2495	203.027	131.425	181.355	ENSMUSG00000105802.1	Gm43012	chr5:137337408-137338345	WT_COil	WT_TCDD	OK	91.8514	151.264	0.719697	1.33256	0.0079	WT_COil	KO_COil	OK	91.8514	133.149	0.53567	0.985373	0.04945	WT_TCDD	KO_COil	OK	151.264	133.149	-0.184027	-0.371051	0.46065	WT_COil	KO_TCDD	OK	91.8514
ENSMUSG00000096957.1	E230013L22Rik	chr8:11453517-11480241	56.1157	75.6752	23.7976	51.6177	69.7193	65.4232	29.7725	73.0749	37.2492	57.2183	47.1287	65.131	43.7228	52.3151	38.9829	40.9537	ENSMUSG00000096957.1	E230013L22Rik	chr8:11453517-11480241	WT_COil	WT_TCDD	OK	51.6818	43.9936	-0.232362	-0.437012	0.38935	WT_COil	KO_COil	OK	51.6818	51.8016	0.00333916	0.00644285	0.97825	WT_TCDD	KO_COil	OK	43.9936	51.8016	0.235701	0.452197	0.38795	WT_COil	KO_TCDD	OK	51.6818
ENSMUSG00000024145.6	Pigf	chr17:86963081-87025406	28.9234	28.3454	22.207	25.7703	35.3421	38.3086	24.9251	64.8332	21.9316	22.0974	42.8476	35.1584	28.3755	17.055	16.2199	20.4136	ENSMUSG00000024145.6	Pigf	chr17:86963081-87025406	WT_COil	WT_TCDD	NOTEST	30.5087	20.516	-0.572472	0	1	WT_COil	KO_COil	NOTEST	30.5087	26.3115	-0.213527	0	1	WT_TCDD	KO_COil	NOTEST	20.516	26.3115	0.358945	0	1	WT_COil	KO_TCDD	OK	30.5087
ENSMUSG00000079357.8	Gm11100	chr14:13918443-13961225	111.418	117.878	85.447	73.065	141.225	111.413	120.297	126.323	112.886	101.013	152.834	126.554	84.5208	96.3071	119.183	83.6989	ENSMUSG00000079357.8	Gm11100	chr14:13918443-13961225	WT_COil	WT_TCDD	OK	123.322	95.9275	-0.362412	-0.807652	0.11265	WT_COil	KO_COil	OK	123.322	96.9518	-0.347089	-0.763597	0.12175	WT_TCDD	KO_COil	OK	95.9275	96.9518	0.0153233	0.0327138	0.94955	WT_COil	KO_TCDD	OK	123.322
ENSMUSG00000000673.8	Haao	chr17:83831355-83846790	90.2189	120.66	85.9299	109.007	76.131	70.6675	80.3384	97.4086	75.426	63.7469	64.8984	84.5471	69.6238	49.558	44.0566	73.8494	ENSMUSG00000000673.8	Haao	chr17:83831355-83846790	WT_COil	WT_TCDD	OK	72.1546	59.2719	-0.283742	-0.501904	0.3182	WT_COil	KO_COil	OK	72.1546	101.454	0.491664	0.938479	0.0618	WT_TCDD	KO_COil	OK	59.2719	101.454	0.775406	1.452	0.00445	WT_COil	KO_TCDD	OK	72.1546
ENSMUSG00000107369.1	Gstm2-ps1	chr5:116632907-116633564	94.1509	124.96	118.166	80.5473	80.1635	161.864	56.2665	105.226	36.8339	26.5012	81.8367	83.7475	120.898	93.5372	173.462	188.606	ENSMUSG00000107369.1	Gstm2-ps1	chr5:116632907-116633564	WT_COil	WT_TCDD	OK	57.2298	144.126	1.33249	1.89905	0.00125	WT_COil	KO_COil	OK	57.2298	104.456	0.868056	1.18274	0.02385	WT_TCDD	KO_COil	OK	144.126	104.456	-0.464436	-0.762823	0.12445	WT_COil	KO_TCDD	OK	57.2298
ENSMUSG00000097493.3	9930014A18Rik	chr15:60818993-60831793	17.107	39.0857	20.6572	43.9202	35.2068	24.8476	18.4244	35.1362	41.3628	38.5396	46.6877	69.899	29.3189	34.6128	27.51	60.481	ENSMUSG00000097493.3	9930014A18Rik	chr15:60818993-60831793	WT_COil	WT_TCDD	OK	49.1223	37.9807	-0.371111	-0.771335	0.12815	WT_COil	KO_COil	OK	49.1223	30.1925	-0.702186	-1.41036	0.00695	WT_TCDD	KO_COil	OK	37.9807	30.1925	-0.331074	-0.670461	0.1926	WT_COil	KO_TCDD	OK	49.1223
ENSMUSG00000001155.13	Ftcd	chr10:76575647-76589561	38.899	16.3891	22.3585	45.6618	37.4324	31.8207	34.9321	29.8944	20.9547	15.7458	32.5393	39.9741	27.6559	23.0204	14.1918	28.9094	ENSMUSG00000001155.13	Ftcd	chr10:76575647-76589561	WT_COil	WT_TCDD	NOTEST	27.3035	23.4444	-0.219843	0	1	WT_COil	KO_COil	NOTEST	27.3035	30.8271	0.175113	0	1	WT_TCDD	KO_COil	NOTEST	23.4444	30.8271	0.394957	0	1	WT_COil	KO_TCDD	OK	27.3035
ENSMUSG00000084998.1	Gm16279	chr17:35892676-35916389	74.7165	102.447	55.0927	82.0959	84.9313	41.1623	81.2166	96.4523	92.1306	93.2761	109.095	69.4917	96.3138	94.2324	99.6456	97.4193	ENSMUSG00000084998.1	Gm16279	chr17:35892676-35916389	WT_COil	WT_TCDD	OK	90.9982	96.9028	0.0906998	0.215093	0.6615	WT_COil	KO_COil	OK	90.9982	78.5879	-0.21153	-0.495149	0.31725	WT_TCDD	KO_COil	OK	96.9028	78.5879	-0.30223	-0.712674	0.15305	WT_COil	KO_TCDD	OK	90.9982
ENSMUSG00000086714.1	0610009E02Rik	chr2:26445695-26503822	197.756	205.358	118.678	117.359	698.215	413.139	354.687	412.638	159.7	200.845	153.419	171.578	429.837	542.292	224.645	268.044	ENSMUSG00000086714.1	0610009E02Rik	chr2:26445695-26503822	WT_COil	WT_TCDD	OK	171.385	366.205	1.09541	2.39082	5e-05	WT_COil	KO_COil	OK	171.385	159.788	-0.101085	-0.211323	0.67355	WT_TCDD	KO_COil	OK	366.205	159.788	-1.19649	-2.6632	5e-05	WT_COil	KO_TCDD	OK	171.385
ENSMUSG00000012848.15	Rps5	chr7:12922289-12926686	80.2992	40.6349	46.2569	63.5651	76.9063	43.2193	59.0576	53.9132	84.6512	84.7358	76.7878	147.231	88.4307	40.0676	72.3559	146.669	ENSMUSG00000012848.15	Rps5	chr7:12922289-12926686	WT_COil	WT_TCDD	OK	98.3515	86.8808	-0.17891	-0.274444	0.5801	WT_COil	KO_COil	OK	98.3515	57.689	-0.76965	-1.02913	0.03275	WT_TCDD	KO_COil	OK	86.8808	57.689	-0.59074	-0.771646	0.1006	WT_COil	KO_TCDD	OK	98.3515
ENSMUSG00000056973.6	Ces1d	chr8:93166067-93197838	35.0092	33.982	71.554	66.07	16.7227	42.1914	26.6518	19.5113	45.7543	60.4908	47.31	36.6141	30.7977	26.8409	41.0524	47.4606	ENSMUSG00000056973.6	Ces1d	chr8:93166067-93197838	WT_COil	WT_TCDD	OK	47.5423	36.5379	-0.379818	-0.710208	0.1538	WT_COil	KO_COil	OK	47.5423	51.6538	0.119662	0.231291	0.6424	WT_TCDD	KO_COil	OK	36.5379	51.6538	0.49948	0.939771	0.0604	WT_COil	KO_TCDD	OK	47.5423
ENSMUSG00000030826.19	Bcat2	chr7:45568100-45589711	279.186	321.691	121.446	242.678	331.194	275.744	137.129	278.576	286.598	270.313	174.73	141.877	249.441	272.518	129.776	164.887	ENSMUSG00000030826.19	Bcat2	chr7:45568100-45589711	WT_COil	WT_TCDD	OK	218.38	204.156	-0.0971701	-0.242282	0.63235	WT_COil	KO_COil	OK	218.38	241.25	0.143692	0.360054	0.4802	WT_TCDD	KO_COil	OK	204.156	241.25	0.240862	0.605868	0.2425	WT_COil	KO_TCDD	OK	218.38
ENSMUSG00000025787.5	Tgm4	chr9:123034740-123067561	32.9991	41.1334	40.3551	46.2365	75.6848	46.0805	55.0034	66.388	47.1928	70.8533	44.3563	47.7058	40.3759	52.0643	46.8731	48.7641	ENSMUSG00000025787.5	Tgm4	chr9:123034740-123067561	WT_COil	WT_TCDD	OK	52.527	47.0193	-0.159806	-0.339808	0.48825	WT_COil	KO_COil	OK	52.527	40.181	-0.386546	-0.806584	0.10725	WT_TCDD	KO_COil	OK	47.0193	40.181	-0.226739	-0.471546	0.3481	WT_COil	KO_TCDD	OK	52.527
ENSMUSG00000014313.14	Cox6c	chr15:35931975-35938246	0	26.2248	84.6981	27.74	14.1668	26.1748	40.1342	82.582	109.896	86.176	63.5919	131.755	52.1706	44.7876	59.5994	131.905	ENSMUSG00000014313.14	Cox6c	chr15:35931975-35938246	WT_COil	WT_TCDD	OK	97.855	72.1156	-0.440333	-0.52472	0.29135	WT_COil	KO_COil	OK	97.855	34.6657	-1.49713	-1.39227	0.117	WT_TCDD	KO_COil	OK	72.1156	34.6657	-1.0568	-0.960151	0.1972	WT_COil	KO_TCDD	OK	97.855
ENSMUSG00000097815.1	Gm26809	chr6:18844219-18848207	142.125	61.8687	109.99	155.765	91.6882	78.1462	114.099	90.4503	236.53	236.962	584.378	250.267	87.1848	149.671	157.218	77.162	ENSMUSG00000097815.1	Gm26809	chr6:18844219-18848207	WT_COil	WT_TCDD	OK	327.034	117.809	-1.47299	-3.60096	5e-05	WT_COil	KO_COil	OK	327.034	117.437	-1.47755	-3.5987	5e-05	WT_TCDD	KO_COil	OK	117.809	117.437	-0.00455995	-0.0109208	0.9801	WT_COil	KO_TCDD	OK	327.034
ENSMUSG00000090152.1	Gm16285	chr12:101645442-101718523	67.9161	50.5943	90.6836	26.8369	110.057	60.8629	63.0109	76.171	58.7684	156.348	28.2215	22.9987	90.4006	75.5634	351.254	77.9446	ENSMUSG00000090152.1	Gm16285	chr12:101645442-101718523	WT_COil	WT_TCDD	OK	66.584	148.791	1.16004	0.914402	0.0508	WT_COil	KO_COil	OK	66.584	59.0077	-0.174273	-0.110171	0.80555	WT_TCDD	KO_COil	OK	148.791	59.0077	-1.33431	-1.02038	0.07745	WT_COil	KO_TCDD	OK	66.584
ENSMUSG00000081512.1	Gm15821	chr17:34197789-34216321	14.8816	47.6788	29.0348	34.2764	41.2209	40.2799	30.861	36.592	25.3091	39.3875	21.2062	49.5737	20.4783	31.3029	9.00284	28.116	ENSMUSG00000081512.1	Gm15821	chr17:34197789-34216321	WT_COil	WT_TCDD	NOTEST	33.8691	22.225	-0.607785	0	1	WT_COil	KO_COil	NOTEST	33.8691	31.4679	-0.10609	0	1	WT_TCDD	KO_COil	NOTEST	22.225	31.4679	0.501696	0	1	WT_COil	KO_TCDD	OK	33.8691
ENSMUSG00000081094.3	Rpl19-ps11	chr8:19492905-19493623	56.0337	53.2387	61.773	39.6988	24.5106	76.3728	47.6093	8.38884	70.1512	38.6758	73.786	56.0174	30.1928	51.7537	102.246	68.9862	ENSMUSG00000081094.3	Rpl19-ps11	chr8:19492905-19493623	WT_COil	WT_TCDD	OK	59.6576	63.2946	0.0853763	0.108163	0.82805	WT_COil	KO_COil	OK	59.6576	52.6861	-0.179284	-0.218982	0.65355	WT_TCDD	KO_COil	OK	63.2946	52.6861	-0.264661	-0.325814	0.4916	WT_COil	KO_TCDD	OK	59.6576
ENSMUSG00000103270.1	Gm37915	chr1:40771384-40790663	31.97	40.9425	28.5824	24.8829	71.546	33.0849	34.4903	45.1165	51.717	48.3624	30.1042	34.2701	36.2613	37.7301	31.5999	36.5957	ENSMUSG00000103270.1	Gm37915	chr1:40771384-40790663	WT_COil	WT_TCDD	OK	41.1134	35.5468	-0.209892	-0.446176	0.37025	WT_COil	KO_COil	OK	41.1134	31.5944	-0.379939	-0.792482	0.11225	WT_TCDD	KO_COil	OK	35.5468	31.5944	-0.170047	-0.352073	0.47785	WT_COil	KO_TCDD	OK	41.1134
ENSMUSG00000085262.1	Gm11574	chr11:97041559-97068904	36.8736	68.5443	14.8526	23.1801	74.7654	46.3065	56.837	61.3343	53.4363	74.1507	45.3055	52.4117	40.056	41.9844	40.5149	35.7726	ENSMUSG00000085262.1	Gm11574	chr11:97041559-97068904	WT_COil	WT_TCDD	OK	56.3261	39.582	-0.50896	-0.684825	0.17035	WT_COil	KO_COil	OK	56.3261	35.8626	-0.651321	-0.908035	0.0847	WT_TCDD	KO_COil	OK	39.582	35.8626	-0.142361	-0.184496	0.7212	WT_COil	KO_TCDD	OK	56.3261
ENSMUSG00000026701.15	Prdx6	chr1:161240111-161251219	60.9085	33.8521	38.0593	42.8698	36.1047	54.4019	73.2216	54.5818	30.5621	28.3939	37.5324	55.7035	34.4626	31.7018	30.2927	48.3774	ENSMUSG00000026701.15	Prdx6	chr1:161240111-161251219	WT_COil	WT_TCDD	OK	38.048	36.2086	-0.0714872	-0.0948841	0.8378	WT_COil	KO_COil	OK	38.048	43.9224	0.207138	0.270175	0.5701	WT_TCDD	KO_COil	OK	36.2086	43.9224	0.278625	0.338321	0.47525	WT_COil	KO_TCDD	OK	38.048
ENSMUSG00000091021.1	Gm17300	chr4:132351771-132353382	244.814	185.866	211.832	176.242	156.297	111.922	229.508	144.895	229.852	200.927	219.363	136.221	217.769	184.135	230.666	179.175	ENSMUSG00000091021.1	Gm17300	chr4:132351771-132353382	WT_COil	WT_TCDD	OK	196.591	202.936	0.0458314	0.111123	0.81875	WT_COil	KO_COil	OK	196.591	204.689	0.0582369	0.141346	0.7763	WT_TCDD	KO_COil	OK	202.936	204.689	0.0124055	0.0300504	0.9511	WT_COil	KO_TCDD	OK	196.591
ENSMUSG00000036885.14	Arhgef26	chr3:62337523-62462221	77.4307	55.4935	57.8229	100.139	65.6651	61.8787	57.9444	66.3735	37.036	53.9599	61.8882	56.2614	68.5945	70.5642	103.269	137.633	ENSMUSG00000036885.14	Arhgef26	chr3:62337523-62462221	WT_COil	WT_TCDD	OK	52.2864	95.015	0.86172	1.21033	0.01465	WT_COil	KO_COil	OK	52.2864	72.7215	0.475946	0.718241	0.1517	WT_TCDD	KO_COil	OK	95.015	72.7215	-0.385774	-0.537613	0.27355	WT_COil	KO_TCDD	OK	52.2864
ENSMUSG00000043290.6	Zfp784	chr7:5007058-5038446	51.506	33.6002	27.6053	35.0417	69.8973	41.9497	32.6507	59.0226	43.9025	41.1564	39.0337	48.0236	20.9909	43.2492	28.9521	37.0318	ENSMUSG00000043290.6	Zfp784	chr7:5007058-5038446	WT_COil	WT_TCDD	OK	43.029	32.556	-0.402386	-0.467901	0.35135	WT_COil	KO_COil	OK	43.029	36.9383	-0.220193	-0.275204	0.5817	WT_TCDD	KO_COil	OK	32.556	36.9383	0.182193	0.211756	0.6779	WT_COil	KO_TCDD	OK	43.029
ENSMUSG00000028792.14	Ak2	chr4:128993223-129011529	26.5229	35.2404	46.3168	58.1355	37.216	46.7772	31.831	42.3552	40.3607	38.6847	42.9139	30.7032	39.3087	33.3143	15.9795	18.7164	ENSMUSG00000028792.14	Ak2	chr4:128993223-129011529	WT_COil	WT_TCDD	OK	38.1656	26.8297	-0.508441	-0.700068	0.1243	WT_COil	KO_COil	OK	38.1656	41.5539	0.12271	0.19968	0.67645	WT_TCDD	KO_COil	OK	26.8297	41.5539	0.631151	0.890068	0.0512	WT_COil	KO_TCDD	OK	38.1656
ENSMUSG00000097346.1	Gm26619	chr13:97751111-97760965	78.4799	102.939	72.4928	77.7224	154.307	112.994	121.598	153.925	189.041	184.196	94.9542	123.835	96.1756	118.978	127.282	72.1216	ENSMUSG00000097346.1	Gm26619	chr13:97751111-97760965	WT_COil	WT_TCDD	OK	148.007	103.639	-0.514094	-1.031	0.0372	WT_COil	KO_COil	OK	148.007	82.9085	-0.836071	-1.66554	0.0015	WT_TCDD	KO_COil	OK	103.639	82.9085	-0.321977	-0.608525	0.21675	WT_COil	KO_TCDD	OK	148.007
ENSMUSG00000086717.1	Gm15655	chr8:115682941-115707794	339.371	531.074	508.754	383.356	794.434	657.114	887.856	542.027	643.145	457.147	670.675	491.454	651.177	561.053	659.71	320.168	ENSMUSG00000086717.1	Gm15655	chr8:115682941-115707794	WT_COil	WT_TCDD	OK	565.605	548.027	-0.045549	-0.0904376	0.86255	WT_COil	KO_COil	OK	565.605	440.639	-0.360198	-0.677848	0.17895	WT_TCDD	KO_COil	OK	548.027	440.639	-0.314649	-0.59803	0.2452	WT_COil	KO_TCDD	OK	565.605
ENSMUSG00000085622.8	3110056K07Rik	chr12:70974620-71015832	23.9666	14.1239	33.3766	26.1331	33.2278	5.62858	29.9866	33.3321	32.9346	33.5932	27.1514	12.2878	28.3456	55.2946	52.8686	58.3502	ENSMUSG00000085622.8	3110056K07Rik	chr12:70974620-71015832	WT_COil	WT_TCDD	OK	26.4917	48.7148	0.878817	0.725558	0.14415	WT_COil	KO_COil	NOTEST	26.4917	24.4001	-0.118657	0	1	WT_TCDD	KO_COil	OK	48.7148	24.4001	-0.997474	-0.842325	0.0644	WT_COil	KO_TCDD	NOTEST	26.4917
ENSMUSG00000030168.13	Adipor2	chr6:119353149-119417704	30.1344	65.258	53.1914	43.9312	21.3414	32.1406	22.344	35.3014	35.0499	35.7386	37.9141	30.8204	33.5954	31.3044	35.5038	43.0546	ENSMUSG00000030168.13	Adipor2	chr6:119353149-119417704	WT_COil	WT_TCDD	OK	34.8808	35.8646	0.0401274	0.0850667	0.8619	WT_COil	KO_COil	OK	34.8808	48.1287	0.464467	1.00377	0.0477	WT_TCDD	KO_COil	OK	35.8646	48.1287	0.424339	0.913855	0.0715	WT_COil	KO_TCDD	OK	34.8808
ENSMUSG00000030314.16	Atg7	chr6:114643096-114860614	118.397	102.701	54.6387	103.143	108.081	68.6351	79.1931	100.799	130.686	144.328	123.888	139.362	72.1498	122.295	114.229	131.636	ENSMUSG00000030314.16	Atg7	chr6:114643096-114860614	WT_COil	WT_TCDD	OK	134.566	110.077	-0.289795	-0.730744	0.1311	WT_COil	KO_COil	OK	134.566	94.7198	-0.506575	-1.26843	0.00915	WT_TCDD	KO_COil	OK	110.077	94.7198	-0.21678	-0.534187	0.2626	WT_COil	KO_TCDD	OK	134.566
ENSMUSG00000097185.1	Gm26596	chr10:112925429-112931155	176.44	117.024	206.614	234.574	126.674	238.094	109.946	158.384	118.539	110.865	152.28	249.592	277.405	112.397	138.03	263.659	ENSMUSG00000097185.1	Gm26596	chr10:112925429-112931155	WT_COil	WT_TCDD	OK	157.819	197.873	0.326303	0.78085	0.1234	WT_COil	KO_COil	OK	157.819	183.663	0.218793	0.523824	0.2986	WT_TCDD	KO_COil	OK	197.873	183.663	-0.10751	-0.265639	0.59955	WT_COil	KO_TCDD	OK	157.819
ENSMUSG00000043716.13	Rpl7	chr1:16101294-16104662	23.0516	25.9352	39.2014	24.4696	30.4644	36.3922	54.049	55.9875	26.9592	27.9835	34.7768	37.4993	26.4937	40.9373	20.8851	30.6774	ENSMUSG00000043716.13	Rpl7	chr1:16101294-16104662	WT_COil	WT_TCDD	NOTEST	31.8047	29.7484	-0.0964295	0	1	WT_COil	KO_COil	NOTEST	31.8047	28.1644	-0.175365	0	1	WT_TCDD	KO_COil	NOTEST	29.7484	28.1644	-0.0789359	0	1	WT_COil	KO_TCDD	OK	31.8047
ENSMUSG00000015837.15	Sqstm1	chr11:50174848-50210827	147.958	114.711	88.0686	93.931	98.4229	90.6011	75.4886	97.2848	143.056	135.315	123.979	138.697	112.691	131.921	102.428	108.115	ENSMUSG00000015837.15	Sqstm1	chr11:50174848-50210827	WT_COil	WT_TCDD	OK	135.262	113.789	-0.249394	-0.594931	0.23005	WT_COil	KO_COil	OK	135.262	111.167	-0.283022	-0.661369	0.18235	WT_TCDD	KO_COil	OK	113.789	111.167	-0.0336278	-0.0779746	0.87625	WT_COil	KO_TCDD	OK	135.262
ENSMUSG00000081406.4	Rps6-ps4	chr2:75138841-75322897	48.8576	15.1749	33.5247	41.6891	22.6557	45.2105	27.8594	68.7768	96.3265	47.4341	28.3439	73.956	71.3805	44.2049	51.9367	84.9759	ENSMUSG00000081406.4	Rps6-ps4	chr2:75138841-75322897	WT_COil	WT_TCDD	OK	61.5151	63.1245	0.0372599	0.0492036	0.93605	WT_COil	KO_COil	OK	61.5151	34.8116	-0.821374	-0.912743	0.0599	WT_TCDD	KO_COil	OK	63.1245	34.8116	-0.858634	-0.974565	0.04705	WT_COil	KO_TCDD	OK	61.5151
ENSMUSG00000020059.9	Sycp3	chr10:88459568-88504073	153.751	182.152	280.269	186.347	181.282	182.692	297.15	160.113	270.529	183.314	295.071	114.404	251.04	281.67	429.09	144.203	ENSMUSG00000020059.9	Sycp3	chr10:88459568-88504073	WT_COil	WT_TCDD	OK	215.83	276.501	0.357391	0.655383	0.21715	WT_COil	KO_COil	OK	215.83	200.63	-0.105355	-0.187079	0.7191	WT_TCDD	KO_COil	OK	276.501	200.63	-0.462746	-0.89425	0.0917	WT_COil	KO_TCDD	OK	215.83
ENSMUSG00000105881.1	4932422M17Rik	chr5:123047372-123250131	282.789	377.7	214.852	313.992	485.583	316.957	252.807	297.259	317.867	332.059	263.181	206.984	300.893	321.669	165.43	203.025	ENSMUSG00000105881.1	4932422M17Rik	chr5:123047372-123250131	WT_COil	WT_TCDD	OK	280.023	247.754	-0.176633	-0.30286	0.5528	WT_COil	KO_COil	OK	280.023	297.333	0.0865381	0.150679	0.76785	WT_TCDD	KO_COil	OK	247.754	297.333	0.263171	0.444943	0.37605	WT_COil	KO_TCDD	OK	280.023
ENSMUSG00000097411.1	B430218F22Rik	chr13:118380109-118388124	105.13	56.1809	150.038	202.585	18.8931	148.273	26.3047	60.5764	21.5116	37.4121	65.1587	176.006	141.368	48.4831	47.9499	106.305	ENSMUSG00000097411.1	B430218F22Rik	chr13:118380109-118388124	WT_COil	WT_TCDD	OK	75.0221	86.0265	0.197464	0.354193	0.4992	WT_COil	KO_COil	OK	75.0221	128.483	0.776195	1.44193	0.00935	WT_TCDD	KO_COil	OK	86.0265	128.483	0.57873	1.15971	0.02555	WT_COil	KO_TCDD	OK	75.0221
ENSMUSG00000039084.8	Chad	chr11:94557101-94601871	51.9044	61.6356	25.3551	63.1117	105.802	108.695	34.015	69.5103	84.1804	85.191	29.5666	29.3591	61.668	73.7945	21.0058	70.7755	ENSMUSG00000039084.8	Chad	chr11:94557101-94601871	WT_COil	WT_TCDD	OK	57.0743	56.811	-0.00667176	-0.0104225	0.9808	WT_COil	KO_COil	OK	57.0743	50.5017	-0.176508	-0.265704	0.62185	WT_TCDD	KO_COil	OK	56.811	50.5017	-0.169836	-0.285025	0.6066	WT_COil	KO_TCDD	OK	57.0743
ENSMUSG00000085337.1	Gm15964	chr16:91611467-91646952	59.8211	88.2024	36.2172	59.9069	93.2619	64.3037	46.3923	78.0911	90.5638	74.5436	65.7582	39.5926	50.8022	48.6925	64.2464	55.8827	ENSMUSG00000085337.1	Gm15964	chr16:91611467-91646952	WT_COil	WT_TCDD	OK	67.6145	54.906	-0.300371	-0.625463	0.21225	WT_COil	KO_COil	OK	67.6145	61.0369	-0.147652	-0.313566	0.53675	WT_TCDD	KO_COil	OK	54.906	61.0369	0.152719	0.320423	0.52195	WT_COil	KO_TCDD	OK	67.6145
ENSMUSG00000042476.12	Abcb4	chr5:8893716-8959226	19.7084	27.6139	38.5069	27.22	15.8936	29.3797	25.7349	32.5627	24.5087	25.2119	26.4611	15.7994	32.3503	34.8422	26.5493	40.9681	ENSMUSG00000042476.12	Abcb4	chr5:8893716-8959226	WT_COil	WT_TCDD	OK	22.9953	33.6775	0.550447	1.08857	0.0323	WT_COil	KO_COil	NOTEST	22.9953	28.2623	0.297541	0	1	WT_TCDD	KO_COil	OK	33.6775	28.2623	-0.252906	-0.517502	0.3013	WT_COil	KO_TCDD	NOTEST	22.9953
ENSMUSG00000028051.10	Hcn3	chr3:89136141-89160196	1085.26	2054.89	916.042	2150.76	1265.38	471.182	256.04	528.949	1460.25	1156.42	901.473	2211.48	817.93	462.539	275.608	484.048	ENSMUSG00000028051.10	Hcn3	chr3:89136141-89160196	WT_COil	WT_TCDD	OK	1432.41	510.031	-1.48978	-4.06213	5e-05	WT_COil	KO_COil	OK	1432.41	1551.74	0.115443	0.304853	0.5636	WT_TCDD	KO_COil	OK	510.031	1551.74	1.60523	4.37849	5e-05	WT_COil	KO_TCDD	OK	1432.41
ENSMUSG00000038060.15	Dlec1	chr9:119102477-119157093	313.444	520.845	272.282	349.345	198.778	157.621	114.876	146.137	367.079	397.145	266.009	240.205	187.414	232.687	141.763	193.34	ENSMUSG00000038060.15	Dlec1	chr9:119102477-119157093	WT_COil	WT_TCDD	OK	317.61	188.801	-0.750386	-1.99509	5e-05	WT_COil	KO_COil	OK	317.61	363.979	0.196601	0.520032	0.29955	WT_TCDD	KO_COil	OK	188.801	363.979	0.946988	2.52962	5e-05	WT_COil	KO_TCDD	OK	317.61
ENSMUSG00000028656.14	Cap1	chr4:122836241-122886056	35.4685	32.3684	34.0713	33.6164	48.0514	29.4064	25.9552	60.5278	42.1914	48.48	36.7762	44.077	27.9174	37.8608	28.3899	28.688	ENSMUSG00000028656.14	Cap1	chr4:122836241-122886056	WT_COil	WT_TCDD	OK	42.8812	30.714	-0.481447	-0.877469	0.07415	WT_COil	KO_COil	OK	42.8812	33.8812	-0.339861	-0.627482	0.19735	WT_TCDD	KO_COil	OK	30.714	33.8812	0.141586	0.250528	0.60595	WT_COil	KO_TCDD	OK	42.8812
ENSMUSG00000039450.11	Dcxr	chr11:120725398-120727281	5.2305	5.91011	9.77599	10.4982	37.2801	40.6853	31.6975	41.1623	0	6.3043	4.95552	0	22.0412	21.6652	15.1961	34.025	ENSMUSG00000039450.11	Dcxr	chr11:120725398-120727281	WT_COil	WT_TCDD	NOTEST	2.81495	23.2319	3.04492	0	1	WT_COil	KO_COil	NOTEST	2.81495	7.8537	1.48026	0	1	WT_TCDD	KO_COil	NOTEST	23.2319	7.8537	-1.56466	0	1	WT_COil	KO_TCDD	OK	2.81495
ENSMUSG00000035031.15	C8a	chr4:104815678-104876398	94.1873	63.2642	77.8087	73.8797	69.7505	64.7894	109.802	96.4613	76.1452	80.9272	71.6131	88.5499	55.0967	56.2428	86.9803	69.4908	ENSMUSG00000035031.15	C8a	chr4:104815678-104876398	WT_COil	WT_TCDD	OK	79.3088	66.9527	-0.24434	-0.539199	0.2777	WT_COil	KO_COil	OK	79.3088	77.285	-0.0372935	-0.0822554	0.86745	WT_TCDD	KO_COil	OK	66.9527	77.285	0.207047	0.45414	0.3662	WT_COil	KO_TCDD	OK	79.3088
ENSMUSG00000024863.5	Mbl2	chr19:30232927-30239685	76.4646	101.036	110.889	59.4364	43.9677	82.3611	57.8455	90.7192	78.4193	56.364	50.111	85.2817	59.0696	59.5776	42.3546	40.1587	ENSMUSG00000024863.5	Mbl2	chr19:30232927-30239685	WT_COil	WT_TCDD	OK	67.544	50.2901	-0.425552	-0.712913	0.14905	WT_COil	KO_COil	OK	67.544	86.9566	0.364468	0.653539	0.1868	WT_TCDD	KO_COil	OK	50.2901	86.9566	0.79002	1.37834	0.00845	WT_COil	KO_TCDD	OK	67.544
ENSMUSG00000073702.11	Rpl31	chr1:39367841-39478755	28.7506	28.2425	9.89161	27.0157	53.6051	40.0748	45.4331	31.5752	41.0189	26.66	28.1153	39.1932	35.2948	33.212	22.0143	15.5746	ENSMUSG00000073702.11	Rpl31	chr1:39367841-39478755	WT_COil	WT_TCDD	OK	33.7469	26.5239	-0.347459	-0.260159	0.44975	WT_COil	KO_COil	OK	33.7469	23.4751	-0.523624	-0.383835	0.2566	WT_TCDD	KO_COil	NOTEST	26.5239	23.4751	-0.176164	0	1	WT_COil	KO_TCDD	OK	33.7469
ENSMUSG00000027597.15	Ahcy	chr2:155059309-155100081	81.5232	68.2701	88.9866	81.9855	45.1311	71.6216	37.6525	56.1607	62.7115	80.6524	59.5311	48.2888	71.6025	87.2539	62.6251	48.3137	ENSMUSG00000027597.15	Ahcy	chr2:155059309-155100081	WT_COil	WT_TCDD	OK	62.7959	67.4488	0.103122	0.2156	0.66335	WT_COil	KO_COil	OK	62.7959	80.1914	0.352775	0.748939	0.1344	WT_TCDD	KO_COil	OK	67.4488	80.1914	0.249654	0.539005	0.27845	WT_COil	KO_TCDD	OK	62.7959
ENSMUSG00000018567.14	Gabarap	chr11:69991142-69994951	48.5927	38.6481	69.7733	36.7294	16.476	36.2356	9.59941	33.526	36.2692	44.1574	26.839	49.4319	49.889	40.3305	23.7833	35.8264	ENSMUSG00000018567.14	Gabarap	chr11:69991142-69994951	WT_COil	WT_TCDD	OK	39.1744	37.4573	-0.0646638	-0.086346	0.86185	WT_COil	KO_COil	OK	39.1744	48.4359	0.306167	0.402984	0.4069	WT_TCDD	KO_COil	OK	37.4573	48.4359	0.370831	0.477981	0.34155	WT_COil	KO_TCDD	OK	39.1744
ENSMUSG00000035836.2	Ugt2b1	chr5:86916637-86926530	31.7939	34.5495	51.0948	58.3762	62.0393	83.4894	112.475	60.4724	41.4298	56.325	56.1743	48.205	60.4427	69.4696	54.0234	68.7278	ENSMUSG00000035836.2	Ugt2b1	chr5:86916637-86926530	WT_COil	WT_TCDD	OK	50.5335	63.1659	0.321904	0.698077	0.16345	WT_COil	KO_COil	OK	50.5335	43.9536	-0.201259	-0.424339	0.4054	WT_TCDD	KO_COil	OK	63.1659	43.9536	-0.523163	-1.11933	0.02795	WT_COil	KO_TCDD	OK	50.5335
ENSMUSG00000085731.1	Gm16229	chr10:127642985-127666710	380.177	274.912	85.233	269.379	295.71	205.177	94.1326	381.251	329.94	492.86	217.522	362.757	188.433	281.431	99.2076	204.691	ENSMUSG00000085731.1	Gm16229	chr10:127642985-127666710	WT_COil	WT_TCDD	OK	350.77	193.441	-0.858632	-2.1615	0.00015	WT_COil	KO_COil	OK	350.77	252.425	-0.474668	-1.175	0.0308	WT_TCDD	KO_COil	OK	193.441	252.425	0.383964	0.939468	0.09015	WT_COil	KO_TCDD	OK	350.77
ENSMUSG00000091845.1	Gm4604	chr6:108107027-108185582	28.9604	30.6818	15.574	0	31.9894	0	39.4683	26.434	0	96.9638	20.5023	50.6138	103.921	121.415	41.9198	96.5026	ENSMUSG00000091845.1	Gm4604	chr6:108107027-108185582	WT_COil	WT_TCDD	OK	42.02	90.9397	1.11384	0.823759	0.20575	WT_COil	KO_COil	NOTEST	42.02	18.804	-1.16003	0	1	WT_TCDD	KO_COil	OK	90.9397	18.804	-2.27387	-1.31049	0.16855	WT_COil	KO_TCDD	NOTEST	42.02
ENSMUSG00000022149.17	C9	chr15:6445326-6498751	74.5185	67.6567	88.7578	86.5307	45.1674	73.4178	109.463	110.882	91.9912	67.0883	99.286	65.0082	76.1891	71.1661	59.7224	57.5738	ENSMUSG00000022149.17	C9	chr15:6445326-6498751	WT_COil	WT_TCDD	OK	80.8434	66.1628	-0.28911	-0.61355	0.2245	WT_COil	KO_COil	OK	80.8434	79.3659	-0.0266106	-0.0584351	0.9021	WT_TCDD	KO_COil	OK	66.1628	79.3659	0.262499	0.555803	0.2622	WT_COil	KO_TCDD	OK	80.8434
ENSMUSG00000025651.14	Uqcrc1	chr9:108936632-108949623	26.3623	26.5052	24.9614	44.4998	18.372	29.727	15.8474	34.0912	30.0995	16.1264	35.2223	37.115	30.0146	29.8033	32.8127	46.8027	ENSMUSG00000025651.14	Uqcrc1	chr9:108936632-108949623	WT_COil	WT_TCDD	OK	29.6408	34.8583	0.233918	0.353936	0.48165	WT_COil	KO_COil	NOTEST	29.6408	30.5822	0.0451056	0	1	WT_TCDD	KO_COil	OK	34.8583	30.5822	-0.188813	-0.293138	0.5606	WT_COil	KO_TCDD	NOTEST	29.6408
ENSMUSG00000097367.1	Gm26718	chr5:110259129-110286186	545.846	622.527	576.467	504.984	590.715	542.349	684.197	594.622	717.599	492.229	755.21	669.002	769.801	743.235	784.546	658.67	ENSMUSG00000097367.1	Gm26718	chr5:110259129-110286186	WT_COil	WT_TCDD	OK	658.51	739.063	0.166492	0.418289	0.40855	WT_COil	KO_COil	OK	658.51	562.456	-0.227465	-0.568268	0.25735	WT_TCDD	KO_COil	OK	739.063	562.456	-0.393957	-0.992304	0.04585	WT_COil	KO_TCDD	OK	658.51
ENSMUSG00000035530.13	Eif1	chr11:100319884-100322096	48.6272	19.2389	34.1946	32.2249	32.1022	43.8865	35.0575	46.1053	19.3768	41.6466	44.0855	46.8002	47.1632	48.9678	55.9697	61.4113	ENSMUSG00000035530.13	Eif1	chr11:100319884-100322096	WT_COil	WT_TCDD	OK	37.9773	53.378	0.491108	0.790721	0.109	WT_COil	KO_COil	OK	37.9773	33.5714	-0.177904	-0.264554	0.5904	WT_TCDD	KO_COil	OK	53.378	33.5714	-0.669012	-1.06217	0.0339	WT_COil	KO_TCDD	OK	37.9773
ENSMUSG00000086128.7	St8sia3os	chr18:64157720-64277180	33.2073	34.4192	14.6569	0	23.8871	5.59073	34.8116	27.2698	16.9713	29.4869	33.4978	13.075	46.7125	74.0634	43.0947	13.9467	ENSMUSG00000086128.7	St8sia3os	chr18:64157720-64277180	WT_COil	WT_TCDD	OK	23.2578	44.4543	0.934612	0.57299	0.14555	WT_COil	KO_COil	NOTEST	23.2578	20.5708	-0.177111	0	1	WT_TCDD	KO_COil	OK	44.4543	20.5708	-1.11172	-0.644912	0.1222	WT_COil	KO_TCDD	NOTEST	23.2578
ENSMUSG00000087660.1	B230398E01Rik	chr3:94954074-94962048	81.4608	145.329	98.4342	88.5006	159.1	96.4939	129.415	108.235	89.795	159.018	95.0131	94.4458	86.6875	81.4992	134.378	88.0404	ENSMUSG00000087660.1	B230398E01Rik	chr3:94954074-94962048	WT_COil	WT_TCDD	OK	109.568	97.6513	-0.166114	-0.364903	0.47005	WT_COil	KO_COil	OK	109.568	103.431	-0.0831543	-0.183451	0.71275	WT_TCDD	KO_COil	OK	97.6513	103.431	0.0829593	0.183841	0.7174	WT_COil	KO_TCDD	OK	109.568
ENSMUSG00000028407.4	Toporsos	chr4:40259600-40279421	179.848	156.392	138.417	153.505	180.573	93.0828	158.744	163.083	246.677	145.471	198.991	185.669	119.986	99.2892	158.178	72.964	ENSMUSG00000028407.4	Toporsos	chr4:40259600-40279421	WT_COil	WT_TCDD	OK	194.202	112.604	-0.786297	-1.49154	0.00395	WT_COil	KO_COil	OK	194.202	157.041	-0.306421	-0.597737	0.23255	WT_TCDD	KO_COil	OK	112.604	157.041	0.479877	0.876282	0.0814	WT_COil	KO_TCDD	OK	194.202
ENSMUSG00000073418.4	C4b	chr17:34728379-34743882	50.6784	56.7637	46.2901	71.9809	40.8796	66.1976	50.9103	91.7119	48.5703	41.6058	49.1333	56.1152	32.7166	61.6765	36.3859	71.311	ENSMUSG00000073418.4	C4b	chr17:34728379-34743882	WT_COil	WT_TCDD	OK	48.8561	50.5225	0.048386	0.117691	0.81585	WT_COil	KO_COil	OK	48.8561	56.4283	0.207879	0.505694	0.3152	WT_TCDD	KO_COil	OK	50.5225	56.4283	0.159493	0.396202	0.4429	WT_COil	KO_TCDD	OK	48.8561
ENSMUSG00000041203.9	2310036O22Rik	chr8:85026822-85030286	61.0055	52.6986	24.8866	31.3851	57.3067	48.7215	18.4125	19.6861	16.4497	24.4561	29.0219	54.6465	44.9497	21.7109	92.0807	59.5017	ENSMUSG00000041203.9	2310036O22Rik	chr8:85026822-85030286	WT_COil	WT_TCDD	OK	31.1436	54.5608	0.808929	0.892272	0.06295	WT_COil	KO_COil	OK	31.1436	42.494	0.448323	0.486137	0.31745	WT_TCDD	KO_COil	OK	54.5608	42.494	-0.360606	-0.448964	0.35715	WT_COil	KO_TCDD	OK	31.1436
ENSMUSG00000031821.11	Gins2	chr8:119910359-124345722	220.541	242.048	167.654	212.243	356.47	278.779	219.642	328.664	332.063	351.562	340.859	299.317	249.409	306.695	176.331	164.381	ENSMUSG00000031821.11	Gins2	chr8:119910359-124345722	WT_COil	WT_TCDD	OK	330.95	224.204	-0.561802	-1.04586	0.03905	WT_COil	KO_COil	OK	330.95	210.622	-0.651961	-1.23167	0.0143	WT_TCDD	KO_COil	OK	224.204	210.622	-0.0901587	-0.161729	0.75095	WT_COil	KO_TCDD	OK	330.95
ENSMUSG00000047631.2	Apof	chr10:128267996-128270151	52.2869	41.9385	46.1418	76.572	57.4061	66.2187	52.6336	43.9691	52.7756	58.6808	37.8052	71.2884	47.6025	35.0289	32.433	54.6065	ENSMUSG00000047631.2	Apof	chr10:128267996-128270151	WT_COil	WT_TCDD	OK	55.1375	42.4177	-0.378367	-0.73861	0.1477	WT_COil	KO_COil	OK	55.1375	54.2348	-0.0238143	-0.0473171	0.93245	WT_TCDD	KO_COil	OK	42.4177	54.2348	0.354553	0.697278	0.16965	WT_COil	KO_TCDD	OK	55.1375
ENSMUSG00000037262.7	Kin	chr2:10080623-10092806	71.4245	134.862	78.3048	52.6665	83.4535	57.3407	59.2002	42.764	116.836	127.519	177.26	77.2168	62.1088	72.7893	133.658	51.9419	ENSMUSG00000037262.7	Kin	chr2:10080623-10092806	WT_COil	WT_TCDD	OK	124.708	80.1244	-0.638239	-1.31571	0.01205	WT_COil	KO_COil	OK	124.708	84.3145	-0.5647	-1.14596	0.02715	WT_TCDD	KO_COil	OK	80.1244	84.3145	0.0735388	0.142545	0.77615	WT_COil	KO_TCDD	OK	124.708
ENSMUSG00000090952.2	Gm17251	chr17:33742483-33761870	15.9587	74.6438	31.128	57.1229	65.3545	60.1069	33.1403	39.8084	62.9074	59.1118	28.334	55.1863	64.6056	101.519	37.7026	111.067	ENSMUSG00000090952.2	Gm17251	chr17:33742483-33761870	WT_COil	WT_TCDD	OK	51.3849	78.7237	0.615454	0.809044	0.1349	WT_COil	KO_COil	OK	51.3849	44.7134	-0.200638	-0.219451	0.6734	WT_TCDD	KO_COil	OK	78.7237	44.7134	-0.816093	-0.906989	0.10255	WT_COil	KO_TCDD	OK	51.3849
ENSMUSG00000003814.8	Calr	chr8:84841849-84846934	131.903	155.684	143.225	143.316	143.117	145.217	163.972	180.983	172.567	218.634	156.405	201.697	137.234	154.777	97.7377	126.088	ENSMUSG00000003814.8	Calr	chr8:84841849-84846934	WT_COil	WT_TCDD	OK	187.326	128.959	-0.538636	-1.337	0.00775	WT_COil	KO_COil	OK	187.326	143.532	-0.384175	-0.95681	0.05765	WT_TCDD	KO_COil	OK	128.959	143.532	0.154461	0.378487	0.45375	WT_COil	KO_TCDD	OK	187.326
ENSMUSG00000022354.3	Ndufb9	chr15:58933809-58939489	71.942	45.0738	33.708	33.7788	27.2243	31.3837	62.7771	24.9833	38.5668	76.2992	47.1513	64.2682	64.2532	72.523	24.9103	70.2051	ENSMUSG00000022354.3	Ndufb9	chr15:58933809-58939489	WT_COil	WT_TCDD	OK	56.5714	57.9729	0.0353061	0.0425531	0.94775	WT_COil	KO_COil	OK	56.5714	46.1256	-0.294504	-0.335857	0.4966	WT_TCDD	KO_COil	OK	57.9729	46.1256	-0.32981	-0.385153	0.4428	WT_COil	KO_TCDD	OK	56.5714
ENSMUSG00000048316.3	Gm9823	chr2:29619740-29740978	370.548	528.085	393.275	236.213	517.372	515.008	414.886	478.641	677.634	500.695	371.646	346.523	434.623	331.942	275.005	325.594	ENSMUSG00000048316.3	Gm9823	chr2:29619740-29740978	WT_COil	WT_TCDD	OK	474.125	341.791	-0.472151	-0.706284	0.1646	WT_COil	KO_COil	OK	474.125	382.03	-0.311579	-0.462787	0.3605	WT_TCDD	KO_COil	OK	341.791	382.03	0.160572	0.228047	0.6527	WT_COil	KO_TCDD	OK	474.125
ENSMUSG00000027261.2	Hao1	chr2:134497360-134554368	42.839	32.7944	92.4409	58.6426	23.879	44.7653	56.2434	29.1449	71.5681	65.7455	59.2358	75.6424	61.7177	32.7334	52.4863	55.0067	ENSMUSG00000027261.2	Hao1	chr2:134497360-134554368	WT_COil	WT_TCDD	OK	68.0479	50.486	-0.430667	-0.872322	0.08285	WT_COil	KO_COil	OK	68.0479	56.6792	-0.263731	-0.545111	0.28185	WT_TCDD	KO_COil	OK	50.486	56.6792	0.166936	0.332879	0.5148	WT_COil	KO_TCDD	OK	68.0479
ENSMUSG00000025450.4	Gm9752	chr13:119462758-119486117	117.638	160.263	113.18	146.129	136.1	154.067	112.071	105.626	134.778	128.182	130.215	66.0109	93.2024	127.99	95.4036	95.1184	ENSMUSG00000025450.4	Gm9752	chr13:119462758-119486117	WT_COil	WT_TCDD	OK	114.796	102.928	-0.157435	-0.371723	0.45485	WT_COil	KO_COil	OK	114.796	134.302	0.226408	0.542501	0.2781	WT_TCDD	KO_COil	OK	102.928	134.302	0.383844	0.919399	0.0635	WT_COil	KO_TCDD	OK	114.796
ENSMUSG00000090551.1	A730015C16Rik	chr4:108834600-108862127	445.912	241.211	301.266	510.39	205.828	341.602	167.246	605.71	165.815	135.894	261.123	800.336	570.745	261.099	164.069	639.557	ENSMUSG00000090551.1	A730015C16Rik	chr4:108834600-108862127	WT_COil	WT_TCDD	OK	340.792	408.868	0.262743	0.625935	0.25475	WT_COil	KO_COil	OK	340.792	374.695	0.136825	0.316902	0.547	WT_TCDD	KO_COil	OK	408.868	374.695	-0.125918	-0.318289	0.54895	WT_COil	KO_TCDD	OK	340.792
ENSMUSG00000035048.13	Anapc13	chr9:102586577-102634425	53.6533	75.3638	23.9968	65.8321	18.9279	38.1851	6.15921	73.2458	53.365	37.9985	53.6058	70.315	70.7994	59.2889	44.6243	64.8073	ENSMUSG00000035048.13	Anapc13	chr9:102586577-102634425	WT_COil	WT_TCDD	OK	53.8211	59.88	0.153902	0.114766	0.75795	WT_COil	KO_COil	OK	53.8211	54.7115	0.0236722	0.0193395	0.96095	WT_TCDD	KO_COil	OK	59.88	54.7115	-0.13023	-0.0994135	0.7983	WT_COil	KO_TCDD	OK	53.8211
ENSMUSG00000026003.5	Acadl	chr1:66830838-66863277	33.5495	39.7602	50.0659	30.0466	31.4297	40.6757	42.6246	21.7388	47.7584	34.5662	27.7365	29.0558	37.1783	44.7368	48.1969	51.134	ENSMUSG00000026003.5	Acadl	chr1:66830838-66863277	WT_COil	WT_TCDD	OK	34.7792	45.3115	0.381653	0.669511	0.1815	WT_COil	KO_COil	OK	34.7792	38.3555	0.14121	0.242162	0.62545	WT_TCDD	KO_COil	OK	45.3115	38.3555	-0.240442	-0.433816	0.3883	WT_COil	KO_TCDD	OK	34.7792
ENSMUSG00000036751.7	Cox6b1	chr7:30616860-30626151	70.526	63.5316	48.8777	97.9366	89.6268	79.5095	18.6331	64.0228	81.0526	122.984	45.9367	149.966	65.8834	23.2192	29.0296	43.1631	ENSMUSG00000036751.7	Cox6b1	chr7:30616860-30626151	WT_COil	WT_TCDD	OK	99.9846	40.3238	-1.31007	-1.14749	0.00615	WT_COil	KO_COil	OK	99.9846	70.218	-0.509866	-0.550245	0.1964	WT_TCDD	KO_COil	OK	40.3238	70.218	0.800207	0.706506	0.07435	WT_COil	KO_TCDD	OK	99.9846
ENSMUSG00000007033.4	Hspa1l	chr17:34972702-34981788	41.4761	38.0637	32.1842	33.9705	46.3723	30.1737	23.23	32.4947	42.8926	52.7948	55.6409	49.8336	46.1773	53.7587	32.1674	40.1815	ENSMUSG00000007033.4	Hspa1l	chr17:34972702-34981788	WT_COil	WT_TCDD	OK	50.2905	43.0712	-0.223562	-0.431792	0.3881	WT_COil	KO_COil	OK	50.2905	36.4236	-0.465412	-0.872185	0.08045	WT_TCDD	KO_COil	OK	43.0712	36.4236	-0.24185	-0.461007	0.3554	WT_COil	KO_TCDD	OK	50.2905
ENSMUSG00000038776.13	Ephx1	chr1:180989553-181017569	21.4848	44.6061	47.5074	58.9364	36.2133	57.0451	37.2667	42.7816	30.5504	39.9598	29.0892	34.5807	53.14	70.7006	32.6059	67.9863	ENSMUSG00000038776.13	Ephx1	chr1:180989553-181017569	WT_COil	WT_TCDD	OK	33.545	56.1082	0.742112	1.36068	0.0091	WT_COil	KO_COil	OK	33.545	43.1337	0.362715	0.636212	0.20315	WT_TCDD	KO_COil	OK	56.1082	43.1337	-0.379397	-0.724432	0.15235	WT_COil	KO_TCDD	OK	33.545
ENSMUSG00000022235.14	Cmbl	chr15:31568904-31590119	28.4879	39.7854	34.3585	74.0673	45.9804	32.4438	22.1456	25.2551	4.87629	34.8	20.4773	37.7596	39.2735	48.1114	33.7043	58.3119	ENSMUSG00000022235.14	Cmbl	chr15:31568904-31590119	WT_COil	WT_TCDD	OK	24.4783	44.8502	0.873613	1.11806	0.02985	WT_COil	KO_COil	OK	24.4783	44.1748	0.85172	1.08785	0.03465	WT_TCDD	KO_COil	OK	44.8502	44.1748	-0.0218928	-0.0324258	0.9634	WT_COil	KO_TCDD	NOTEST	24.4783
ENSMUSG00000022877.8	Hrg	chr16:22951071-22961656	123.726	111.614	148.852	144.665	179.054	210.105	126.414	155.6	100.173	129.181	85.9507	91.8414	154.15	163.666	97.4977	130.431	ENSMUSG00000022877.8	Hrg	chr16:22951071-22961656	WT_COil	WT_TCDD	OK	101.787	136.436	0.422678	0.982986	0.0533	WT_COil	KO_COil	OK	101.787	132.214	0.377331	0.869045	0.082	WT_TCDD	KO_COil	OK	136.436	132.214	-0.0453469	-0.107798	0.82645	WT_COil	KO_TCDD	OK	101.787
ENSMUSG00000042874.1	D930007J09Rik	chr13:32802037-32822609	1104.16	164.335	574.638	1300.23	29.7734	705.653	49.1328	640.34	109.599	70.1898	240.126	1148.25	856.497	131.979	99.6582	1157.31	ENSMUSG00000042874.1	D930007J09Rik	chr13:32802037-32822609	WT_COil	WT_TCDD	OK	392.041	561.362	0.517928	0.77582	0.2593	WT_COil	KO_COil	OK	392.041	785.839	1.00323	1.47458	0.02585	WT_TCDD	KO_COil	OK	561.362	785.839	0.485302	0.876386	0.198	WT_COil	KO_TCDD	OK	392.041
ENSMUSG00000085376.1	Gm14508	chr5:116009315-116024508	19.9972	65.2112	51.2211	55.0151	75.0015	22.817	33.504	42.9784	30.5466	63.8105	58.5027	28.2904	30.436	53.1852	72.2889	89.7377	ENSMUSG00000085376.1	Gm14508	chr5:116009315-116024508	WT_COil	WT_TCDD	OK	45.2876	61.412	0.439405	0.632313	0.2161	WT_COil	KO_COil	OK	45.2876	47.8612	0.0797411	0.111287	0.82635	WT_TCDD	KO_COil	OK	61.412	47.8612	-0.359664	-0.557379	0.2754	WT_COil	KO_TCDD	OK	45.2876
ENSMUSG00000060802.8	B2m	chr2:122120107-122186189	538.866	334.636	594.307	475.536	414.016	507.559	447.694	330.678	367.376	325.182	382.695	361.034	510.023	299.625	238.073	336.557	ENSMUSG00000060802.8	B2m	chr2:122120107-122186189	WT_COil	WT_TCDD	OK	359.072	346.069	-0.0532107	-0.123877	0.8011	WT_COil	KO_COil	OK	359.072	485.836	0.436198	1.0517	0.0383	WT_TCDD	KO_COil	OK	346.069	485.836	0.489409	1.16457	0.0215	WT_COil	KO_TCDD	OK	359.072
ENSMUSG00000022185.18	Acin1	chr14:54631991-54690742	25.5843	44.6672	21.9302	41.1725	69.335	34.7565	16.1949	40.0371	27.5486	46.3991	27.4902	31.0341	19.5101	25.7245	17.7463	49.1718	ENSMUSG00000022185.18	Acin1	chr14:54631991-54690742	WT_COil	WT_TCDD	NOTEST	33.118	28.0382	-0.240223	0	1	WT_COil	KO_COil	NOTEST	33.118	33.3385	0.00957587	0	1	WT_TCDD	KO_COil	NOTEST	28.0382	33.3385	0.249799	0	1	WT_COil	KO_TCDD	OK	33.118
ENSMUSG00000026874.10	Hc	chr2:34983330-35061438	41.2547	38.9505	44.1765	49.037	36.6017	45.2887	53.1292	54.4188	47.5662	37.6425	40.1109	43.5189	27.0029	45.907	34.8206	44.6698	ENSMUSG00000026874.10	Hc	chr2:34983330-35061438	WT_COil	WT_TCDD	OK	42.2096	38.1001	-0.147779	-0.327772	0.50545	WT_COil	KO_COil	OK	42.2096	43.3547	0.0386162	0.0878889	0.8567	WT_TCDD	KO_COil	OK	38.1001	43.3547	0.186395	0.419072	0.4009	WT_COil	KO_TCDD	OK	42.2096
ENSMUSG00000034528.15	Hsd17b13	chr5:103955439-103977410	101.065	95.68	99.0242	90.7428	70.7746	66.1975	37.6596	93.7651	72.1901	69.1711	94.8525	100.75	77.1138	97.637	55.5628	114.79	ENSMUSG00000034528.15	Hsd17b13	chr5:103955439-103977410	WT_COil	WT_TCDD	OK	84.2409	86.2758	0.0344346	0.0676849	0.88875	WT_COil	KO_COil	OK	84.2409	96.6279	0.197919	0.391066	0.4168	WT_TCDD	KO_COil	OK	86.2758	96.6279	0.163485	0.327316	0.506	WT_COil	KO_TCDD	OK	84.2409
ENSMUSG00000109904.1	RP23-462D5.5	chr7:109998403-110151202	49.3166	64.6491	78.1521	93.6972	53.9838	68.7497	36.7043	34.2216	65.6261	80.3348	66.2705	64.8794	40.6891	29.1772	36.3553	22.3505	ENSMUSG00000109904.1	RP23-462D5.5	chr7:109998403-110151202	WT_COil	WT_TCDD	OK	69.2777	32.143	-1.10789	-1.45816	0.0071	WT_COil	KO_COil	OK	69.2777	71.4537	0.0446187	0.0699479	0.89325	WT_TCDD	KO_COil	OK	32.143	71.4537	1.1525	1.4805	0.00615	WT_COil	KO_TCDD	OK	69.2777
ENSMUSG00000029162.15	Khk	chr5:30921430-30931248	51.4506	55.2079	50.8787	103.937	51.109	38.9498	49.4011	49.6501	28.1156	54.7176	52.1104	133.643	27.8844	24.0846	29.3066	58.4971	ENSMUSG00000029162.15	Khk	chr5:30921430-30931248	WT_COil	WT_TCDD	OK	67.1465	34.9432	-0.942303	-1.47094	0.0038	WT_COil	KO_COil	OK	67.1465	65.3684	-0.0387187	-0.0690106	0.89145	WT_TCDD	KO_COil	OK	34.9432	65.3684	0.903584	1.44293	0.00435	WT_COil	KO_TCDD	OK	67.1465
ENSMUSG00000002992.17	Apoc2	chr7:19671578-19681479	34.505	61.8473	61.7934	0.00572802	51.6657	18.0467	28.1693	18.1666	46.2706	103.144	34.0956	34.9088	50.7	69.6841	26.1801	82.491	ENSMUSG00000002992.17	Apoc2	chr7:19671578-19681479	WT_COil	WT_TCDD	OK	54.6047	57.2638	0.0685989	0.0592527	0.9009	WT_COil	KO_COil	OK	54.6047	39.5379	-0.46579	-0.305431	0.4895	WT_TCDD	KO_COil	OK	57.2638	39.5379	-0.534389	-0.367739	0.413	WT_COil	KO_TCDD	OK	54.6047
ENSMUSG00000014503.14	Pkd2l2	chr18:34409422-34506823	61.6609	84.8231	41.5262	67.0747	90.1676	69.9444	79.5593	71.648	94.5547	129.634	100.789	70.2167	72.0755	116.678	90.5662	108.672	ENSMUSG00000014503.14	Pkd2l2	chr18:34409422-34506823	WT_COil	WT_TCDD	OK	98.7985	96.998	-0.0265352	-0.0598174	0.90525	WT_COil	KO_COil	OK	98.7985	63.7712	-0.631584	-1.35192	0.0067	WT_TCDD	KO_COil	OK	96.998	63.7712	-0.605049	-1.29656	0.0102	WT_COil	KO_TCDD	OK	98.7985
ENSMUSG00000108923.1	4933431C10Rik	chr7:6131490-6155997	23.9148	70.0529	55.0539	55.4947	89.525	42.3581	60.678	57.8572	26.8493	50.3095	33.9819	9.6995	40.251	65.6261	43.373	38.5551	ENSMUSG00000108923.1	4933431C10Rik	chr7:6131490-6155997	WT_COil	WT_TCDD	OK	30.21	46.9513	0.636137	0.923934	0.0801	WT_COil	KO_COil	OK	30.21	51.1291	0.759115	1.1114	0.04235	WT_TCDD	KO_COil	OK	46.9513	51.1291	0.122978	0.200602	0.6961	WT_COil	KO_TCDD	OK	30.21
ENSMUSG00000097078.1	Gm26566	chr4:88718291-88722842	374.051	218.085	242.372	456.045	181.21	395.837	124.081	325.964	213.945	218.707	191.168	627.52	412.126	247.241	142.914	492.251	ENSMUSG00000097078.1	Gm26566	chr4:88718291-88722842	WT_COil	WT_TCDD	OK	312.835	323.633	0.0489553	0.115872	0.8345	WT_COil	KO_COil	OK	312.835	322.638	0.0445141	0.102596	0.84975	WT_TCDD	KO_COil	OK	323.633	322.638	-0.00444119	-0.0105506	0.9896	WT_COil	KO_TCDD	OK	312.835
ENSMUSG00000085242.1	Gm11537	chr11:96766801-96777559	135.253	55.3491	52.8274	77.6809	113.68	75.0258	95.8524	148.417	50.6245	69.2583	68.9659	117.732	92.4501	89.4861	27.8058	109.115	ENSMUSG00000085242.1	Gm11537	chr11:96766801-96777559	WT_COil	WT_TCDD	OK	76.6452	79.7144	0.0566446	0.0859964	0.87255	WT_COil	KO_COil	OK	76.6452	80.2775	0.0667998	0.0992428	0.8413	WT_TCDD	KO_COil	OK	79.7144	80.2775	0.0101553	0.0156603	0.96515	WT_COil	KO_TCDD	OK	76.6452
ENSMUSG00000086430.1	4930551O13Rik	chr2:5020641-5064045	25.5114	62.5678	10.8094	40.3019	98.5807	60.1035	30.4841	48.7654	20.7058	37.3545	28.9146	7.65832	22.4079	55.9643	32.7778	39.2951	ENSMUSG00000086430.1	4930551O13Rik	chr2:5020641-5064045	WT_COil	WT_TCDD	OK	23.6583	37.6113	0.66882	0.667978	0.20825	WT_COil	KO_COil	OK	23.6583	34.7976	0.556644	0.508402	0.3424	WT_TCDD	KO_COil	OK	37.6113	34.7976	-0.112176	-0.109721	0.83315	WT_COil	KO_TCDD	OK	23.6583
ENSMUSG00000094127.1	G530012D18Rik	chr1:85575675-85598817	47.1232	17.6338	16.3451	14.9529	97.8396	28.1706	132.719	133.47	63.4115	36.6203	121.694	25.9346	65.4064	37.83	23.1098	87.6972	ENSMUSG00000094127.1	G530012D18Rik	chr1:85575675-85598817	WT_COil	WT_TCDD	OK	61.9151	53.5108	-0.210461	-0.155791	0.748	WT_COil	KO_COil	OK	61.9151	24.0138	-1.36643	-0.766208	0.112	WT_TCDD	KO_COil	OK	53.5108	24.0138	-1.15597	-0.606023	0.20055	WT_COil	KO_TCDD	OK	61.9151
ENSMUSG00000068039.12	Tcp1	chr17:12911348-12940402	2108.61	1781.44	1532.92	1513.83	1395.86	1077.58	983.479	1183.97	1987.94	1722.79	1632.12	1386.78	1466.8	1489.58	1379.35	1328.07	ENSMUSG00000068039.12	Tcp1	chr17:12911348-12940402	WT_COil	WT_TCDD	OK	1682.41	1415.95	-0.248756	-0.560806	0.2211	WT_COil	KO_COil	OK	1682.41	1734.2	0.043741	0.097668	0.82175	WT_TCDD	KO_COil	OK	1415.95	1734.2	0.292497	0.664582	0.14645	WT_COil	KO_TCDD	OK	1682.41
ENSMUSG00000073096.11	Lrrc61	chr6:48554795-48572789	250.486	252.453	92.1796	196.997	206.011	167.934	56.6653	201.115	307.007	242.818	163.635	225.863	159.467	212.247	32.7681	111.419	ENSMUSG00000073096.11	Lrrc61	chr6:48554795-48572789	WT_COil	WT_TCDD	OK	234.831	128.975	-0.864528	-2.51803	5e-05	WT_COil	KO_COil	OK	234.831	198.029	-0.24591	-0.643467	0.22245	WT_TCDD	KO_COil	OK	128.975	198.029	0.618618	1.80797	0.004	WT_COil	KO_TCDD	OK	234.831
ENSMUSG00000073422.10	H2-Ke6	chr17:34026032-34031690	44.8706	42.9762	27.348	42.765	29.2446	10.4887	35.0369	30.7887	6.57889	12.2202	18.1513	37.0082	60.2468	43.5127	28.7955	44.3979	ENSMUSG00000073422.10	H2-Ke6	chr17:34026032-34031690	WT_COil	WT_TCDD	OK	18.4896	44.2382	1.25858	1.19479	0.03855	WT_COil	KO_COil	OK	18.4896	39.49	1.09477	1.06317	0.06525	WT_TCDD	KO_COil	OK	44.2382	39.49	-0.163808	-0.186249	0.7053	WT_COil	KO_TCDD	NOTEST	18.4896
ENSMUSG00000043467.19	Zbtb37	chr1:160978645-161038539	99.5114	103.121	77.2556	81.3183	86.2298	81.3426	86.342	60.3678	164.585	117.338	164.174	98.3077	99.9639	90.694	97.1336	94.8893	ENSMUSG00000043467.19	Zbtb37	chr1:160978645-161038539	WT_COil	WT_TCDD	OK	136.101	95.6702	-0.508539	-1.24559	0.01195	WT_COil	KO_COil	OK	136.101	90.3017	-0.591855	-1.40466	0.00455	WT_TCDD	KO_COil	OK	95.6702	90.3017	-0.0833165	-0.195075	0.68465	WT_COil	KO_TCDD	OK	136.101
ENSMUSG00000087339.1	Gm11586	chr11:102145548-102149477	586.051	385.485	596.865	1045.6	276.965	1142.69	305.672	1073.83	219.065	277.881	429.298	1000.81	1347.56	522.651	388.384	1265.95	ENSMUSG00000087339.1	Gm11586	chr11:102145548-102149477	WT_COil	WT_TCDD	OK	481.764	881.137	0.871041	1.84694	0.00085	WT_COil	KO_COil	OK	481.764	653.501	0.439863	0.86813	0.09175	WT_TCDD	KO_COil	OK	881.137	653.501	-0.431177	-0.934927	0.0768	WT_COil	KO_TCDD	OK	481.764
ENSMUSG00000026405.14	C4bp	chr1:130634772-130661632	60.2934	29.2651	45.7023	60.3021	30.8611	41.4404	48.6525	38.0967	39.2615	30.2949	49.3819	55.0227	28.012	25.1814	37.9083	34.1336	ENSMUSG00000026405.14	C4bp	chr1:130634772-130661632	WT_COil	WT_TCDD	OK	43.4903	31.3088	-0.474124	-0.969169	0.05655	WT_COil	KO_COil	OK	43.4903	48.8907	0.168869	0.359836	0.4716	WT_TCDD	KO_COil	OK	31.3088	48.8907	0.642993	1.32221	0.0095	WT_COil	KO_TCDD	OK	43.4903
ENSMUSG00000063406.11	Tmed5	chr5:108065741-108132620	71.5993	93.6223	43.7315	44.1257	107.799	57.516	65.4485	77.1416	54.5657	92.6291	63.5284	76.4842	58.3935	76.9529	49.1279	43.0156	ENSMUSG00000063406.11	Tmed5	chr5:108065741-108132620	WT_COil	WT_TCDD	OK	71.8018	56.8725	-0.33629	-0.378916	0.36795	WT_COil	KO_COil	OK	71.8018	63.2697	-0.182506	-0.194357	0.65735	WT_TCDD	KO_COil	OK	56.8725	63.2697	0.153784	0.191433	0.65875	WT_COil	KO_TCDD	OK	71.8018
ENSMUSG00000005674.9	Tomm40l	chr1:171213969-171222514	1257.57	3184.94	1724.38	2797.34	5927.67	4707.63	2635.53	3470.15	2473.4	2872.05	1435.06	1185.96	3917.15	3870.79	2616.14	2881.49	ENSMUSG00000005674.9	Tomm40l	chr1:171213969-171222514	WT_COil	WT_TCDD	OK	1991.62	3321.39	0.737847	1.6164	0.0013	WT_COil	KO_COil	OK	1991.62	2241.06	0.17024	0.39307	0.438	WT_TCDD	KO_COil	OK	3321.39	2241.06	-0.567608	-1.26834	0.014	WT_COil	KO_TCDD	OK	1991.62
ENSMUSG00000054733.9	Msra	chr14:64122624-64455903	32.069	20.7499	9.72439	33.0612	47.0736	39.3598	3.32737	27.642	54.8231	18.7832	27.4898	29.9286	31.1459	44.3894	34.456	55.1033	ENSMUSG00000054733.9	Msra	chr14:64122624-64455903	WT_COil	WT_TCDD	OK	32.7562	41.2736	0.333455	0.440757	0.34985	WT_COil	KO_COil	NOTEST	32.7562	23.9011	-0.454688	0	1	WT_TCDD	KO_COil	OK	41.2736	23.9011	-0.788143	-0.904323	0.04315	WT_COil	KO_TCDD	NOTEST	32.7562
ENSMUSG00000065407.1	Mir135a-1	chr9:106148686-106159751	0	0	3113.85	4426.71	0	2735.14	0	3728.97	0	0	0	0	0	0	0	0	ENSMUSG00000065407.1	Mir135a-1	chr9:106148686-106159751	WT_COil	WT_TCDD	NOTEST	0	0	0	0	1	WT_COil	KO_COil	NOTEST	0	1885.14	inf	0	1	WT_TCDD	KO_COil	NOTEST	0	1885.14	inf	0	1	WT_COil	KO_TCDD	OK	0
ENSMUSG00000108799.1	Glud-ps	chr7:125075350-125076007	32.526	33.187	47.2882	14.5677	35.4508	44.118	36.2461	36.5106	44.974	26.6202	24.7857	28.2886	13.3998	25.4277	9.54359	14.2797	ENSMUSG00000108799.1	Glud-ps	chr7:125075350-125076007	WT_COil	WT_TCDD	NOTEST	31.1671	15.6627	-0.992694	0	1	WT_COil	KO_COil	NOTEST	31.1671	31.8922	0.0331792	0	1	WT_TCDD	KO_COil	NOTEST	15.6627	31.8922	1.02587	0	1	WT_COil	KO_TCDD	OK	31.1671
ENSMUSG00000084235.2	Gm15421	chr5:22486488-22550375	0	19.2556	13.9578	0	0	45.1555	19.5133	16.8343	0	20.6663	39.1763	0	53.8068	80.2412	83.115	0	ENSMUSG00000084235.2	Gm15421	chr5:22486488-22550375	WT_COil	WT_TCDD	OK	14.9606	54.2908	1.85953	0.889403	0.07575	WT_COil	KO_COil	NOTEST	14.9606	8.30335	-0.849408	0	1	WT_TCDD	KO_COil	OK	54.2908	8.30335	-2.70894	-0.948881	0.07655	WT_COil	KO_TCDD	NOTEST	14.9606
ENSMUSG00000086083.1	Gm15829	chr16:33954781-33967312	112.713	148.084	36.9981	69.9725	143.415	72.5902	42.0164	141.732	134.96	115.487	37.4961	113.539	71.2847	117.065	42.0659	64.3974	ENSMUSG00000086083.1	Gm15829	chr16:33954781-33967312	WT_COil	WT_TCDD	OK	100.371	73.7034	-0.445535	-0.757938	0.1601	WT_COil	KO_COil	OK	100.371	91.9419	-0.126543	-0.219195	0.6808	WT_TCDD	KO_COil	OK	73.7034	91.9419	0.318991	0.534724	0.32045	WT_COil	KO_TCDD	OK	100.371
ENSMUSG00000109674.1	RP23-118B13.1	chr8:27225775-27240332	59.9678	50.475	28.3494	38.7441	60.4845	58.3547	38.097	49.8477	20.433	24.9587	36.6679	18.915	39.3516	45.4515	31.707	48.3752	ENSMUSG00000109674.1	RP23-118B13.1	chr8:27225775-27240332	WT_COil	WT_TCDD	OK	25.2437	41.2214	0.707471	1.50458	0.0037	WT_COil	KO_COil	OK	25.2437	44.3841	0.814122	1.78432	0.00055	WT_TCDD	KO_COil	OK	41.2214	44.3841	0.106651	0.24197	0.63515	WT_COil	KO_TCDD	OK	25.2437
ENSMUSG00000103309.1	BC037039	chr18:36930183-37841873	70.8535	68.3443	35.0389	95.6708	84.6908	49.9718	52.894	88.5348	67.4029	85.5058	50.8798	93.4986	37.4496	72.1001	34.678	71.088	ENSMUSG00000103309.1	BC037039	chr18:36930183-37841873	WT_COil	WT_TCDD	OK	74.3218	53.829	-0.465403	-0.95216	0.07595	WT_COil	KO_COil	OK	74.3218	67.4769	-0.139392	-0.286312	0.5906	WT_TCDD	KO_COil	OK	53.829	67.4769	0.326011	0.672974	0.21985	WT_COil	KO_TCDD	OK	74.3218
ENSMUSG00000054827.12	Cyp2c50	chr19:40089687-40113950	47.3309	71.2106	134.959	132.648	136.64	131.776	82.6134	68.9223	91.3207	74.0916	77.3027	70.2764	160.969	113.429	146.526	99.4328	ENSMUSG00000054827.12	Cyp2c50	chr19:40089687-40113950	WT_COil	WT_TCDD	OK	78.2479	130.089	0.733379	1.59826	0.00175	WT_COil	KO_COil	OK	78.2479	96.5371	0.303032	0.643965	0.2078	WT_TCDD	KO_COil	OK	130.089	96.5371	-0.430347	-0.958067	0.06155	WT_COil	KO_TCDD	OK	78.2479
ENSMUSG00000030747.5	Dgat2	chr7:99153657-99182719	47.1261	43.2307	46.1041	40.7299	47.7552	48.9635	27.1324	48.0049	48.8283	42.0688	31.8438	38.2514	40.0722	29.8315	27.4577	36.2281	ENSMUSG00000030747.5	Dgat2	chr7:99153657-99182719	WT_COil	WT_TCDD	OK	40.2481	33.3973	-0.269186	-0.506261	0.3189	WT_COil	KO_COil	OK	40.2481	44.2977	0.138312	0.26448	0.59775	WT_TCDD	KO_COil	OK	33.3973	44.2977	0.407499	0.770803	0.1277	WT_COil	KO_TCDD	OK	40.2481
ENSMUSG00000080893.1	Gm15920	chr5:130171797-130214342	42.5813	61.627	13.5831	17.8444	24.9189	29.9561	17.955	19.3589	27.5616	22.1279	18.4962	33.8694	101.576	58.8406	40.0079	88.6189	ENSMUSG00000080893.1	Gm15920	chr5:130171797-130214342	WT_COil	WT_TCDD	OK	25.5138	72.2609	1.50194	0.709742	0.22795	WT_COil	KO_COil	OK	25.5138	33.909	0.410391	0.173394	0.73835	WT_TCDD	KO_COil	OK	72.2609	33.909	-1.09155	-0.700793	0.15025	WT_COil	KO_TCDD	NOTEST	25.5138
ENSMUSG00000097358.1	Gm26773	chr14:118107830-118132765	28.9893	41.9701	36.1629	37.9324	76.6157	25.5239	46.945	31.5266	60.3857	37.3544	49.5247	20.6836	49.2297	32.6248	32.3732	25.8014	ENSMUSG00000097358.1	Gm26773	chr14:118107830-118132765	WT_COil	WT_TCDD	OK	41.9871	35.0073	-0.262292	-0.486783	0.3426	WT_COil	KO_COil	OK	41.9871	36.2637	-0.211422	-0.400081	0.4349	WT_TCDD	KO_COil	OK	35.0073	36.2637	0.0508706	0.0952581	0.84835	WT_COil	KO_TCDD	OK	41.9871
ENSMUSG00000028138.8	Adh5	chr3:138443092-138455499	65.6977	63.5768	69.0306	93.8998	68.3353	67.2952	45.8524	69.1516	45.1849	67.6156	82.6805	90.1753	85.024	65.3632	68.7306	97.8597	ENSMUSG00000028138.8	Adh5	chr3:138443092-138455499	WT_COil	WT_TCDD	OK	71.4141	79.2444	0.150101	0.306294	0.5338	WT_COil	KO_COil	OK	71.4141	73.0512	0.0327005	0.0661184	0.89325	WT_TCDD	KO_COil	OK	79.2444	73.0512	-0.1174	-0.241768	0.6286	WT_COil	KO_TCDD	OK	71.4141
ENSMUSG00000032301.13	Psma4	chr9:54950229-54958030	28.4166	43.3804	83.1278	42.0765	33.0368	34.3987	74.2172	50.7737	53.6267	22.8736	29.2463	57.3734	81.6098	61.9978	67.0888	71.1791	ENSMUSG00000032301.13	Psma4	chr9:54950229-54958030	WT_COil	WT_TCDD	OK	40.78	70.4689	0.789124	0.859369	0.0894	WT_COil	KO_COil	OK	40.78	49.2503	0.272271	0.28559	0.57425	WT_TCDD	KO_COil	OK	70.4689	49.2503	-0.516853	-0.605405	0.2227	WT_COil	KO_TCDD	OK	40.78
ENSMUSG00000021178.8	Psmc1	chr12:100110185-100123364	39.4616	27.2719	40.9004	52.0533	23.2384	33.4658	33.4532	38.7642	38.7389	34.9811	51.567	36.7687	21.5824	43.6249	54.2503	52.7306	ENSMUSG00000021178.8	Psmc1	chr12:100110185-100123364	WT_COil	WT_TCDD	OK	40.5139	43.0471	0.0874973	0.147474	0.7661	WT_COil	KO_COil	OK	40.5139	39.9218	-0.0212409	-0.0354293	0.9516	WT_TCDD	KO_COil	OK	43.0471	39.9218	-0.108738	-0.182767	0.71245	WT_COil	KO_TCDD	OK	40.5139
ENSMUSG00000024914.16	Drap1	chr19:5406873-5424979	19.8348	62.319	34.7662	36.3075	53.4321	10.5007	33.1956	40.7137	51.2371	47.1154	49.3685	63.7115	50.4021	89.8647	23.2906	48.273	ENSMUSG00000024914.16	Drap1	chr19:5406873-5424979	WT_COil	WT_TCDD	OK	52.8581	52.9576	0.00271207	0.00279054	0.99405	WT_COil	KO_COil	OK	52.8581	38.3069	-0.464521	-0.435679	0.277	WT_TCDD	KO_COil	OK	52.9576	38.3069	-0.467233	-0.451014	0.28295	WT_COil	KO_TCDD	OK	52.8581
ENSMUSG00000007656.13	Arpp19	chr9:75037613-75060313	11.9239	35.3963	18.5815	57.7871	2.94821	31.8475	1.07479	47.9191	19.3166	31.8028	48.3321	64.8622	27.7516	78.9688	39.4628	17.673	ENSMUSG00000007656.13	Arpp19	chr9:75037613-75060313	WT_COil	WT_TCDD	OK	41.0784	40.964	-0.00402236	-0.00179508	0.9943	WT_COil	KO_COil	OK	41.0784	30.9222	-0.409737	-0.164215	0.53475	WT_TCDD	KO_COil	OK	40.964	30.9222	-0.405715	-0.169405	0.54415	WT_COil	KO_TCDD	OK	41.0784
ENSMUSG00000081988.1	Gm15746	chr16:23175287-23360350	160.939	204.828	102.909	122.518	355.41	172.459	251.984	176.989	207.863	212.403	150.902	96.5521	211.368	249.792	159.148	112.34	ENSMUSG00000081988.1	Gm15746	chr16:23175287-23360350	WT_COil	WT_TCDD	OK	166.93	183.162	0.133875	0.209263	0.67605	WT_COil	KO_COil	OK	166.93	147.798	-0.175612	-0.25882	0.6082	WT_TCDD	KO_COil	OK	183.162	147.798	-0.309488	-0.504525	0.31365	WT_COil	KO_TCDD	OK	166.93
ENSMUSG00000012428.9	Steap4	chr5:7960456-7982213	23.552	19.2407	18.7698	25.0035	22.6764	13.3072	34.6115	46.2121	16.3344	21.8926	45.4551	40.0757	8.87474	23.2262	55.2488	62.4505	ENSMUSG00000012428.9	Steap4	chr5:7960456-7982213	WT_COil	WT_TCDD	OK	30.9395	37.4501	0.275519	0.527247	0.29075	WT_COil	KO_COil	NOTEST	30.9395	21.6415	-0.515647	0	1	WT_TCDD	KO_COil	OK	37.4501	21.6415	-0.791167	-1.4682	0.00385	WT_COil	KO_TCDD	NOTEST	30.9395
ENSMUSG00000020234.10	4930404N11Rik	chr10:81357490-81378516	81.0513	19.9219	33.535	39.9047	31.0751	57.8211	13.2953	200.885	24.4205	33.1647	34.5457	69.6336	83.219	51.4695	6.90098	45.9493	ENSMUSG00000020234.10	4930404N11Rik	chr10:81357490-81378516	WT_COil	WT_TCDD	OK	40.4411	46.8847	0.213294	0.199305	0.69865	WT_COil	KO_COil	OK	40.4411	43.6032	0.108612	0.0962889	0.8279	WT_TCDD	KO_COil	OK	46.8847	43.6032	-0.104682	-0.0995699	0.84025	WT_COil	KO_TCDD	OK	40.4411
ENSMUSG00000030161.8	Gabarapl1	chr6:129532093-129542346	74.955	63.6803	79.9971	75.5513	56.436	59.7497	39.043	73.985	39.8018	33.5524	53.708	50.3452	113.368	50.8505	99.0828	65.0869	ENSMUSG00000030161.8	Gabarapl1	chr6:129532093-129542346	WT_COil	WT_TCDD	OK	44.3518	82.0969	0.888334	1.15711	0.0126	WT_COil	KO_COil	OK	44.3518	73.5459	0.729651	1.01101	0.0241	WT_TCDD	KO_COil	OK	82.0969	73.5459	-0.158683	-0.210958	0.64815	WT_COil	KO_TCDD	OK	44.3518
ENSMUSG00000097365.7	C030034L19Rik	chr3:9403063-9610085	27.6511	49.6367	17.6999	27.2663	34.5377	26.6466	29.7956	34.545	24.4509	28.2655	29.6734	18.6491	33.497	51.0234	27.0704	52.0549	ENSMUSG00000097365.7	C030034L19Rik	chr3:9403063-9610085	WT_COil	WT_TCDD	OK	25.2597	40.9114	0.695666	1.1926	0.01605	WT_COil	KO_COil	NOTEST	25.2597	30.5635	0.274971	0	1	WT_TCDD	KO_COil	OK	40.9114	30.5635	-0.420694	-0.729001	0.1379	WT_COil	KO_TCDD	NOTEST	25.2597
ENSMUSG00000096351.1	Samd11	chr4:156236009-156255338	107.944	103.35	60.2654	149.058	124.322	69.6811	77.6716	108.403	118.671	136.151	102.021	115.486	104.733	169.02	88.971	101.625	ENSMUSG00000096351.1	Samd11	chr4:156236009-156255338	WT_COil	WT_TCDD	OK	118.082	116.087	-0.0245814	-0.059084	0.9072	WT_COil	KO_COil	OK	118.082	105.155	-0.167281	-0.397946	0.4326	WT_TCDD	KO_COil	OK	116.087	105.155	-0.1427	-0.341805	0.5074	WT_COil	KO_TCDD	OK	118.082
ENSMUSG00000086090.1	Gm12531	chr3:36863105-37060035	21.3108	32.8926	69.6809	55.5481	53.2217	36.3901	0	50.079	28.3139	46.8546	27.4956	9.44005	42.9112	92.769	78.7872	64.0898	ENSMUSG00000086090.1	Gm12531	chr3:36863105-37060035	WT_COil	WT_TCDD	OK	28.026	69.6393	1.31313	0.846494	0.1348	WT_COil	KO_COil	OK	28.026	44.8581	0.678602	0.404245	0.4293	WT_TCDD	KO_COil	OK	69.6393	44.8581	-0.634533	-0.49855	0.31845	WT_COil	KO_TCDD	NOTEST	28.026
ENSMUSG00000078611.3	Gm5901	chr7:105371210-105400054	61.5024	46.9452	21.0321	22.3314	63.1797	39.5756	26.461	55.2713	76.7706	83.9182	19.5789	26.6344	26.2694	42.4538	47.2742	15.6223	ENSMUSG00000078611.3	Gm5901	chr7:105371210-105400054	WT_COil	WT_TCDD	OK	51.7255	32.9049	-0.652574	-0.879369	0.08355	WT_COil	KO_COil	OK	51.7255	37.9528	-0.446671	-0.601044	0.2453	WT_TCDD	KO_COil	OK	32.9049	37.9528	0.205903	0.256808	0.5971	WT_COil	KO_TCDD	OK	51.7255
ENSMUSG00000025492.6	Ifitm3	chr7:141009585-141010770	100.245	87.5214	45.6385	99.124	61.7827	60.7529	83.3465	147.847	96.9728	66.8545	145.586	62.9802	69.5073	53.9347	98.9406	31.2044	ENSMUSG00000025492.6	Ifitm3	chr7:141009585-141010770	WT_COil	WT_TCDD	OK	93.0984	63.3968	-0.554346	-0.741515	0.12465	WT_COil	KO_COil	OK	93.0984	83.1322	-0.163349	-0.233311	0.63175	WT_TCDD	KO_COil	OK	63.3968	83.1322	0.390997	0.51788	0.28595	WT_COil	KO_TCDD	OK	93.0984
ENSMUSG00000071724.4	Smpd5	chr15:76294433-76307245	22.9311	20.6481	19.1575	26.3365	38.5187	32.2623	19.1453	31.744	28.636	29.5071	12.9264	7.85701	32.67	63.1825	23.3666	51.5976	ENSMUSG00000071724.4	Smpd5	chr15:76294433-76307245	WT_COil	WT_TCDD	OK	19.7316	42.7042	1.11387	1.3761	0.022	WT_COil	KO_COil	NOTEST	19.7316	22.2683	0.174481	0	1	WT_TCDD	KO_COil	OK	42.7042	22.2683	-0.939386	-1.29655	0.0147	WT_COil	KO_TCDD	NOTEST	19.7316
ENSMUSG00000085278.1	Gm12841	chr4:117883620-117887329	0	58.2271	20.2885	119.281	56.1859	21.6849	0	0	30.9921	30.1277	26.5292	28.0243	24.3189	87.9746	112.006	83.0458	ENSMUSG00000085278.1	Gm12841	chr4:117883620-117887329	WT_COil	WT_TCDD	OK	28.9183	76.8363	1.4098	0.636089	0.26545	WT_COil	KO_COil	NOTEST	28.9183	49.4491	0.773962	0	1	WT_TCDD	KO_COil	OK	76.8363	49.4491	-0.635842	-0.40632	0.53665	WT_COil	KO_TCDD	NOTEST	28.9183
ENSMUSG00000029771.12	Irf5	chr6:29526624-29609887	71.7095	105.189	43.7913	66.5811	125.766	64.6485	67.8016	70.7	105.956	135.341	80.1141	91.9362	42.046	70.4207	59.8395	76.2301	ENSMUSG00000029771.12	Irf5	chr6:29526624-29609887	WT_COil	WT_TCDD	OK	103.337	62.1341	-0.733899	-1.22258	0.02005	WT_COil	KO_COil	OK	103.337	71.8177	-0.524944	-0.959522	0.06225	WT_TCDD	KO_COil	OK	62.1341	71.8177	0.208955	0.330162	0.51735	WT_COil	KO_TCDD	OK	103.337
ENSMUSG00000031596.15	Slc7a2	chr8:40862394-40922308	53.8383	25.4118	35.4485	35.2402	37.2983	41.7256	36.7424	52.0871	31.3969	20.1439	35.9773	19.6085	37.7836	41.8645	25.4429	31.7487	ENSMUSG00000031596.15	Slc7a2	chr8:40862394-40922308	WT_COil	WT_TCDD	OK	26.7817	34.2099	0.353171	0.738197	0.12455	WT_COil	KO_COil	OK	26.7817	37.4847	0.485057	0.973124	0.0461	WT_TCDD	KO_COil	OK	34.2099	37.4847	0.131886	0.26564	0.57875	WT_COil	KO_TCDD	OK	26.7817
ENSMUSG00000050621.6	Rps27rt	chr9:114978568-115232225	23.4058	0	78.9418	23.7032	52.3717	86.1061	46.5375	45.9216	27.3345	0	69.1441	150.676	131.762	164.431	15.7506	92.8432	ENSMUSG00000050621.6	Rps27rt	chr9:114978568-115232225	WT_COil	WT_TCDD	OK	61.7886	101.197	0.711747	0.721257	0.3581	WT_COil	KO_COil	OK	61.7886	31.5127	-0.971407	-0.746602	0.5274	WT_TCDD	KO_COil	OK	101.197	31.5127	-1.68315	-1.34313	0.15695	WT_COil	KO_TCDD	OK	61.7886
ENSMUSG00000036162.3	Fam219aos	chr4:41517436-41569537	59.9896	131.988	46.9909	91.9539	144.563	53.1875	82.8111	99.3136	106.484	63.3917	63.8478	90.9197	39.0009	79.4682	75.0534	74.8725	ENSMUSG00000036162.3	Fam219aos	chr4:41517436-41569537	WT_COil	WT_TCDD	OK	81.1607	67.0988	-0.274495	-0.366743	0.452	WT_COil	KO_COil	OK	81.1607	82.7307	0.0276408	0.0407871	0.94495	WT_TCDD	KO_COil	OK	67.0988	82.7307	0.302136	0.406373	0.41535	WT_COil	KO_TCDD	OK	81.1607
ENSMUSG00000038352.15	Arl5c	chr11:97989577-97996181	20.3539	33.4752	13.1193	47.1479	53.7253	40.9446	109.523	46.843	14.7351	12.1419	39.6794	39.2029	63.8994	63.6987	167.427	45.2025	ENSMUSG00000038352.15	Arl5c	chr11:97989577-97996181	WT_COil	WT_TCDD	OK	26.4398	85.0569	1.68572	1.99167	0.00135	WT_COil	KO_COil	NOTEST	26.4398	28.5241	0.109468	0	1	WT_TCDD	KO_COil	OK	85.0569	28.5241	-1.57625	-1.90254	0.0009	WT_COil	KO_TCDD	OK	26.4398
ENSMUSG00000086816.1	Gm16726	chr19:46152508-46286510	30.1325	53.2914	16.4431	29.2031	32.7802	17.2849	41.0894	41.2177	70.9367	51.3086	22.3828	40.4759	42.378	47.1766	25.2999	83.2243	ENSMUSG00000086816.1	Gm16726	chr19:46152508-46286510	WT_COil	WT_TCDD	OK	46.276	49.5197	0.0977379	0.134174	0.7924	WT_COil	KO_COil	OK	46.276	32.2675	-0.520182	-0.606555	0.23525	WT_TCDD	KO_COil	OK	49.5197	32.2675	-0.61792	-0.71855	0.1775	WT_COil	KO_TCDD	OK	46.276
ENSMUSG00000107962.1	Gm43980	chr6:49243923-49264030	76.9341	37.801	68.5769	55.6925	106.535	54.6513	165.678	102.11	109.61	122.575	136.899	56.3587	115.653	129.527	232.913	56.1811	ENSMUSG00000107962.1	Gm43980	chr6:49243923-49264030	WT_COil	WT_TCDD	OK	106.361	133.569	0.328616	0.709329	0.17745	WT_COil	KO_COil	OK	106.361	59.7511	-0.831929	-1.6297	0.00225	WT_TCDD	KO_COil	OK	133.569	59.7511	-1.16054	-2.30657	5e-05	WT_COil	KO_TCDD	OK	106.361
ENSMUSG00000085255.1	Taco1os	chr11:106065076-106073612	105.1	220.623	67.4588	176.484	134.638	82.9861	146.991	89.9559	152.97	101.099	110.258	125.435	35.9216	105.058	80.8083	91.1869	ENSMUSG00000085255.1	Taco1os	chr11:106065076-106073612	WT_COil	WT_TCDD	OK	122.44	78.2437	-0.646031	-0.814276	0.118	WT_COil	KO_COil	OK	122.44	142.417	0.218041	0.332751	0.5283	WT_TCDD	KO_COil	OK	78.2437	142.417	0.864072	1.10236	0.0458	WT_COil	KO_TCDD	OK	122.44
ENSMUSG00000022890.13	Atp5j	chr16:84827865-84863779	45.9799	79.6856	52.6034	78.6145	76.0729	113.852	59.7188	57.231	70.036	54.5652	67.2867	61.2429	37.1338	40.5102	46.3651	82.9026	ENSMUSG00000022890.13	Atp5j	chr16:84827865-84863779	WT_COil	WT_TCDD	OK	63.2827	51.7279	-0.290868	-0.304992	0.514	WT_COil	KO_COil	OK	63.2827	64.2209	0.0212309	0.0227774	0.95945	WT_TCDD	KO_COil	OK	51.7279	64.2209	0.312099	0.325299	0.49145	WT_COil	KO_TCDD	OK	63.2827
ENSMUSG00000098912.7	1500004A13Rik	chr3:88775215-88832547	35.0488	87.8523	36.3976	47.1023	132.866	72.2193	95.9012	85.6233	73.9902	69.3968	83.9972	42.8782	50.7441	75.0525	51.3766	104.668	ENSMUSG00000098912.7	1500004A13Rik	chr3:88775215-88832547	WT_COil	WT_TCDD	OK	67.5656	70.4602	0.0605203	0.0831016	0.84355	WT_COil	KO_COil	OK	67.5656	51.6002	-0.388912	-0.583692	0.14315	WT_TCDD	KO_COil	OK	70.4602	51.6002	-0.449432	-0.639635	0.12495	WT_COil	KO_TCDD	OK	67.5656
ENSMUSG00000107040.1	Gm43791	chr5:34949444-35039644	63.1105	45.7222	32.0462	124.196	95.9433	42.3526	46.6046	31.5808	89.5412	35.8052	66.5643	118.575	0	15.5622	0	121.265	ENSMUSG00000107040.1	Gm43791	chr5:34949444-35039644	WT_COil	WT_TCDD	OK	77.6214	34.2068	-1.18217	-1.15595	0.05465	WT_COil	KO_COil	OK	77.6214	66.2688	-0.228125	-0.221768	0.64555	WT_TCDD	KO_COil	OK	34.2068	66.2688	0.954047	0.934708	0.08205	WT_COil	KO_TCDD	OK	77.6214
ENSMUSG00000027828.12	Ssr3	chr3:65379654-65392623	21.1749	32.1282	47.5228	27.8169	38.459	58.8582	39.9802	32.0806	47.5838	34.972	40.0267	48.3448	36.768	28.5692	39.411	31.4416	ENSMUSG00000027828.12	Ssr3	chr3:65379654-65392623	WT_COil	WT_TCDD	OK	42.7318	34.0475	-0.327764	-0.639613	0.19195	WT_COil	KO_COil	OK	42.7318	32.1607	-0.410013	-0.800005	0.1049	WT_TCDD	KO_COil	OK	34.0475	32.1607	-0.0822493	-0.157758	0.74005	WT_COil	KO_TCDD	OK	42.7318
ENSMUSG00000090570.1	Gm17041	chr9:107292434-107302784	200.666	183.371	133.156	100.676	234.342	40.9586	307.332	123.964	161.779	85.2474	107.125	65.3531	75.6116	190.77	369.757	319.505	ENSMUSG00000090570.1	Gm17041	chr9:107292434-107302784	WT_COil	WT_TCDD	OK	104.876	238.911	1.18779	1.59489	0.00395	WT_COil	KO_COil	OK	104.876	154.467	0.558615	0.717714	0.1625	WT_TCDD	KO_COil	OK	238.911	154.467	-0.629171	-0.950447	0.06465	WT_COil	KO_TCDD	OK	104.876
ENSMUSG00000097577.1	6230400D17Rik	chr14:20674320-20703012	13.3192	33.5866	28.7781	33.1537	38.979	17.5422	28.7482	14.2987	35.1192	40.0214	24.6784	20.2941	24.9656	47.9894	47.2493	38.5849	ENSMUSG00000097577.1	6230400D17Rik	chr14:20674320-20703012	WT_COil	WT_TCDD	OK	30.0283	39.6973	0.402718	0.469759	0.3579	WT_COil	KO_COil	NOTEST	30.0283	27.2094	-0.142218	0	1	WT_TCDD	KO_COil	OK	39.6973	27.2094	-0.544936	-0.645045	0.2062	WT_COil	KO_TCDD	NOTEST	30.0283
ENSMUSG00000046110.15	Serinc4	chr2:121449194-121458672	209.402	281.701	126.503	180.081	303.332	181.907	168.291	222.285	371.11	394.067	224.874	205.057	117.68	235.483	192.969	183.144	ENSMUSG00000046110.15	Serinc4	chr2:121449194-121458672	WT_COil	WT_TCDD	OK	298.777	182.319	-0.712604	-1.71889	0.0007	WT_COil	KO_COil	OK	298.777	199.422	-0.583246	-1.43541	0.00505	WT_TCDD	KO_COil	OK	182.319	199.422	0.129359	0.307729	0.5422	WT_COil	KO_TCDD	OK	298.777
ENSMUSG00000018286.6	Psmb6	chr11:70525385-70527649	54.7286	33.4223	27.5389	53.6138	14.2329	35.2054	19.5383	59.919	31.7715	58.1217	43.4876	80.078	45.9238	58.2683	40.3818	44.3849	ENSMUSG00000018286.6	Psmb6	chr11:70525385-70527649	WT_COil	WT_TCDD	OK	53.3647	47.2397	-0.175886	-0.240176	0.63745	WT_COil	KO_COil	OK	53.3647	42.3259	-0.334345	-0.432149	0.38835	WT_TCDD	KO_COil	OK	47.2397	42.3259	-0.158459	-0.203584	0.6898	WT_COil	KO_TCDD	OK	53.3647
ENSMUSG00000034292.13	Traf3ip1	chr1:91494646-91529307	10.6638	32.5755	14.8488	11.8342	39.4581	24.8009	30.6115	42.5795	13.2791	32.0643	27.6862	27.8015	28.6469	27.3046	31.6378	17.6419	ENSMUSG00000034292.13	Traf3ip1	chr1:91494646-91529307	WT_COil	WT_TCDD	NOTEST	25.2078	26.3078	0.0616213	0	1	WT_COil	KO_COil	NOTEST	25.2078	17.4806	-0.528116	0	1	WT_TCDD	KO_COil	NOTEST	26.3078	17.4806	-0.589737	0	1	WT_COil	KO_TCDD	OK	25.2078
ENSMUSG00000066270.3	Gm10157	chr9:118606689-119043998	50.8267	30.4651	40.5976	0	59.3028	0	0	0	0	31.2916	47.2688	0	99.8195	61.8042	53.6057	27.5813	ENSMUSG00000066270.3	Gm10157	chr9:118606689-119043998	WT_COil	WT_TCDD	OK	19.6401	60.7027	1.62796	0.855923	0.2249	WT_COil	KO_COil	NOTEST	19.6401	30.4723	0.633698	0	1	WT_TCDD	KO_COil	OK	60.7027	30.4723	-0.99426	-0.501629	0.501	WT_COil	KO_TCDD	NOTEST	19.6401
ENSMUSG00000078238.4	Gm12854	chr4:116066964-116075071	96.7548	115.66	121.098	37.969	0	0	110.464	110.882	117.847	40.7395	70.9039	0	130.928	84.8072	116.436	217.463	ENSMUSG00000078238.4	Gm12854	chr4:116066964-116075071	WT_COil	WT_TCDD	OK	57.3725	137.409	1.26004	0.938996	0.1778	WT_COil	KO_COil	OK	57.3725	92.8705	0.694861	0.434511	0.49425	WT_TCDD	KO_COil	OK	137.409	92.8705	-0.565179	-0.366273	0.4553	WT_COil	KO_TCDD	OK	57.3725
ENSMUSG00000058603.10	Rpl28-ps1	chr1:127954183-128103001	21.3769	84.2273	26.2809	63.707	131.355	42.6034	53.8631	60.8739	48.9152	22.4008	81.9458	19.5771	0	0	57.0036	60.5525	ENSMUSG00000058603.10	Rpl28-ps1	chr1:127954183-128103001	WT_COil	WT_TCDD	OK	43.2097	29.389	-0.556078	-0.361808	0.60125	WT_COil	KO_COil	OK	43.2097	48.898	0.17842	0.109146	0.83395	WT_TCDD	KO_COil	OK	29.389	48.898	0.734498	0.494255	0.50835	WT_COil	KO_TCDD	OK	43.2097
ENSMUSG00000102961.1	Gm19918	chr1:156678531-156719086	604.493	805.878	558.148	388.062	595.895	611.194	603.014	565.516	569.636	461.136	654.089	491.486	324.152	544.903	545.304	447.387	ENSMUSG00000102961.1	Gm19918	chr1:156678531-156719086	WT_COil	WT_TCDD	OK	544.087	465.436	-0.225253	-0.410027	0.4073	WT_COil	KO_COil	OK	544.087	589.145	0.114786	0.218768	0.66095	WT_TCDD	KO_COil	OK	465.436	589.145	0.34004	0.615273	0.21395	WT_COil	KO_TCDD	OK	544.087
ENSMUSG00000010376.14	Nedd8	chr14:55662264-55671906	25.0723	52.0827	16.4421	11.5781	13.3259	27.9436	0	38.9284	22.2846	82.5951	56.3268	37.1813	33.0807	31.5118	65.8768	46.4631	ENSMUSG00000010376.14	Nedd8	chr14:55662264-55671906	WT_COil	WT_TCDD	OK	49.597	44.2331	-0.165126	-0.149115	0.7339	WT_COil	KO_COil	OK	49.597	26.2938	-0.915529	-0.626253	0.12795	WT_TCDD	KO_COil	OK	44.2331	26.2938	-0.750403	-0.516829	0.2168	WT_COil	KO_TCDD	OK	49.597
ENSMUSG00000101671.1	Gm28221	chr15:37366174-37792433	293.412	560.367	388.656	185.521	554.841	231.903	301.286	239.626	269.361	273.888	301.552	70.17	264.171	215.777	231.035	259.466	ENSMUSG00000101671.1	Gm28221	chr15:37366174-37792433	WT_COil	WT_TCDD	OK	228.743	242.612	0.0849282	0.110068	0.83185	WT_COil	KO_COil	OK	228.743	356.989	0.642154	0.795639	0.1223	WT_TCDD	KO_COil	OK	242.612	356.989	0.557226	0.701598	0.15965	WT_COil	KO_TCDD	OK	228.743
ENSMUSG00000028141.10	Oaz3	chr3:94413272-94451130	33.5851	34.4378	19.9094	66.5343	14.2792	46.5223	33.2665	28.6455	72.3045	76.8251	38.9311	49.6007	27.2704	62.1861	51.8032	41.2824	ENSMUSG00000028141.10	Oaz3	chr3:94413272-94451130	WT_COil	WT_TCDD	OK	59.4153	45.6355	-0.380679	-0.409527	0.34705	WT_COil	KO_COil	OK	59.4153	38.6166	-0.621613	-0.622681	0.15905	WT_TCDD	KO_COil	OK	45.6355	38.6166	-0.240933	-0.232106	0.59295	WT_COil	KO_TCDD	OK	59.4153
ENSMUSG00000047675.15	Rps8	chr4:117153826-117156243	24.456	25.3874	18.453	29.6902	43.8691	31.9517	44.098	18.5415	32.1412	46.7563	27.1612	47.9245	28.7572	6.40082	16.5455	41.9794	ENSMUSG00000047675.15	Rps8	chr4:117153826-117156243	WT_COil	WT_TCDD	OK	38.4958	23.4207	-0.716913	-0.71292	0.11265	WT_COil	KO_COil	OK	38.4958	24.4966	-0.652116	-0.649702	0.14575	WT_TCDD	KO_COil	NOTEST	23.4207	24.4966	0.0647973	0	1	WT_COil	KO_TCDD	OK	38.4958
ENSMUSG00000087298.3	Gm9392	chr7:46796102-46823800	33.2384	34.8931	48.464	15.2904	64.5919	20.9893	63.2462	22.0559	34.9536	57.2142	34.7903	15.1164	51.4391	63.6905	81.5137	69.1821	ENSMUSG00000087298.3	Gm9392	chr7:46796102-46823800	WT_COil	WT_TCDD	OK	35.5186	66.4563	0.903831	0.856811	0.08185	WT_COil	KO_COil	OK	35.5186	32.9715	-0.107359	-0.0865921	0.83755	WT_TCDD	KO_COil	OK	66.4563	32.9715	-1.01119	-0.92701	0.06625	WT_COil	KO_TCDD	OK	35.5186
ENSMUSG00000021273.9	Fdft1	chr14:63122461-63177793	104.038	106.923	83.3506	92.1703	106.154	89.6035	58.6885	133.713	133.008	110.068	97.2914	111.716	72.7794	73.604	86.9923	79.4932	ENSMUSG00000021273.9	Fdft1	chr14:63122461-63177793	WT_COil	WT_TCDD	OK	113.021	78.2172	-0.531028	-1.05835	0.0336	WT_COil	KO_COil	OK	113.021	96.6205	-0.226185	-0.461579	0.35535	WT_TCDD	KO_COil	OK	78.2172	96.6205	0.304843	0.603793	0.22475	WT_COil	KO_TCDD	OK	113.021
ENSMUSG00000098062.1	Gm26931	chr5:34369932-34486456	0	44.9079	26.4798	0	35.6291	33.2162	43.9412	41.8565	19.0979	15.5948	20.8528	14.2912	29.4388	22.6095	29.9689	14.3606	ENSMUSG00000098062.1	Gm26931	chr5:34369932-34486456	WT_COil	WT_TCDD	NOTEST	17.4592	24.0945	0.464717	0	1	WT_COil	KO_COil	NOTEST	17.4592	17.8469	0.0316892	0	1	WT_TCDD	KO_COil	NOTEST	24.0945	17.8469	-0.433027	0	1	WT_COil	KO_TCDD	OK	17.4592
ENSMUSG00000032399.7	Rpl4	chr9:64173386-64178562	116.953	76.4383	91.1775	142.697	76.3898	82.9394	129.181	96.6928	98.2659	86.2945	88.4564	123.301	125.957	90.3247	104.562	154.909	ENSMUSG00000032399.7	Rpl4	chr9:64173386-64178562	WT_COil	WT_TCDD	OK	99.0795	118.938	0.263553	0.544205	0.2785	WT_COil	KO_COil	OK	99.0795	106.817	0.108477	0.22033	0.66305	WT_TCDD	KO_COil	OK	118.938	106.817	-0.155077	-0.323856	0.5177	WT_COil	KO_TCDD	OK	99.0795
ENSMUSG00000041954.18	Tnfrsf18	chr4:156026163-156031622	16.0145	23.4632	27.8745	17.5011	50.8633	36.4105	62.4425	12.0049	17.8893	47.403	14.3487	14.812	16.5087	31.4193	41.9904	28.2005	ENSMUSG00000041954.18	Tnfrsf18	chr4:156026163-156031622	WT_COil	WT_TCDD	NOTEST	23.6132	29.5297	0.322573	0	1	WT_COil	KO_COil	NOTEST	23.6132	21.2133	-0.154625	0	1	WT_TCDD	KO_COil	NOTEST	29.5297	21.2133	-0.477198	0	1	WT_COil	KO_TCDD	OK	23.6132
ENSMUSG00000097762.1	4732463B04Rik	chr12:84038378-84059565	134.249	317.106	236.129	249.603	382.03	493.043	255.111	205.278	232.149	283.712	225.722	166.409	275.954	256.317	268.896	334.253	ENSMUSG00000097762.1	4732463B04Rik	chr12:84038378-84059565	WT_COil	WT_TCDD	OK	226.998	283.855	0.322475	0.847164	0.088	WT_COil	KO_COil	OK	226.998	234.272	0.0455035	0.11713	0.815	WT_TCDD	KO_COil	OK	283.855	234.272	-0.276972	-0.72579	0.1477	WT_COil	KO_TCDD	OK	226.998
ENSMUSG00000030032.12	Wdr54	chr6:83135811-83156397	58.5517	91.4877	47.3673	54.8031	72.6651	46.2051	31.118	66.5514	88.6931	81.0599	65.1331	55.5529	49.4271	52.9648	27.7015	50.2977	ENSMUSG00000030032.12	Wdr54	chr6:83135811-83156397	WT_COil	WT_TCDD	OK	72.6098	45.0978	-0.687107	-1.67388	0.00105	WT_COil	KO_COil	OK	72.6098	63.0525	-0.203611	-0.501315	0.31035	WT_TCDD	KO_COil	OK	45.0978	63.0525	0.483496	1.17542	0.0209	WT_COil	KO_TCDD	OK	72.6098
ENSMUSG00000025428.15	Atp5a1	chr18:77773728-77782869	94.4652	63.39	94.8899	126.611	77.4228	103.76	67.5683	84.4026	59.9825	80.2889	81.1992	97.7075	134.552	76.8221	62.8433	126.869	ENSMUSG00000025428.15	Atp5a1	chr18:77773728-77782869	WT_COil	WT_TCDD	OK	79.7945	100.272	0.329553	0.76074	0.1299	WT_COil	KO_COil	OK	79.7945	94.8389	0.249189	0.570091	0.2482	WT_TCDD	KO_COil	OK	100.272	94.8389	-0.0803639	-0.188689	0.71675	WT_COil	KO_TCDD	OK	79.7945
ENSMUSG00000036570.14	Fxyd1	chr7:31051677-31055708	19.6267	0	33.6906	29.4077	0	43.2849	35.7056	18.0831	11.6716	11.2049	45.707	66.6016	59.3187	40.3002	7.31379	60.3584	ENSMUSG00000036570.14	Fxyd1	chr7:31051677-31055708	WT_COil	WT_TCDD	OK	33.7963	41.8228	0.307424	0.166978	0.46505	WT_COil	KO_COil	NOTEST	33.7963	20.6812	-0.708542	0	1	WT_TCDD	KO_COil	OK	41.8228	20.6812	-1.01597	-0.385333	0.1357	WT_COil	KO_TCDD	NOTEST	33.7963
ENSMUSG00000082364.1	Gm11955	chr11:4097038-4118831	131.778	133.027	48.5459	88.7452	100.648	123.288	102.977	77.425	64.0215	40.6388	119.234	58.6643	47.2087	56.5331	18.089	43.0411	ENSMUSG00000082364.1	Gm11955	chr11:4097038-4118831	WT_COil	WT_TCDD	OK	70.6397	41.218	-0.777206	-0.398161	0.4649	WT_COil	KO_COil	OK	70.6397	100.524	0.508989	0.318105	0.5338	WT_TCDD	KO_COil	OK	41.218	100.524	1.28619	0.665683	0.24455	WT_COil	KO_TCDD	OK	70.6397
ENSMUSG00000009633.3	G0s2	chr1:193203037-193343878	22.7323	73.3049	48.6116	64.6534	7.57023	53.8947	49.5329	61.1221	25.3168	36.694	37.0771	87.1119	32.7592	16.0765	18.0936	13.6545	ENSMUSG00000009633.3	G0s2	chr1:193203037-193343878	WT_COil	WT_TCDD	OK	46.55	20.1459	-1.20829	-0.810695	0.13135	WT_COil	KO_COil	OK	46.55	52.3255	0.168735	0.14678	0.78135	WT_TCDD	KO_COil	OK	20.1459	52.3255	1.37703	0.938767	0.0887	WT_COil	KO_TCDD	OK	46.55
ENSMUSG00000037942.5	Crp	chr1:172698054-172699962	66.4913	67.1212	70.8301	59.034	50.7567	88.1411	79.7016	59.2143	106.267	62.896	87.4739	104.608	72.274	69.0007	102.542	97.0582	ENSMUSG00000037942.5	Crp	chr1:172698054-172699962	WT_COil	WT_TCDD	OK	90.3113	85.2188	-0.0837347	-0.179157	0.7179	WT_COil	KO_COil	OK	90.3113	65.8692	-0.455303	-0.954137	0.06015	WT_TCDD	KO_COil	OK	85.2188	65.8692	-0.371568	-0.769217	0.12755	WT_COil	KO_TCDD	OK	90.3113
ENSMUSG00000022223.8	Sdr39u1	chr14:55897285-55900232	400.186	383.37	147.588	279.206	405.183	288.636	170.098	339.299	349.209	297.257	272.946	247.077	308.262	387.944	161.468	143.757	ENSMUSG00000022223.8	Sdr39u1	chr14:55897285-55900232	WT_COil	WT_TCDD	OK	291.622	250.358	-0.220111	-0.517518	0.2987	WT_COil	KO_COil	OK	291.622	302.587	0.053251	0.127437	0.7969	WT_TCDD	KO_COil	OK	250.358	302.587	0.273362	0.63993	0.2091	WT_COil	KO_TCDD	OK	291.622
ENSMUSG00000098573.1	Gm27232	chr9:72532239-72622937	152.533	160.122	137.342	135.442	190.68	189.942	187.978	86.487	162.888	204.531	192.035	88.7239	209.224	268.335	199.638	166.901	ENSMUSG00000098573.1	Gm27232	chr9:72532239-72622937	WT_COil	WT_TCDD	OK	162.045	211.025	0.381021	0.641041	0.2058	WT_COil	KO_COil	OK	162.045	146.36	-0.146873	-0.238775	0.63605	WT_TCDD	KO_COil	OK	211.025	146.36	-0.527894	-0.895422	0.07565	WT_COil	KO_TCDD	OK	162.045
ENSMUSG00000053279.6	Aldh1a1	chr19:20601960-20643462	109.81	216.656	298.219	267.237	166.018	173.953	196.055	185.419	181.599	217.804	157.378	144.827	153.141	204.438	214.069	284.846	ENSMUSG00000053279.6	Aldh1a1	chr19:20601960-20643462	WT_COil	WT_TCDD	OK	175.402	214.124	0.28778	0.709143	0.15305	WT_COil	KO_COil	OK	175.402	222.981	0.346255	0.860361	0.0909	WT_TCDD	KO_COil	OK	214.124	222.981	0.0584748	0.148095	0.7728	WT_COil	KO_TCDD	OK	175.402
ENSMUSG00000089766.1	Gm16538	chr19:5727205-5731732	14.1525	47.6181	65.4589	92.4423	102.261	11.0047	48.7628	47.8739	18.8338	17.6689	82.888	28.9444	0	0	0	14.982	ENSMUSG00000089766.1	Gm16538	chr19:5727205-5731732	WT_COil	WT_TCDD	OK	37.0838	3.74551	-3.30755	-0.930944	0.228	WT_COil	KO_COil	OK	37.0838	54.918	0.56649	0.417176	0.47205	WT_TCDD	KO_COil	OK	3.74551	54.918	3.87404	1.11264	0.2212	WT_COil	KO_TCDD	OK	37.0838
ENSMUSG00000086844.1	B230206H07Rik	chr7:141338879-141365082	450.291	442.076	232.681	244.399	378.096	289.396	288.708	291.749	497.381	507.572	381.727	339.323	367.281	437.011	309.336	338.466	ENSMUSG00000086844.1	B230206H07Rik	chr7:141338879-141365082	WT_COil	WT_TCDD	OK	431.501	363.024	-0.2493	-0.685077	0.1708	WT_COil	KO_COil	OK	431.501	342.362	-0.333842	-0.907391	0.06905	WT_TCDD	KO_COil	OK	363.024	342.362	-0.084542	-0.231178	0.6406	WT_COil	KO_TCDD	OK	431.501
ENSMUSG00000085566.1	A730017L22Rik	chr2:130879698-130906356	398.488	529.753	379.26	387.797	472.509	380.344	460.369	404.712	693.135	485.561	413.512	408.788	467.898	514.601	558.794	466.354	ENSMUSG00000085566.1	A730017L22Rik	chr2:130879698-130906356	WT_COil	WT_TCDD	OK	500.249	501.912	0.0047872	0.0126392	0.9786	WT_COil	KO_COil	OK	500.249	423.825	-0.239178	-0.627517	0.19945	WT_TCDD	KO_COil	OK	501.912	423.825	-0.243966	-0.650951	0.1844	WT_COil	KO_TCDD	OK	500.249
ENSMUSG00000083396.1	Gm15542	chr7:140807448-140898642	23.1986	116.833	103.584	98.4449	73.7179	61.2429	63.7983	84.36	123.977	140.325	110.72	72.8386	71.1287	119.042	160.091	65.8907	ENSMUSG00000083396.1	Gm15542	chr7:140807448-140898642	WT_COil	WT_TCDD	OK	111.965	104.038	-0.10594	-0.128581	0.8045	WT_COil	KO_COil	OK	111.965	85.5151	-0.388799	-0.423575	0.41885	WT_TCDD	KO_COil	OK	104.038	85.5151	-0.282859	-0.309583	0.562	WT_COil	KO_TCDD	OK	111.965
ENSMUSG00000087478.1	4930506C21Rik	chr17:8283761-8311052	44.1626	27.2792	26.0505	15.8927	49.4413	52.1397	12.7615	48.1749	6.64257	17.7836	18.6069	14.5234	34.2069	22.9778	41.6935	15.0558	ENSMUSG00000087478.1	4930506C21Rik	chr17:8283761-8311052	WT_COil	WT_TCDD	NOTEST	14.3891	28.4835	0.985147	0	1	WT_COil	KO_COil	NOTEST	14.3891	28.3462	0.978177	0	1	WT_TCDD	KO_COil	NOTEST	28.4835	28.3462	-0.00696997	0	1	WT_COil	KO_TCDD	OK	14.3891
ENSMUSG00000073988.13	Ttpa	chr4:20008006-20030785	57.9757	44.8435	84.1474	54.9494	55.5892	65.0166	81.7759	43.6312	53.666	52.833	63.2597	52.6483	75.954	50.5128	99.8322	68.6869	ENSMUSG00000073988.13	Ttpa	chr4:20008006-20030785	WT_COil	WT_TCDD	OK	55.6018	73.7465	0.407443	0.937284	0.0658	WT_COil	KO_COil	OK	55.6018	60.479	0.121304	0.27461	0.591	WT_TCDD	KO_COil	OK	73.7465	60.479	-0.286139	-0.662534	0.19285	WT_COil	KO_TCDD	OK	55.6018
ENSMUSG00000024524.16	Gnal	chr18:67088335-67245830	52.0136	67.1669	40.6384	59.2442	68.3338	37.9914	51.8678	70.5717	57.9026	77.1455	67.0445	66.439	40.3394	48.2442	50.5782	52.4778	ENSMUSG00000024524.16	Gnal	chr18:67088335-67245830	WT_COil	WT_TCDD	OK	67.1329	47.9099	-0.486696	-1.13384	0.02375	WT_COil	KO_COil	OK	67.1329	54.7658	-0.293745	-0.694367	0.16045	WT_TCDD	KO_COil	OK	47.9099	54.7658	0.192951	0.446916	0.3691	WT_COil	KO_TCDD	OK	67.1329
ENSMUSG00000097458.1	Gm26697	chr2:126521201-126588243	3516.21	3400.05	3016.8	3362.78	2331.7	2882.46	2688.05	2544.58	1786.78	2529.08	3485.99	2791.81	3293.92	2787.51	3001.37	3213.81	ENSMUSG00000097458.1	Gm26697	chr2:126521201-126588243	WT_COil	WT_TCDD	OK	2648.42	3074.15	0.215059	0.541021	0.2811	WT_COil	KO_COil	OK	2648.42	3323.96	0.327774	0.82162	0.10045	WT_TCDD	KO_COil	OK	3074.15	3323.96	0.112715	0.286258	0.5675	WT_COil	KO_TCDD	OK	2648.42
ENSMUSG00000061540.3	Orm2	chr4:63362448-63365878	5.62492	6.12645	0	11.8682	0	0	11.7492	198.059	15.118	0	0	0	0	6.4011	12.4298	0	ENSMUSG00000061540.3	Orm2	chr4:63362448-63365878	WT_COil	WT_TCDD	NOTEST	3.77951	4.70772	0.31683	0	1	WT_COil	KO_COil	NOTEST	3.77951	5.9049	0.643715	0	1	WT_TCDD	KO_COil	NOTEST	4.70772	5.9049	0.326885	0	1	WT_COil	KO_TCDD	OK	3.77951
ENSMUSG00000024991.7	Eif3a	chr19:60761115-60790693	39.929	66.5046	39.5793	44.6923	51.5723	37.4467	37.8111	41.9698	58.1402	59.529	56.0797	47.9174	44.1021	52.173	58.3179	47.6918	ENSMUSG00000024991.7	Eif3a	chr19:60761115-60790693	WT_COil	WT_TCDD	OK	55.4166	50.5712	-0.132002	-0.314026	0.5267	WT_COil	KO_COil	OK	55.4166	47.6763	-0.217046	-0.50792	0.30745	WT_TCDD	KO_COil	OK	50.5712	47.6763	-0.0850445	-0.199589	0.69075	WT_COil	KO_TCDD	OK	55.4166
ENSMUSG00000027676.11	Ccdc39	chr3:33799831-33844301	38.6436	43.1266	34.4895	43.0427	46.3163	33.6771	44.6039	56.8441	50.9601	55.8773	38.168	30.4313	34.5148	48.793	38.9334	24.8682	ENSMUSG00000027676.11	Ccdc39	chr3:33799831-33844301	WT_COil	WT_TCDD	OK	43.8592	36.7773	-0.254061	-0.488611	0.3258	WT_COil	KO_COil	OK	43.8592	39.8256	-0.139182	-0.271165	0.5871	WT_TCDD	KO_COil	OK	36.7773	39.8256	0.114879	0.219848	0.6528	WT_COil	KO_TCDD	OK	43.8592
ENSMUSG00000038569.13	Rad9b	chr5:122284364-122354233	307.127	295.254	177.404	300.446	315.654	218.63	217.648	322.073	297.993	288.57	287.872	279.399	278.941	408.699	281.463	293.067	ENSMUSG00000038569.13	Rad9b	chr5:122284364-122354233	WT_COil	WT_TCDD	OK	288.458	315.542	0.12947	0.33226	0.5083	WT_COil	KO_COil	OK	288.458	270.058	-0.0950946	-0.240395	0.6256	WT_TCDD	KO_COil	OK	315.542	270.058	-0.224564	-0.571233	0.2497	WT_COil	KO_TCDD	OK	288.458
ENSMUSG00000067389.3	Gm17080	chr17:45585199-45599603	229.3	419.684	147.689	273.994	373.517	178.71	138.19	311.546	287.769	214.715	270.32	212.836	248.168	227.757	90.0934	232.811	ENSMUSG00000067389.3	Gm17080	chr17:45585199-45599603	WT_COil	WT_TCDD	OK	246.41	199.707	-0.303173	-0.578247	0.25475	WT_COil	KO_COil	OK	246.41	267.666	0.119375	0.233023	0.6535	WT_TCDD	KO_COil	OK	199.707	267.666	0.422548	0.803235	0.1245	WT_COil	KO_TCDD	OK	246.41
ENSMUSG00000022982.9	Sod1	chr16:90220741-90226322	239.272	219.798	283.041	383.529	188.668	285.732	221.024	311.076	299.8	307.294	210.031	289.118	240.183	300.678	313.646	370.648	ENSMUSG00000022982.9	Sod1	chr16:90220741-90226322	WT_COil	WT_TCDD	OK	276.561	306.289	0.147297	0.309743	0.53275	WT_COil	KO_COil	OK	276.561	281.41	0.0250775	0.0521259	0.91175	WT_TCDD	KO_COil	OK	306.289	281.41	-0.122219	-0.257151	0.60655	WT_COil	KO_TCDD	OK	276.561
ENSMUSG00000106863.3	Gm43448	chr5:90518931-90597871	100.395	106.85	76.8079	111.557	71.5921	103.404	109.228	98.167	173.463	196.568	97.8744	98.4335	98.8539	155.249	225.069	56.7347	ENSMUSG00000106863.3	Gm43448	chr5:90518931-90597871	WT_COil	WT_TCDD	OK	141.585	133.977	-0.0796815	-0.098157	0.84845	WT_COil	KO_COil	OK	141.585	98.9025	-0.517585	-0.638703	0.20865	WT_TCDD	KO_COil	OK	133.977	98.9025	-0.437903	-0.531901	0.29575	WT_COil	KO_TCDD	OK	141.585
ENSMUSG00000062353.6	Gm15772	chr5:3236430-3236868	15.0906	65.1097	10.3037	53.0949	0	34.609	14.6969	26.1347	0	17.0765	13.0403	38.2166	14.2986	62.5211	58.7476	24.7232	ENSMUSG00000062353.6	Gm15772	chr5:3236430-3236868	WT_COil	WT_TCDD	OK	17.0834	40.0726	1.23003	0.707611	0.1524	WT_COil	KO_COil	OK	17.0834	35.8997	1.07138	0.566234	0.19525	WT_TCDD	KO_COil	OK	40.0726	35.8997	-0.158645	-0.1031	0.8468	WT_COil	KO_TCDD	NOTEST	17.0834
ENSMUSG00000031577.10	Tti2	chr8:31150314-31168764	76.8556	110.116	62.1739	86.17	74.5959	70.0591	53.3086	93.1398	93.7921	91.2802	77.2979	94.7849	85.6308	82.0217	80.4447	99.8613	ENSMUSG00000031577.10	Tti2	chr8:31150314-31168764	WT_COil	WT_TCDD	OK	89.2888	86.9896	-0.0376356	-0.0882588	0.86305	WT_COil	KO_COil	OK	89.2888	83.8288	-0.0910328	-0.209141	0.6784	WT_TCDD	KO_COil	OK	86.9896	83.8288	-0.0533972	-0.123704	0.8069	WT_COil	KO_TCDD	OK	89.2888
ENSMUSG00000106037.1	Gm4332	chr3:119709515-119709861	32.9973	101.732	42.1735	55.6918	0	43.9789	59.2166	0	0	32.3104	110.535	81.8913	89.9632	64.5365	30.5939	118.018	ENSMUSG00000106037.1	Gm4332	chr3:119709515-119709861	WT_COil	WT_TCDD	OK	56.1842	75.7778	0.431612	0.32722	0.66385	WT_COil	KO_COil	OK	56.1842	58.1485	0.0495798	0.0353774	0.8938	WT_TCDD	KO_COil	OK	75.7778	58.1485	-0.382032	-0.232375	0.7179	WT_COil	KO_TCDD	OK	56.1842
ENSMUSG00000109702.1	RP23-64O4.3	chr7:45972411-45973990	0	14.3031	15.9428	14.1767	58.137	52.2462	30.2678	27.6613	15.8139	15.9403	0	0	0	28.6559	11.1354	0	ENSMUSG00000109702.1	RP23-64O4.3	chr7:45972411-45973990	WT_COil	WT_TCDD	NOTEST	7.93855	9.94783	0.325507	0	1	WT_COil	KO_COil	NOTEST	7.93855	11.1056	0.484344	0	1	WT_TCDD	KO_COil	NOTEST	9.94783	11.1056	0.158837	0	1	WT_COil	KO_TCDD	OK	7.93855
ENSMUSG00000086826.1	Gm11739	chr11:116466318-116490348	68.4599	137.182	42.2447	66.433	144.241	125.725	60.1961	90.1225	88.3535	93.3958	62.4806	31.3954	96.1258	130.724	44.6327	51.0093	ENSMUSG00000086826.1	Gm11739	chr11:116466318-116490348	WT_COil	WT_TCDD	OK	68.9063	80.6229	0.226553	0.320241	0.54635	WT_COil	KO_COil	OK	68.9063	78.5799	0.189524	0.244954	0.64435	WT_TCDD	KO_COil	OK	80.6229	78.5799	-0.0370284	-0.0515243	0.913	WT_COil	KO_TCDD	OK	68.9063
ENSMUSG00000107577.1	Gm44103	chr6:116208037-116264095	88.429	122.561	78.1996	124.769	152.197	85.9016	93.1999	137.295	127.067	104.57	103.228	77.5209	91.796	119.824	94.6817	90.5217	ENSMUSG00000107577.1	Gm44103	chr6:116208037-116264095	WT_COil	WT_TCDD	OK	103.096	99.2059	-0.0554961	-0.132702	0.79205	WT_COil	KO_COil	OK	103.096	103.49	0.00549466	0.013102	0.98045	WT_TCDD	KO_COil	OK	99.2059	103.49	0.0609907	0.146481	0.76975	WT_COil	KO_TCDD	OK	103.096
ENSMUSG00000085962.8	Gm16984	chr13:34963981-34994144	264.638	413.819	291.468	308.477	421.236	324.017	460.013	287.471	312.795	396.067	309.351	283.78	266.232	342.013	368.298	264.476	ENSMUSG00000085962.8	Gm16984	chr13:34963981-34994144	WT_COil	WT_TCDD	OK	325.498	310.255	-0.0691965	-0.147539	0.76205	WT_COil	KO_COil	OK	325.498	319.6	-0.0263811	-0.056127	0.9095	WT_TCDD	KO_COil	OK	310.255	319.6	0.0428154	0.0910037	0.85335	WT_COil	KO_TCDD	OK	325.498
ENSMUSG00000030706.17	Mrpl48	chr7:100545750-100641268	33.4136	19.5757	65.7864	51.6699	8.39627	63.2158	26.7297	36.6062	12.2822	35.3007	57.6945	80.5222	47.4527	35.0022	46.9318	56.6058	ENSMUSG00000030706.17	Mrpl48	chr7:100545750-100641268	WT_COil	WT_TCDD	OK	46.4499	46.4981	0.00149583	0.00219803	0.99635	WT_COil	KO_COil	OK	46.4499	42.6114	-0.124436	-0.171109	0.73275	WT_TCDD	KO_COil	OK	46.4981	42.6114	-0.125932	-0.173684	0.7201	WT_COil	KO_TCDD	OK	46.4499
ENSMUSG00000033898.16	Cfhr2	chr1:139804166-139858702	103.116	62.5559	111.368	95.4046	79.8078	99.0468	105.509	55.8416	75.5913	54.2046	93.7877	82.1781	122.934	76.8782	128.817	80.69	ENSMUSG00000033898.16	Cfhr2	chr1:139804166-139858702	WT_COil	WT_TCDD	OK	76.4404	102.33	0.420817	0.901172	0.0716	WT_COil	KO_COil	OK	76.4404	93.1111	0.284617	0.602777	0.22965	WT_TCDD	KO_COil	OK	102.33	93.1111	-0.136201	-0.29732	0.5499	WT_COil	KO_TCDD	OK	76.4404
ENSMUSG00000108955.1	Gm44775	chr8:3457104-3467680	863.673	1018.46	584.92	1006.89	1206.04	763.623	699.3	929.682	981.903	1028.47	859.855	922.114	827.482	942.145	679.207	658.734	ENSMUSG00000108955.1	Gm44775	chr8:3457104-3467680	WT_COil	WT_TCDD	OK	948.085	776.892	-0.287302	-0.786204	0.1116	WT_COil	KO_COil	OK	948.085	868.485	-0.126515	-0.346089	0.49235	WT_TCDD	KO_COil	OK	776.892	868.485	0.160787	0.439108	0.3846	WT_COil	KO_TCDD	OK	948.085
ENSMUSG00000030030.5	1700003E16Rik	chr6:83156403-83162945	45.5484	83.5508	19.2143	34.7593	65.0674	33.8904	15.2657	103.065	49.9741	39.3117	42.6652	81.6037	52.991	80.0544	9.87585	32.3481	ENSMUSG00000030030.5	1700003E16Rik	chr6:83156403-83162945	WT_COil	WT_TCDD	OK	53.3887	43.8173	-0.285033	-0.577363	0.28305	WT_COil	KO_COil	OK	53.3887	45.7682	-0.222188	-0.443907	0.39745	WT_TCDD	KO_COil	OK	43.8173	45.7682	0.0628442	0.127367	0.81835	WT_COil	KO_TCDD	OK	53.3887
ENSMUSG00000028936.15	Rpl22	chr4:152325852-152334071	51.7078	7.20438	61.3787	25.1092	69.4885	63.9257	98.7659	76.1514	46.1131	33.9275	71.5565	53.5845	65.0846	15.6512	86.7258	11.3579	ENSMUSG00000028936.15	Rpl22	chr4:152325852-152334071	WT_COil	WT_TCDD	OK	51.2954	44.7049	-0.198398	-0.121962	0.7957	WT_COil	KO_COil	OK	51.2954	36.35	-0.496875	-0.320709	0.5093	WT_TCDD	KO_COil	OK	44.7049	36.35	-0.298477	-0.174573	0.7229	WT_COil	KO_TCDD	OK	51.2954
ENSMUSG00000057342.15	Sphk2	chr7:45705087-45720836	559.559	458.043	221.033	483.488	428.536	288.299	172.226	424.842	509.879	570.419	353.514	535.64	346.698	303.66	177.515	300.817	ENSMUSG00000057342.15	Sphk2	chr7:45705087-45720836	WT_COil	WT_TCDD	OK	492.363	282.172	-0.803146	-2.2023	5e-05	WT_COil	KO_COil	OK	492.363	430.531	-0.193606	-0.538967	0.29725	WT_TCDD	KO_COil	OK	282.172	430.531	0.609539	1.68261	0.00145	WT_COil	KO_TCDD	OK	492.363
ENSMUSG00000086429.9	Gt(ROSA)26Sor	chr6:113046224-113077210	19.882	12.3047	28.9348	32.5559	10.4929	22.7429	44.0498	9.46017	0	22.8128	78.9982	5.20278	44.7068	29.7605	53.703	21.1671	ENSMUSG00000086429.9	Gt(ROSA)26Sor	chr6:113046224-113077210	WT_COil	WT_TCDD	OK	26.7534	37.3343	0.480778	0.382288	0.5163	WT_COil	KO_COil	NOTEST	26.7534	23.4194	-0.192024	0	1	WT_TCDD	KO_COil	OK	37.3343	23.4194	-0.672802	-0.467273	0.32485	WT_COil	KO_TCDD	NOTEST	26.7534
ENSMUSG00000039067.4	Psmd7	chr8:107580380-107588482	18.4143	55.0485	27.9037	42.0617	21.5259	41.7092	39.2795	29.9652	44.8022	40.4172	48.3105	38.1328	42.8785	38.4874	46.9424	41.4778	ENSMUSG00000039067.4	Psmd7	chr8:107580380-107588482	WT_COil	WT_TCDD	OK	42.9157	42.4465	-0.0158584	-0.0265383	0.9691	WT_COil	KO_COil	OK	42.9157	35.8571	-0.259247	-0.417267	0.3962	WT_TCDD	KO_COil	OK	42.4465	35.8571	-0.243389	-0.391146	0.4255	WT_COil	KO_TCDD	OK	42.9157
ENSMUSG00000025290.16	Rps24	chr14:24490680-24496146	47.1225	29.5643	30.3887	24.5145	44.865	64.9657	19.8143	67.9068	6.55521	35.2998	63.0338	34.6317	38.5405	26.6253	13.7973	46.0169	ENSMUSG00000025290.16	Rps24	chr14:24490680-24496146	WT_COil	WT_TCDD	NOTEST	34.8801	31.245	-0.158779	0	1	WT_COil	KO_COil	OK	34.8801	32.8975	-0.0844273	-0.0538897	0.8993	WT_TCDD	KO_COil	OK	31.245	32.8975	0.0743515	0.0472568	0.90745	WT_COil	KO_TCDD	OK	34.8801
ENSMUSG00000074639.6	BC089597	chr10:127866473-127877317	47.2973	19.9914	20.638	21.417	38.0723	60.6022	16.2708	54.3075	32.9718	26.0403	19.6671	48.4526	15.1593	44.2282	40.5979	29.8813	ENSMUSG00000074639.6	BC089597	chr10:127866473-127877317	WT_COil	WT_TCDD	NOTEST	31.783	32.4667	0.0307058	0	1	WT_COil	KO_COil	NOTEST	31.783	27.3359	-0.217454	0	1	WT_TCDD	KO_COil	NOTEST	32.4667	27.3359	-0.24816	0	1	WT_COil	KO_TCDD	OK	31.783
ENSMUSG00000025980.14	Hspd1	chr1:55077834-55088024	69.9718	94.1265	91.9553	56.9192	55.1296	77.9259	50.6437	59.8069	56.6814	63.4776	53.2275	72.6775	66.4307	75.7836	69.9567	80.8578	ENSMUSG00000025980.14	Hspd1	chr1:55077834-55088024	WT_COil	WT_TCDD	OK	61.516	73.2572	0.252009	0.535902	0.2824	WT_COil	KO_COil	OK	61.516	78.2432	0.347004	0.743298	0.1325	WT_TCDD	KO_COil	OK	73.2572	78.2432	0.0949946	0.208236	0.6763	WT_COil	KO_TCDD	OK	61.516
ENSMUSG00000056629.15	Fkbp2	chr19:6977740-6980461	57.8258	18.6414	32.4867	39.8193	30.66	36.9379	78.6596	16.5638	30.3571	19.9432	8.65477	39.7026	15.5217	26.8797	0	44.3351	ENSMUSG00000056629.15	Fkbp2	chr19:6977740-6980461	WT_COil	WT_TCDD	NOTEST	24.6644	21.6841	-0.185792	0	1	WT_COil	KO_COil	OK	24.6644	37.1933	0.592612	0.404211	0.31685	WT_TCDD	KO_COil	OK	21.6841	37.1933	0.778404	0.570753	0.31275	WT_COil	KO_TCDD	OK	24.6644
ENSMUSG00000000301.16	Pemt	chr11:59970613-60046481	37.0518	9.52515	24.2952	61.7898	22.4279	60.7986	32.7685	33.6745	29.9125	28.3225	26.8663	57.6114	24.7936	33.7336	19.1398	34.9742	ENSMUSG00000000301.16	Pemt	chr11:59970613-60046481	WT_COil	WT_TCDD	OK	35.6781	28.1603	-0.341377	-0.402403	0.3495	WT_COil	KO_COil	OK	35.6781	33.1655	-0.105358	-0.117469	0.7741	WT_TCDD	KO_COil	NOTEST	28.1603	33.1655	0.236019	0	1	WT_COil	KO_TCDD	OK	35.6781
ENSMUSG00000069922.11	Ces3a	chr8:105048598-105058414	73.0964	81.5342	119.033	152.311	115.133	116.181	131.102	86.0263	99.1171	101.488	139.606	149.221	117.045	105.605	64.681	89.7104	ENSMUSG00000069922.11	Ces3a	chr8:105048598-105058414	WT_COil	WT_TCDD	OK	122.358	94.2604	-0.376384	-0.869563	0.0812	WT_COil	KO_COil	OK	122.358	106.494	-0.200341	-0.464471	0.35695	WT_TCDD	KO_COil	OK	94.2604	106.494	0.176042	0.401599	0.4323	WT_COil	KO_TCDD	OK	122.358
ENSMUSG00000021210.15	Akr1c6	chr13:4434305-4457530	112.636	88.4371	167.15	164.268	112.316	171.317	154.311	64.2207	138.939	140.558	154.045	194.762	125.712	75.4194	92.9839	124.803	ENSMUSG00000021210.15	Akr1c6	chr13:4434305-4457530	WT_COil	WT_TCDD	OK	157.076	104.729	-0.584798	-1.28828	0.01025	WT_COil	KO_COil	OK	157.076	133.123	-0.238708	-0.542179	0.27685	WT_TCDD	KO_COil	OK	104.729	133.123	0.346091	0.753531	0.13075	WT_COil	KO_TCDD	OK	157.076
ENSMUSG00000078193.2	Gm2000	chr1:156310726-156421159	0	70.9678	43.8482	51.0949	18.2343	95.3168	77.2451	16.5137	60.1977	19.6211	42.1293	16.118	45.7386	0	15.9566	31.3181	ENSMUSG00000078193.2	Gm2000	chr1:156310726-156421159	WT_COil	WT_TCDD	OK	34.5165	23.2533	-0.56985	-0.350779	0.56495	WT_COil	KO_COil	OK	34.5165	41.4777	0.265049	0.185799	0.7408	WT_TCDD	KO_COil	NOTEST	23.2533	41.4777	0.834899	0	1	WT_COil	KO_TCDD	OK	34.5165
ENSMUSG00000033029.12	1700088E04Rik	chr15:79108971-79141253	103.504	140.775	111.216	108.737	166.495	95.1597	148.759	212.639	195.127	157.486	173.617	69.4318	143.637	136.035	137.96	99.9374	ENSMUSG00000033029.12	1700088E04Rik	chr15:79108971-79141253	WT_COil	WT_TCDD	OK	148.915	129.392	-0.20274	-0.370481	0.3988	WT_COil	KO_COil	OK	148.915	116.058	-0.359649	-0.632202	0.1497	WT_TCDD	KO_COil	OK	129.392	116.058	-0.156909	-0.274794	0.5311	WT_COil	KO_TCDD	OK	148.915
ENSMUSG00000035237.7	Lcat	chr8:105934332-105966115	70.0888	30.7565	44.22	30.2169	39.8625	44.2529	38.5121	73.5931	36.9892	37.2853	31.9377	44.1284	96.2945	37.2954	38.6382	76.3101	ENSMUSG00000035237.7	Lcat	chr8:105934332-105966115	WT_COil	WT_TCDD	OK	37.5852	62.1345	0.725233	1.15096	0.02705	WT_COil	KO_COil	OK	37.5852	43.8205	0.221444	0.303661	0.5427	WT_TCDD	KO_COil	OK	62.1345	43.8205	-0.503788	-0.75568	0.13485	WT_COil	KO_TCDD	OK	37.5852
ENSMUSG00000037982.16	Gm9725	chr8:80980732-81038584	97.6549	89.8477	77.2822	146.718	64.7147	112.721	65.5326	129.244	65.2378	95.7889	81.0244	126.424	111.791	106.688	100.982	123.777	ENSMUSG00000037982.16	Gm9725	chr8:80980732-81038584	WT_COil	WT_TCDD	OK	92.1188	110.809	0.266512	0.601623	0.23255	WT_COil	KO_COil	OK	92.1188	102.876	0.159334	0.357606	0.4767	WT_TCDD	KO_COil	OK	110.809	102.876	-0.107178	-0.246793	0.62725	WT_COil	KO_TCDD	OK	92.1188
ENSMUSG00000022721.18	Trmt2a	chr16:18248882-18289249	39.3199	52.4995	35.2956	37.1281	62.8317	35.2988	41.2053	48.4938	60.6889	54.169	42.608	40.4926	29.5804	48.0808	41.0225	37.703	ENSMUSG00000022721.18	Trmt2a	chr16:18248882-18289249	WT_COil	WT_TCDD	OK	49.4896	39.0967	-0.340081	-0.700614	0.14825	WT_COil	KO_COil	OK	49.4896	41.0608	-0.269365	-0.556089	0.25215	WT_TCDD	KO_COil	OK	39.0967	41.0608	0.0707164	0.144375	0.7615	WT_COil	KO_TCDD	OK	49.4896
ENSMUSG00000110129.1	RP23-413D14.5	chr8:22410456-22411309	89.3493	65.1447	35.3303	72.0258	78.4492	44.6918	60.0501	64.2243	66.3087	71.2998	61.3856	70.2775	66.7416	42.0774	56.5957	25.3288	ENSMUSG00000110129.1	RP23-413D14.5	chr8:22410456-22411309	WT_COil	WT_TCDD	OK	67.3179	47.6859	-0.497428	-0.734697	0.13665	WT_COil	KO_COil	OK	67.3179	65.4626	-0.0403202	-0.0635476	0.8993	WT_TCDD	KO_COil	OK	47.6859	65.4626	0.457108	0.668851	0.17105	WT_COil	KO_TCDD	OK	67.3179
ENSMUSG00000070729.5	Gm12966	chr4:129899092-129899902	43.3398	66.7976	55.291	32.0081	11.8164	49.7816	34.3231	41.4179	62.1973	81.7413	44.2015	82.2789	47.2289	45.1684	51.5862	42.7402	ENSMUSG00000070729.5	Gm12966	chr4:129899092-129899902	WT_COil	WT_TCDD	OK	67.6048	46.6809	-0.534293	-0.779265	0.1175	WT_COil	KO_COil	OK	67.6048	49.3591	-0.453808	-0.650546	0.18575	WT_TCDD	KO_COil	OK	46.6809	49.3591	0.0804848	0.109316	0.82565	WT_COil	KO_TCDD	OK	67.6048
ENSMUSG00000022668.10	Gtpbp8	chr16:44724300-44746363	77.0233	112.591	94.0564	99.2173	103.802	90.3169	136.657	86.5386	152.388	111.121	134.74	83.8613	109.78	109.42	178.973	95.8836	ENSMUSG00000022668.10	Gtpbp8	chr16:44724300-44746363	WT_COil	WT_TCDD	OK	120.528	123.514	0.0353118	0.0805507	0.8698	WT_COil	KO_COil	OK	120.528	95.722	-0.332442	-0.72832	0.1359	WT_TCDD	KO_COil	OK	123.514	95.722	-0.367754	-0.828062	0.0894	WT_COil	KO_TCDD	OK	120.528
ENSMUSG00000053898.12	Ech1	chr7:28825216-28832247	52.0023	106.249	72.9891	56.2748	27.1006	73.1863	31.0073	70.4419	66.8815	88.3226	38.3098	61.8781	62.0128	40.5787	54.6169	96.3515	ENSMUSG00000053898.12	Ech1	chr7:28825216-28832247	WT_COil	WT_TCDD	OK	63.848	63.39	-0.0103869	-0.0184412	0.9741	WT_COil	KO_COil	OK	63.848	71.8788	0.170925	0.303287	0.54485	WT_TCDD	KO_COil	OK	63.39	71.8788	0.181312	0.32567	0.51835	WT_COil	KO_TCDD	OK	63.848
ENSMUSG00000034957.10	Cebpa	chr7:35118043-35121928	86.1519	95.2134	63.4934	120.935	90.1745	85.1969	55.3942	132.327	80.7802	107.757	73.3613	123.39	92.8293	89.3256	48.9495	75.3036	ENSMUSG00000034957.10	Cebpa	chr7:35118043-35121928	WT_COil	WT_TCDD	OK	96.3223	76.602	-0.330487	-0.763217	0.13865	WT_COil	KO_COil	OK	96.3223	91.4483	-0.0749124	-0.175418	0.72485	WT_TCDD	KO_COil	OK	76.602	91.4483	0.255574	0.596877	0.2433	WT_COil	KO_TCDD	OK	96.3223
ENSMUSG00000050856.16	Atp5k	chr5:108433243-108434448	24.6701	51.135	79.405	102.92	78.1951	55.383	135.901	49.2964	56.6737	85.4113	83.05	184.484	93.3362	105.482	84.0073	203.202	ENSMUSG00000050856.16	Atp5k	chr5:108433243-108434448	WT_COil	WT_TCDD	OK	102.405	121.507	0.246752	0.24284	0.61355	WT_COil	KO_COil	OK	102.405	64.5326	-0.666183	-0.521177	0.2429	WT_TCDD	KO_COil	OK	121.507	64.5326	-0.912935	-0.757579	0.12895	WT_COil	KO_TCDD	OK	102.405
ENSMUSG00000072612.2	Gm10382	chr5:125385964-125390554	46.2134	71.5806	82.5416	163.096	27.1933	111.776	2.01773	104.031	16.2953	33.7544	106.629	140.099	233.811	4.94165	40.2988	101.624	ENSMUSG00000072612.2	Gm10382	chr5:125385964-125390554	WT_COil	WT_TCDD	OK	74.1945	95.1689	0.359178	0.477833	0.40415	WT_COil	KO_COil	OK	74.1945	90.858	0.292301	0.463679	0.36785	WT_TCDD	KO_COil	OK	95.1689	90.858	-0.0668777	-0.0957859	0.86685	WT_COil	KO_TCDD	OK	74.1945
ENSMUSG00000062908.12	Acadm	chr3:153922356-153944632	45.5668	75.3842	83.711	104.564	61.1641	75.4671	50.9236	90.7481	42.5191	47.6765	60.1811	58.5895	42.6638	57.3919	65.1172	65.3162	ENSMUSG00000062908.12	Acadm	chr3:153922356-153944632	WT_COil	WT_TCDD	OK	52.2415	57.6223	0.141429	0.276412	0.5869	WT_COil	KO_COil	OK	52.2415	77.3064	0.565391	1.14239	0.02685	WT_TCDD	KO_COil	OK	57.6223	77.3064	0.423962	0.870389	0.0882	WT_COil	KO_TCDD	OK	52.2415
ENSMUSG00000072692.7	Rpl37rt	chr5:115102922-115110268	59.0528	94.3256	61.2237	88.0179	50.4027	6.06792	41.7367	140.092	166.538	54.8563	78.7103	99.9675	21.1365	248.331	135.039	39.1187	ENSMUSG00000072692.7	Rpl37rt	chr5:115102922-115110268	WT_COil	WT_TCDD	OK	100.018	110.906	0.149084	0.112522	0.844	WT_COil	KO_COil	OK	100.018	75.655	-0.402753	-0.213945	0.63535	WT_TCDD	KO_COil	OK	110.906	75.655	-0.551836	-0.333691	0.47705	WT_COil	KO_TCDD	OK	100.018
ENSMUSG00000016252.7	Atp5e	chr2:174461071-174464105	36.2972	22.9261	144.839	84.67	0	58.9527	98.9967	21.2	22.4332	0	17.4929	145.869	34.4262	0	35.3136	20.4929	ENSMUSG00000016252.7	Atp5e	chr2:174461071-174464105	WT_COil	WT_TCDD	NOTEST	46.4487	22.5582	-1.04199	0	1	WT_COil	KO_COil	OK	46.4487	72.1831	0.636023	0.559405	0.2976	WT_TCDD	KO_COil	OK	22.5582	72.1831	1.67801	1.06483	0.04345	WT_COil	KO_TCDD	OK	46.4487
ENSMUSG00000003824.12	Syce2	chr8:84872110-84893921	84.4542	137.147	60.7722	184.601	187.751	159.625	110.884	156.565	145.698	104.307	106.155	54.2859	147.627	138.203	98.607	116.643	ENSMUSG00000003824.12	Syce2	chr8:84872110-84893921	WT_COil	WT_TCDD	OK	102.612	125.27	0.287847	0.477065	0.33125	WT_COil	KO_COil	OK	102.612	116.744	0.186149	0.289985	0.56865	WT_TCDD	KO_COil	OK	125.27	116.744	-0.101698	-0.173017	0.72395	WT_COil	KO_TCDD	OK	102.612
ENSMUSG00000039168.15	Dap	chr15:31224313-31274341	33.1266	47.8392	23.643	34.9696	39.019	41.5839	48.9521	73.0131	52.4133	49.1724	48.5301	47.0796	45.2926	29.6557	15.6465	57.1812	ENSMUSG00000039168.15	Dap	chr15:31224313-31274341	WT_COil	WT_TCDD	OK	49.2989	36.944	-0.416215	-0.349537	0.3084	WT_COil	KO_COil	OK	49.2989	34.8946	-0.498549	-0.378557	0.2369	WT_TCDD	KO_COil	OK	36.944	34.8946	-0.0823348	-0.0628409	0.8448	WT_COil	KO_TCDD	OK	49.2989
ENSMUSG00000032314.14	Etfa	chr9:55454507-55512243	69.5797	42.3086	101.639	84.7762	86.7854	72.2617	87.5844	79.0312	73.3686	52.372	90.8483	71.2333	78.2599	78.2644	38.4494	71.3289	ENSMUSG00000032314.14	Etfa	chr9:55454507-55512243	WT_COil	WT_TCDD	OK	71.9555	66.5756	-0.112111	-0.208225	0.68175	WT_COil	KO_COil	OK	71.9555	74.5758	0.0516019	0.0987145	0.84855	WT_TCDD	KO_COil	OK	66.5756	74.5758	0.163713	0.30504	0.54585	WT_COil	KO_TCDD	OK	71.9555
ENSMUSG00000032086.12	Bace1	chr9:45838579-45936058	144.187	237.211	137.51	185.54	301.96	185.867	201.794	221.341	305.706	262.352	192.359	188.111	201.83	221.437	169.428	184.24	ENSMUSG00000032086.12	Bace1	chr9:45838579-45936058	WT_COil	WT_TCDD	OK	237.132	194.234	-0.287897	-0.676447	0.17285	WT_COil	KO_COil	OK	237.132	176.112	-0.429197	-1.0026	0.0461	WT_TCDD	KO_COil	OK	194.234	176.112	-0.1413	-0.331912	0.51395	WT_COil	KO_TCDD	OK	237.132
ENSMUSG00000018770.9	Atp5g3	chr2:73908446-73911326	127.618	133.082	164.481	165.162	79.9416	176.707	104.944	217.927	98.424	63.4748	167.86	138.374	94.4388	102.473	101.906	162.052	ENSMUSG00000018770.9	Atp5g3	chr2:73908446-73911326	WT_COil	WT_TCDD	OK	117.033	115.218	-0.0225557	-0.0369018	0.95145	WT_COil	KO_COil	OK	117.033	147.585	0.334635	0.561292	0.2581	WT_TCDD	KO_COil	OK	115.218	147.585	0.35719	0.606665	0.22785	WT_COil	KO_TCDD	OK	117.033
ENSMUSG00000058135.12	Gstm1	chr3:108012254-108017973	170.845	115.193	159.547	169.978	152.939	201.791	148.828	221.637	111.947	83.3254	128.512	206.845	263.91	135.914	116.56	337.701	ENSMUSG00000058135.12	Gstm1	chr3:108012254-108017973	WT_COil	WT_TCDD	OK	132.657	213.521	0.686675	1.52654	0.0035	WT_COil	KO_COil	OK	132.657	153.891	0.214204	0.457176	0.36035	WT_TCDD	KO_COil	OK	213.521	153.891	-0.472471	-1.08214	0.03475	WT_COil	KO_TCDD	OK	132.657
ENSMUSG00000087541.1	Hopxos	chr5:77086987-77115121	153.982	177.226	127.271	134.654	160.472	100.545	155.796	146.954	148.66	180.868	170.969	215.421	124.543	101.232	105.423	143.861	ENSMUSG00000087541.1	Hopxos	chr5:77086987-77115121	WT_COil	WT_TCDD	OK	178.98	118.765	-0.591686	-1.31298	0.00915	WT_COil	KO_COil	OK	178.98	148.283	-0.271438	-0.610581	0.227	WT_TCDD	KO_COil	OK	118.765	148.283	0.320249	0.712404	0.1565	WT_COil	KO_TCDD	OK	178.98
ENSMUSG00000091742.1	Gm5093	chr17:46439577-46440099	43.6288	12.173	17.3938	48.7516	53.6278	8.82712	13.2401	36.0213	0	106.043	63.598	56.2257	21.5501	36.8783	98.5454	22.9871	ENSMUSG00000091742.1	Gm5093	chr17:46439577-46440099	WT_COil	WT_TCDD	OK	56.4667	44.9902	-0.327788	-0.336854	0.52785	WT_COil	KO_COil	OK	56.4667	30.4868	-0.889212	-0.689166	0.18595	WT_TCDD	KO_COil	OK	44.9902	30.4868	-0.561424	-0.402653	0.4049	WT_COil	KO_TCDD	OK	56.4667
ENSMUSG00000085543.1	Gm13568	chr2:26445695-26503822	271.864	225.522	163.065	142.29	699.874	833.086	545.499	622.974	156.469	182.971	261.625	300.595	493.295	468.878	501.615	320.63	ENSMUSG00000085543.1	Gm13568	chr2:26445695-26503822	WT_COil	WT_TCDD	OK	225.415	446.105	0.984798	0.806967	0.1099	WT_COil	KO_COil	OK	225.415	200.685	-0.167649	-0.137232	0.7879	WT_TCDD	KO_COil	OK	446.105	200.685	-1.15245	-0.957006	0.05885	WT_COil	KO_TCDD	OK	225.415
ENSMUSG00000084224.1	Gm12337	chr11:75427752-75428152	50.3166	0	12.0035	40.9938	19.3568	14.2733	15.2781	0	42.7216	61.3695	31.8191	37.589	32.836	59.5694	30.9042	61.4727	ENSMUSG00000084224.1	Gm12337	chr11:75427752-75428152	WT_COil	WT_TCDD	OK	43.3748	46.1956	0.0908979	0.0556127	0.92295	WT_COil	KO_COil	OK	43.3748	25.8285	-0.747894	-0.424034	0.38805	WT_TCDD	KO_COil	OK	46.1956	25.8285	-0.838792	-0.490778	0.35825	WT_COil	KO_TCDD	OK	43.3748
ENSMUSG00000089671.1	Gm16537	chr15:99715542-99725005	961.57	2689.37	898.762	1574.36	1217.09	1170.86	848.856	1107.01	2009.45	2059.16	1142.44	1864.7	1190.08	1494.25	915.086	1471.33	ENSMUSG00000089671.1	Gm16537	chr15:99715542-99725005	WT_COil	WT_TCDD	OK	1768.94	1267.69	-0.480684	-1.23044	0.01905	WT_COil	KO_COil	OK	1768.94	1531.01	-0.208395	-0.526174	0.3191	WT_TCDD	KO_COil	OK	1267.69	1531.01	0.272289	0.679088	0.204	WT_COil	KO_TCDD	OK	1768.94
ENSMUSG00000017453.4	Pipox	chr11:77880614-77894096	31.2265	23.8905	27.3206	36.9971	27.7761	32.8692	30.3271	20.7537	25.301	34.531	27.044	38.8514	32.5142	35.4345	33.5692	36.3353	ENSMUSG00000017453.4	Pipox	chr11:77880614-77894096	WT_COil	WT_TCDD	OK	31.4319	34.4633	0.132833	0.239495	0.63325	WT_COil	KO_COil	NOTEST	31.4319	29.8587	-0.0740765	0	1	WT_TCDD	KO_COil	OK	34.4633	29.8587	-0.206909	-0.3738	0.45475	WT_COil	KO_TCDD	NOTEST	31.4319
ENSMUSG00000074129.13	Rpl13a	chr7:45125557-45136432	112.371	104.545	71.8179	90.2431	74.1008	97.5175	105.155	55.5605	77.0178	95.1538	74.6675	113.91	74.1003	44.8165	89.0495	26.6083	ENSMUSG00000074129.13	Rpl13a	chr7:45125557-45136432	WT_COil	WT_TCDD	OK	90.1874	58.6436	-0.620951	-0.659761	0.1505	WT_COil	KO_COil	OK	90.1874	94.7443	0.071114	0.0699282	0.86225	WT_TCDD	KO_COil	OK	58.6436	94.7443	0.692065	0.591945	0.17255	WT_COil	KO_TCDD	OK	90.1874
ENSMUSG00000086288.1	Gm15265	chr3:94974730-95015238	59.6169	92.8842	109.964	59.5069	106.983	67.7292	112.356	111.576	89.8743	91.7941	83.2513	49.4074	44.8746	73.9701	103.097	72.7863	ENSMUSG00000086288.1	Gm15265	chr3:94974730-95015238	WT_COil	WT_TCDD	OK	78.5818	73.6821	-0.0928814	-0.113716	0.81265	WT_COil	KO_COil	OK	78.5818	80.493	0.0346686	0.0408956	0.9337	WT_TCDD	KO_COil	OK	73.6821	80.493	0.12755	0.146441	0.7585	WT_COil	KO_TCDD	OK	78.5818
ENSMUSG00000096674.1	Mup15	chr4:61435789-61439743	16.6071	47.5382	43.0939	50.0728	27.5645	25.7165	154.228	34.5493	61.9148	80.4168	89.3884	74.4134	58.279	52.7399	115.232	81.0218	ENSMUSG00000096674.1	Mup15	chr4:61435789-61439743	WT_COil	WT_TCDD	OK	76.5333	76.8182	0.00535993	0.00910286	0.96695	WT_COil	KO_COil	OK	76.5333	39.328	-0.960532	-1.39598	0.00905	WT_TCDD	KO_COil	OK	76.8182	39.328	-0.965892	-1.39949	0.00815	WT_COil	KO_TCDD	OK	76.5333
ENSMUSG00000051695.6	Pcbp1	chr6:86524491-86582466	31.4769	57.1469	19.0348	47.3793	43.2755	32.6499	36.0262	31.4548	20.1516	28.2211	47.2858	46.9733	35.9654	28.1223	9.64297	39.0129	ENSMUSG00000051695.6	Pcbp1	chr6:86524491-86582466	WT_COil	WT_TCDD	OK	35.6579	28.1859	-0.339251	-0.524413	0.3135	WT_COil	KO_COil	OK	35.6579	38.7595	0.120325	0.185728	0.71545	WT_TCDD	KO_COil	OK	28.1859	38.7595	0.459576	0.741416	0.18095	WT_COil	KO_TCDD	OK	35.6579
ENSMUSG00000039197.9	Adk	chr14:21052573-21448568	114.719	60.4513	125.026	124.025	99.6698	134.616	111.941	93.2262	88.5939	47.0207	124.486	87.0896	122.9	51.4061	93.5322	102.448	ENSMUSG00000039197.9	Adk	chr14:21052573-21448568	WT_COil	WT_TCDD	OK	86.7976	92.5716	0.0929152	0.193862	0.69675	WT_COil	KO_COil	OK	86.7976	106.055	0.289089	0.617117	0.2224	WT_TCDD	KO_COil	OK	92.5716	106.055	0.196174	0.416563	0.40375	WT_COil	KO_TCDD	OK	86.7976
ENSMUSG00000039653.9	Baat	chr4:49489421-49506557	48.9361	34.8969	52.1841	50.1367	24.8986	29.5507	31.655	35.3949	35.0108	46.1688	50.14	53.0243	42.6192	36.2809	44.9966	28.6702	ENSMUSG00000039653.9	Baat	chr4:49489421-49506557	WT_COil	WT_TCDD	OK	46.0859	38.1417	-0.272957	-0.48227	0.32225	WT_COil	KO_COil	OK	46.0859	46.5384	0.014096	0.0262006	0.95775	WT_TCDD	KO_COil	OK	38.1417	46.5384	0.287053	0.497175	0.29955	WT_COil	KO_TCDD	OK	46.0859
ENSMUSG00000068391.8	Chrac1	chr15:73090391-73184840	29.62	108.158	14.4895	50.6266	89.1731	39.2953	10.9983	68.6195	131.667	31.2303	94.216	79.1745	107.373	116.422	50.9665	60.3678	ENSMUSG00000068391.8	Chrac1	chr15:73090391-73184840	WT_COil	WT_TCDD	OK	84.0718	83.7821	-0.00498049	-0.00469404	0.98785	WT_COil	KO_COil	OK	84.0718	50.7235	-0.728968	-0.586964	0.27205	WT_TCDD	KO_COil	OK	83.7821	50.7235	-0.723987	-0.551255	0.29325	WT_COil	KO_TCDD	OK	84.0718
ENSMUSG00000047721.8	Bola2	chr7:126687458-126697058	36.2114	67.8077	31.0672	61.4975	78.0086	31.1818	21.8802	70.5308	96.3062	56.3216	21.7954	55.5591	34.3664	42.1342	40.0033	32.2865	ENSMUSG00000047721.8	Bola2	chr7:126687458-126697058	WT_COil	WT_TCDD	OK	57.4956	37.1976	-0.628241	-0.701661	0.1468	WT_COil	KO_COil	OK	57.4956	49.146	-0.226377	-0.29817	0.5489	WT_TCDD	KO_COil	OK	37.1976	49.146	0.401864	0.473789	0.30975	WT_COil	KO_TCDD	OK	57.4956
ENSMUSG00000026473.15	Glul	chr1:153849541-153909723	47.7611	62.1192	85.6585	96.7225	95.8101	110.065	80.1766	100.797	70.37	50.3505	90.9624	94.325	98.6015	68.0796	76.8185	88.6408	ENSMUSG00000026473.15	Glul	chr1:153849541-153909723	WT_COil	WT_TCDD	OK	76.502	83.0351	0.118224	0.269608	0.59035	WT_COil	KO_COil	OK	76.502	73.0653	-0.0663106	-0.149401	0.7668	WT_TCDD	KO_COil	OK	83.0351	73.0653	-0.184535	-0.424847	0.39155	WT_COil	KO_TCDD	OK	76.502
ENSMUSG00000022108.7	Itm2b	chr14:73362230-73385271	118.819	135.955	157.206	151.356	150.708	166.345	137.283	134.651	139.53	141.276	146.272	163.386	163.382	190.94	145.76	187.152	ENSMUSG00000022108.7	Itm2b	chr14:73362230-73385271	WT_COil	WT_TCDD	OK	147.616	171.808	0.218947	0.517895	0.29895	WT_COil	KO_COil	OK	147.616	140.834	-0.0678589	-0.158703	0.7408	WT_TCDD	KO_COil	OK	171.808	140.834	-0.286806	-0.675653	0.1756	WT_COil	KO_TCDD	OK	147.616
ENSMUSG00000022181.15	C6	chr15:4727174-4815456	35.2796	29.1123	45.7682	57.8187	38.8427	49.6421	48.1269	39.876	40.5938	39.4981	47.38	29.4188	67.021	48.5362	52.1943	43.7648	ENSMUSG00000022181.15	C6	chr15:4727174-4815456	WT_COil	WT_TCDD	OK	39.2227	52.8791	0.431008	0.869254	0.07855	WT_COil	KO_COil	OK	39.2227	41.9947	0.0985188	0.188268	0.70185	WT_TCDD	KO_COil	OK	52.8791	41.9947	-0.332489	-0.651981	0.1862	WT_COil	KO_TCDD	OK	39.2227
ENSMUSG00000063882.12	Uqcrh	chr4:116066964-116075071	77.455	161.783	93.7867	141.52	47.3238	61.4479	57.1828	120.714	173.551	138.057	119.449	133.628	143.059	66.9757	58.4836	118.551	ENSMUSG00000063882.12	Uqcrh	chr4:116066964-116075071	WT_COil	WT_TCDD	OK	141.171	96.7672	-0.544857	-0.730439	0.1226	WT_COil	KO_COil	OK	141.171	118.636	-0.250903	-0.345152	0.4636	WT_TCDD	KO_COil	OK	96.7672	118.636	0.293954	0.370789	0.4288	WT_COil	KO_TCDD	OK	141.171
ENSMUSG00000028333.10	Anp32b	chr4:46450901-46472657	46.3014	92.0475	59.4512	38.7986	72.5424	40.3414	29.7371	66.8127	46.5959	87.3164	71.2248	85.4036	72.3955	69.7133	58.0478	53.7331	ENSMUSG00000028333.10	Anp32b	chr4:46450901-46472657	WT_COil	WT_TCDD	OK	72.6352	63.4724	-0.194538	-0.385201	0.44385	WT_COil	KO_COil	OK	72.6352	59.1497	-0.296299	-0.579849	0.2521	WT_TCDD	KO_COil	OK	63.4724	59.1497	-0.101761	-0.197173	0.69315	WT_COil	KO_TCDD	OK	72.6352
ENSMUSG00000038742.6	Angptl6	chr9:20868641-20879727	129.733	156.658	92.2667	160.911	233.894	128.668	72.1452	135.2	112.644	89.2901	108.581	114.719	87.0701	146.347	67.2107	170.32	ENSMUSG00000038742.6	Angptl6	chr9:20868641-20879727	WT_COil	WT_TCDD	OK	106.309	117.737	0.14731	0.272283	0.59695	WT_COil	KO_COil	OK	106.309	134.892	0.343549	0.630314	0.21285	WT_TCDD	KO_COil	OK	117.737	134.892	0.196239	0.395304	0.45495	WT_COil	KO_TCDD	OK	106.309
ENSMUSG00000097760.2	6030442K20Rik	chr1:132417554-132477045	23.915	29.5849	25.9239	23.8401	25.2951	26.0509	34.0659	25.548	16.2997	34.4546	25.0276	19.8791	29.1088	22.2926	51.4946	42.2244	ENSMUSG00000097760.2	6030442K20Rik	chr1:132417554-132477045	WT_COil	WT_TCDD	OK	23.9153	36.2801	0.601246	0.825927	0.10655	WT_COil	KO_COil	NOTEST	23.9153	25.816	0.110331	0	1	WT_TCDD	KO_COil	OK	36.2801	25.816	-0.490915	-0.665601	0.19355	WT_COil	KO_TCDD	NOTEST	23.9153
ENSMUSG00000089902.1	Gm13625	chr2:69861561-69885615	559.569	625.038	438.913	449.435	441.379	401.866	833.098	411.362	684.849	575.022	692.834	514.479	710.791	414.395	841.471	554.833	ENSMUSG00000089902.1	Gm13625	chr2:69861561-69885615	WT_COil	WT_TCDD	OK	616.796	630.372	0.0314113	0.0638739	0.9017	WT_COil	KO_COil	OK	616.796	518.239	-0.251175	-0.4892	0.3237	WT_TCDD	KO_COil	OK	630.372	518.239	-0.282587	-0.536239	0.28395	WT_COil	KO_TCDD	OK	616.796
ENSMUSG00000029559.15	2210016L21Rik	chr5:114942157-114997849	249.159	305.456	204.48	289.307	374.249	207.478	279.591	339.152	413.418	422.308	352.032	410.167	259.09	285.805	251.509	246.07	ENSMUSG00000029559.15	2210016L21Rik	chr5:114942157-114997849	WT_COil	WT_TCDD	OK	399.481	260.619	-0.616188	-1.60835	0.00105	WT_COil	KO_COil	OK	399.481	262.1	-0.608009	-1.5982	0.0016	WT_TCDD	KO_COil	OK	260.619	262.1	0.00817843	0.021241	0.96755	WT_COil	KO_TCDD	OK	399.481
ENSMUSG00000081049.1	Rps24-ps3	chrX:79195046-79195448	0	38.8738	31.8542	18.3411	60.3483	29.4704	68.7484	36.9209	125.809	58.8208	20.0034	16.9153	0	19.4425	23.8321	18.2415	ENSMUSG00000081049.1	Rps24-ps3	chrX:79195046-79195448	WT_COil	WT_TCDD	OK	55.3872	15.379	-1.84859	-1.09487	0.2636	WT_COil	KO_COil	OK	55.3872	22.2673	-1.31463	-0.784998	0.0719	WT_TCDD	KO_COil	NOTEST	15.379	22.2673	0.533959	0	1	WT_COil	KO_TCDD	OK	55.3872
ENSMUSG00000110357.1	RP23-345D18.4	chr7:45627487-45639093	42.7222	8.00686	36.2072	20.8702	40.0505	20.273	45.5039	37.8969	27.0494	20.7001	12.0145	24.4295	14.9662	21.4144	48.4657	26.0134	ENSMUSG00000110357.1	RP23-345D18.4	chr7:45627487-45639093	WT_COil	WT_TCDD	NOTEST	21.0484	27.7149	0.396954	0	1	WT_COil	KO_COil	NOTEST	21.0484	26.9516	0.356663	0	1	WT_TCDD	KO_COil	NOTEST	27.7149	26.9516	-0.0402904	0	1	WT_COil	KO_TCDD	OK	21.0484
ENSMUSG00000015750.15	Aph1a	chr3:95893968-95904691	122.181	114.526	65.5054	152.743	97.4837	70.8012	65.994	83.7353	146.808	109.078	67.0869	97.7139	148.607	110.596	40.6047	82.7305	ENSMUSG00000015750.15	Aph1a	chr3:95893968-95904691	WT_COil	WT_TCDD	OK	105.172	95.6345	-0.137144	-0.28562	0.5986	WT_COil	KO_COil	OK	105.172	113.739	0.11298	0.242558	0.6428	WT_TCDD	KO_COil	OK	95.6345	113.739	0.250124	0.538763	0.3129	WT_COil	KO_TCDD	OK	105.172
ENSMUSG00000108425.1	Gm44706	chr7:79735956-79743080	71.6466	263.674	215.29	143.908	304.575	258.997	181.301	106.769	126.643	241.463	119.361	78.1166	210.22	166.052	398.767	283.586	ENSMUSG00000108425.1	Gm44706	chr7:79735956-79743080	WT_COil	WT_TCDD	OK	141.396	264.656	0.904379	1.62797	0.00255	WT_COil	KO_COil	OK	141.396	173.63	0.296274	0.488244	0.3513	WT_TCDD	KO_COil	OK	264.656	173.63	-0.608105	-1.06106	0.04455	WT_COil	KO_TCDD	OK	141.396
ENSMUSG00000022821.13	Hgd	chr16:37580152-37632020	37.1137	65.0063	70.0846	64.4069	40.7099	43.6692	33.7653	43.6536	56.0457	50.2366	32.5098	43.6276	40.9961	27.9811	21.7443	40.3466	ENSMUSG00000022821.13	Hgd	chr16:37580152-37632020	WT_COil	WT_TCDD	OK	45.6049	32.767	-0.476945	-0.848475	0.0953	WT_COil	KO_COil	OK	45.6049	59.1529	0.375259	0.713025	0.1584	WT_TCDD	KO_COil	OK	32.767	59.1529	0.852204	1.54879	0.00295	WT_COil	KO_TCDD	OK	45.6049
ENSMUSG00000006373.10	Pgrmc1	chrX:36598205-36606079	182.868	190.738	287.324	207.363	168.961	222.671	201.598	182.367	161.13	151.201	154.461	161.964	270.639	206.362	204.548	215.598	ENSMUSG00000006373.10	Pgrmc1	chrX:36598205-36606079	WT_COil	WT_TCDD	OK	157.189	224.287	0.512845	1.25386	0.0136	WT_COil	KO_COil	OK	157.189	217.073	0.465681	1.13801	0.0258	WT_TCDD	KO_COil	OK	224.287	217.073	-0.047164	-0.11811	0.81555	WT_COil	KO_TCDD	OK	157.189
ENSMUSG00000064032.2	Gm10143	chr19:10198367-10207824	63.5472	83.2691	56.8152	59.9346	113.217	63.3462	51.2582	96.2429	82.4791	81.814	63.6292	110.845	68.2503	79.9685	62.5334	67.0523	ENSMUSG00000064032.2	Gm10143	chr19:10198367-10207824	WT_COil	WT_TCDD	OK	84.6919	69.4511	-0.286226	-0.675901	0.1815	WT_COil	KO_COil	OK	84.6919	65.8915	-0.362132	-0.842547	0.09545	WT_TCDD	KO_COil	OK	69.4511	65.8915	-0.0759051	-0.175369	0.73	WT_COil	KO_TCDD	OK	84.6919
ENSMUSG00000087387.1	Gm15420	chr17:27630421-27636862	24.2286	0	0	0	25.4129	0	16.8796	188.117	0	24.3124	0	0	0	0	18.1752	70.4436	ENSMUSG00000087387.1	Gm15420	chr17:27630421-27636862	WT_COil	WT_TCDD	NOTEST	6.0781	22.1547	1.86592	0	1	WT_COil	KO_COil	NOTEST	6.0781	6.05716	-0.00498019	0	1	WT_TCDD	KO_COil	NOTEST	22.1547	6.05716	-1.8709	0	1	WT_COil	KO_TCDD	OK	6.0781
ENSMUSG00000028553.12	Angptl3	chr4:98936670-99120915	184.049	121.503	159.756	131.091	199.898	202.118	165.519	152.073	113.699	121.826	101.449	122.018	162.11	161.836	165.065	126.249	ENSMUSG00000028553.12	Angptl3	chr4:98936670-99120915	WT_COil	WT_TCDD	OK	114.748	153.815	0.422728	0.928339	0.0628	WT_COil	KO_COil	OK	114.748	149.1	0.377809	0.82373	0.09615	WT_TCDD	KO_COil	OK	153.815	149.1	-0.0449183	-0.100896	0.8397	WT_COil	KO_TCDD	OK	114.748
ENSMUSG00000081603.1	Gm14681	chrX:66778441-66778852	65.7095	70.6025	89.2696	68.6377	130.294	39.8938	148.704	120.708	93.4126	157.848	72.9554	171.841	82.0745	68.0653	88.6444	67.0128	ENSMUSG00000081603.1	Gm14681	chrX:66778441-66778852	WT_COil	WT_TCDD	OK	124.014	76.4493	-0.697933	-0.731838	0.1581	WT_COil	KO_COil	OK	124.014	73.5548	-0.753616	-0.768973	0.12295	WT_TCDD	KO_COil	OK	76.4493	73.5548	-0.0556831	-0.0498224	0.94265	WT_COil	KO_TCDD	OK	124.014
ENSMUSG00000086718.1	Gm16069	chr3:89177472-89182765	25.8408	53.1893	6.3353	46.3726	86.4073	53.3899	41.0906	23.5757	82.1156	28.3909	80.0663	58.4535	60.3957	54.6955	59.4614	118.164	ENSMUSG00000086718.1	Gm16069	chr3:89177472-89182765	WT_COil	WT_TCDD	OK	62.2566	73.1792	0.233207	0.234163	0.6271	WT_COil	KO_COil	OK	62.2566	32.9345	-0.918628	-0.74356	0.15835	WT_TCDD	KO_COil	OK	73.1792	32.9345	-1.15183	-1.00295	0.0829	WT_COil	KO_TCDD	OK	62.2566
ENSMUSG00000047260.4	Emc6	chr11:73175518-73177037	109.784	6.44119	40.509	207.22	10.2953	40.9671	24.7458	106.269	13.344	44.9627	39.7245	67.0422	83.0565	35.489	44.9061	109.793	ENSMUSG00000047260.4	Emc6	chr11:73175518-73177037	WT_COil	WT_TCDD	OK	41.2683	68.311	0.727083	0.630731	0.20385	WT_COil	KO_COil	OK	41.2683	90.9885	1.14065	1.0359	0.063	WT_TCDD	KO_COil	OK	68.311	90.9885	0.413565	0.410094	0.4861	WT_COil	KO_TCDD	OK	41.2683
ENSMUSG00000039349.5	C130074G19Rik	chr1:184871925-184883218	19.6237	37.0492	32.4974	29.8887	32.6255	39.1676	17.8147	45.0221	24.3194	26.5969	39.7189	31.5693	31.8119	31.2403	16.2162	32.4758	ENSMUSG00000039349.5	C130074G19Rik	chr1:184871925-184883218	WT_COil	WT_TCDD	NOTEST	30.5511	27.936	-0.129098	0	1	WT_COil	KO_COil	NOTEST	30.5511	29.7647	-0.0376214	0	1	WT_TCDD	KO_COil	NOTEST	27.936	29.7647	0.0914765	0	1	WT_COil	KO_TCDD	OK	30.5511
ENSMUSG00000107999.1	Gm44123	chr6:90656087-90810123	90.3439	185.279	87.835	120.829	262.379	88.0374	161.742	151.647	128.106	56.718	121.429	152.584	131.93	148.542	92.8141	162.855	ENSMUSG00000107999.1	Gm44123	chr6:90656087-90810123	WT_COil	WT_TCDD	OK	114.709	134.035	0.224631	0.357393	0.47925	WT_COil	KO_COil	OK	114.709	121.072	0.0778808	0.118552	0.8172	WT_TCDD	KO_COil	OK	134.035	121.072	-0.14675	-0.22876	0.65035	WT_COil	KO_TCDD	OK	114.709
ENSMUSG00000050299.7	Gm9843	chr16:76403208-76403712	153.763	92.657	94.0413	113.424	104.28	162.366	199.485	145.169	115.586	66.9601	167.867	72.0772	143.413	196.844	146.252	278.999	ENSMUSG00000050299.7	Gm9843	chr16:76403208-76403712	WT_COil	WT_TCDD	OK	105.623	191.377	0.857499	1.17454	0.0224	WT_COil	KO_COil	OK	105.623	113.471	0.10341	0.130466	0.7816	WT_TCDD	KO_COil	OK	191.377	113.471	-0.754089	-1.10247	0.03345	WT_COil	KO_TCDD	OK	105.623
ENSMUSG00000001670.13	Tat	chr8:109990436-109999803	150.448	49.6415	131.103	161.808	133.778	53.1744	172.485	129.908	110.415	107.41	86.3513	102.12	80.6947	114.017	84.0887	141.723	ENSMUSG00000001670.13	Tat	chr8:109990436-109999803	WT_COil	WT_TCDD	OK	101.574	105.131	0.0496554	0.118747	0.8168	WT_COil	KO_COil	OK	101.574	123.25	0.279059	0.653058	0.1934	WT_TCDD	KO_COil	OK	105.131	123.25	0.229403	0.544266	0.28005	WT_COil	KO_TCDD	OK	101.574
ENSMUSG00000063457.14	Rps15	chr10:80292452-80294114	84.7743	68.9338	60.2132	175.147	68.1921	65.0757	162.114	103.413	111.91	217.556	161.748	218.271	147.718	99.467	174.733	102.524	ENSMUSG00000063457.14	Rps15	chr10:80292452-80294114	WT_COil	WT_TCDD	OK	177.371	131.11	-0.435989	-0.596297	0.204	WT_COil	KO_COil	OK	177.371	97.2671	-0.866746	-1.07186	0.02565	WT_TCDD	KO_COil	OK	131.11	97.2671	-0.430758	-0.509842	0.26835	WT_COil	KO_TCDD	OK	177.371
ENSMUSG00000105388.1	Rpl36a-ps2	chr3:145758674-145894277	0	63.9729	46.3405	117.591	0	95.4672	0	30.0316	88.6023	66.6405	31.5079	29.3889	64.6692	63.3811	110.443	56.8202	ENSMUSG00000105388.1	Rpl36a-ps2	chr3:145758674-145894277	WT_COil	WT_TCDD	OK	54.0349	73.8285	0.450285	0.200819	0.67105	WT_COil	KO_COil	OK	54.0349	56.9762	0.0764673	0.0342963	0.9321	WT_TCDD	KO_COil	OK	73.8285	56.9762	-0.373818	-0.199818	0.7257	WT_COil	KO_TCDD	OK	54.0349
ENSMUSG00000018796.13	Acsl1	chr8:46471036-46536051	53.5155	73.1918	98.0138	77.8772	30.8081	71.6686	55.6974	28.9842	53.0824	59.4903	50.3275	45.0345	48.8443	56.0117	60.0258	61.9446	ENSMUSG00000018796.13	Acsl1	chr8:46471036-46536051	WT_COil	WT_TCDD	OK	51.9837	56.7066	0.125457	0.244196	0.6169	WT_COil	KO_COil	OK	51.9837	75.6496	0.541273	1.1114	0.0228	WT_TCDD	KO_COil	OK	56.7066	75.6496	0.415815	0.848657	0.086	WT_COil	KO_TCDD	OK	51.9837
ENSMUSG00000046085.7	4931422A03Rik	chr2:103992494-104063240	38.7917	10.1029	15.4557	19.4275	27.5655	3.18554	32.5294	34.4759	31.8366	28.0774	21.1608	19.8066	49.4271	40.1937	16.987	41.1206	ENSMUSG00000046085.7	4931422A03Rik	chr2:103992494-104063240	WT_COil	WT_TCDD	OK	25.2204	36.9321	0.550287	0.525359	0.30735	WT_COil	KO_COil	NOTEST	25.2204	20.9444	-0.268021	0	1	WT_TCDD	KO_COil	OK	36.9321	20.9444	-0.818308	-0.786597	0.1512	WT_COil	KO_TCDD	NOTEST	25.2204
ENSMUSG00000027950.7	Chrnb2	chr3:89715021-89764632	41.1368	49.6523	25.3968	28.9094	47.2314	30.4727	29.3873	43.544	39.5613	52.0404	34.5265	48.4498	26.4803	36.2467	32.7853	32.8149	ENSMUSG00000027950.7	Chrnb2	chr3:89715021-89764632	WT_COil	WT_TCDD	OK	43.6445	32.0818	-0.444043	-0.989042	0.04735	WT_COil	KO_COil	OK	43.6445	36.2738	-0.26687	-0.591908	0.2389	WT_TCDD	KO_COil	OK	32.0818	36.2738	0.177174	0.385632	0.44075	WT_COil	KO_TCDD	OK	43.6445
ENSMUSG00000016493.13	Cd46	chr1:194938818-195092249	32.5436	55.1324	28.3913	21.9945	55.9556	34.1619	45.2192	22.19	56.4837	34.7726	62.3568	17.5927	25.7652	31.4334	50.9278	26.4719	ENSMUSG00000016493.13	Cd46	chr1:194938818-195092249	WT_COil	WT_TCDD	OK	42.8014	33.6496	-0.347071	-0.809414	0.1199	WT_COil	KO_COil	OK	42.8014	34.5154	-0.310418	-0.697585	0.17235	WT_TCDD	KO_COil	OK	33.6496	34.5154	0.0366534	0.0812004	0.86955	WT_COil	KO_TCDD	OK	42.8014
ENSMUSG00000022445.6	Cyp2d26	chr15:82790106-82794245	63.5017	92.451	102.583	82.1996	70.8693	102.615	66.4116	133.403	46.6392	86.6004	62.4602	86.601	82.7727	96.7959	45.1807	90.0624	ENSMUSG00000022445.6	Cyp2d26	chr15:82790106-82794245	WT_COil	WT_TCDD	OK	70.5752	78.703	0.157257	0.31762	0.53315	WT_COil	KO_COil	OK	70.5752	85.1839	0.271419	0.542359	0.2847	WT_TCDD	KO_COil	OK	78.703	85.1839	0.114163	0.236614	0.6423	WT_COil	KO_TCDD	OK	70.5752
ENSMUSG00000049422.6	Chchd10	chr10:75935572-75940672	74.5084	84.1198	62.1296	94.5846	121.323	77.7792	54.3804	76.456	129.025	67.6731	98.6511	158.549	136.839	51.4545	42.5689	177.422	ENSMUSG00000049422.6	Chchd10	chr10:75935572-75940672	WT_COil	WT_TCDD	OK	113.475	102.071	-0.152796	-0.27937	0.6069	WT_COil	KO_COil	OK	113.475	78.8356	-0.525451	-0.908107	0.07665	WT_TCDD	KO_COil	OK	102.071	78.8356	-0.372655	-0.650868	0.22145	WT_COil	KO_TCDD	OK	113.475
ENSMUSG00000091479.1	Gm17035	chr15:66929320-67013039	120.159	16.6267	46.0786	55.7609	107.102	129.14	114.72	201.877	101.462	106.556	141.936	187.728	201.129	190.033	151.097	179.803	ENSMUSG00000091479.1	Gm17035	chr15:66929320-67013039	WT_COil	WT_TCDD	OK	134.421	180.515	0.425366	0.483365	0.3257	WT_COil	KO_COil	OK	134.421	59.6562	-1.17201	-0.999073	0.03325	WT_TCDD	KO_COil	OK	180.515	59.6562	-1.59738	-1.48385	0.00485	WT_COil	KO_TCDD	OK	134.421
ENSMUSG00000102349.1	Gm37376	chr19:5795689-5802672	7013.09	9115.65	4075.58	8248.57	10259.6	6924.59	4745	9949.63	7584.2	6836.85	5872.09	5794.57	6176.51	7802.35	5066.41	8657.57	ENSMUSG00000102349.1	Gm37376	chr19:5795689-5802672	WT_COil	WT_TCDD	OK	6521.93	6925.71	0.0866639	0.216947	0.66845	WT_COil	KO_COil	OK	6521.93	7113.22	0.125205	0.305961	0.54195	WT_TCDD	KO_COil	OK	6925.71	7113.22	0.0385408	0.0964193	0.85435	WT_COil	KO_TCDD	OK	6521.93
ENSMUSG00000006333.14	Rps9	chr7:3703992-3706897	86.9475	57.0487	44.5533	70.1611	70.0935	95.2028	80.2274	35.4831	31.0409	32.3216	68.9876	113.034	35.631	90.4988	15.9573	76.5547	ENSMUSG00000006333.14	Rps9	chr7:3703992-3706897	WT_COil	WT_TCDD	OK	61.3459	54.6605	-0.16647	-0.188955	0.6573	WT_COil	KO_COil	OK	61.3459	64.6777	0.0763002	0.0915121	0.8315	WT_TCDD	KO_COil	OK	54.6605	64.6777	0.24277	0.276081	0.5173	WT_COil	KO_TCDD	OK	61.3459
ENSMUSG00000031447.7	Lamp1	chr8:13159160-13200620	81.5519	60.5604	101.346	60.4076	93.2447	87.6557	68.8358	81.1699	72.5866	78.095	70.699	76.7024	78.7925	68.6134	30.7599	77.9286	ENSMUSG00000031447.7	Lamp1	chr8:13159160-13200620	WT_COil	WT_TCDD	OK	74.5207	64.0236	-0.219038	-0.298449	0.5523	WT_COil	KO_COil	OK	74.5207	75.9664	0.0277186	0.039591	0.9347	WT_TCDD	KO_COil	OK	64.0236	75.9664	0.246756	0.325964	0.51605	WT_COil	KO_TCDD	OK	74.5207
ENSMUSG00000053749.12	Gm9920	chr15:55099916-55259271	5.25787	12.1101	8.66708	16.4268	18.863	15.6751	20.7381	31.4642	7.11349	19.9415	13.3391	37.6817	80.8123	18.397	20.6654	25.8666	ENSMUSG00000053749.12	Gm9920	chr15:55099916-55259271	WT_COil	WT_TCDD	OK	19.519	36.4353	0.900463	0.638084	0.26025	WT_COil	KO_COil	NOTEST	19.519	10.6155	-0.878706	0	1	WT_TCDD	KO_COil	OK	36.4353	10.6155	-1.77917	-1.05176	0.0791	WT_COil	KO_TCDD	NOTEST	19.519
ENSMUSG00000068086.5	Cyp2d9	chr15:82452376-82456827	95.5193	119.498	156.074	224.105	53.2272	163.553	143.548	161.869	109.453	122.493	107.923	215.677	137.997	126.465	124.873	219.389	ENSMUSG00000068086.5	Cyp2d9	chr15:82452376-82456827	WT_COil	WT_TCDD	OK	138.887	152.181	0.131884	0.307167	0.5463	WT_COil	KO_COil	OK	138.887	148.799	0.0994587	0.229668	0.65125	WT_TCDD	KO_COil	OK	152.181	148.799	-0.0324249	-0.0764865	0.87775	WT_COil	KO_TCDD	OK	138.887
ENSMUSG00000029616.9	Erp29	chr5:121397935-121545905	57.949	86.1851	69.6688	81.7231	113.74	67.2215	105.76	73.4757	117.89	95.275	98.8494	71.0174	77.8937	97.2101	136.676	107.141	ENSMUSG00000029616.9	Erp29	chr5:121397935-121545905	WT_COil	WT_TCDD	OK	95.7579	104.73	0.129211	0.29726	0.54475	WT_COil	KO_COil	OK	95.7579	73.8815	-0.374179	-0.817464	0.09525	WT_TCDD	KO_COil	OK	104.73	73.8815	-0.50339	-1.10329	0.02515	WT_COil	KO_TCDD	OK	95.7579
ENSMUSG00000084936.1	Gm11583	chr11:97159713-97187881	479.713	636.633	433.714	445.484	764.782	698.373	550.801	663.899	833.381	507.887	590.135	668.144	686.635	559.887	509.956	467.668	ENSMUSG00000084936.1	Gm11583	chr11:97159713-97187881	WT_COil	WT_TCDD	OK	649.887	556.037	-0.225009	-0.423841	0.39985	WT_COil	KO_COil	OK	649.887	498.886	-0.381478	-0.695273	0.1663	WT_TCDD	KO_COil	OK	556.037	498.886	-0.15647	-0.2771	0.5756	WT_COil	KO_TCDD	OK	649.887
ENSMUSG00000024164.15	C3	chr17:57203969-57228136	351.527	321.554	315.902	381.981	367.021	317.312	318.202	574.488	281.292	297.752	280.255	314.028	263.828	396.807	315.56	413.788	ENSMUSG00000024164.15	C3	chr17:57203969-57228136	WT_COil	WT_TCDD	OK	293.332	347.496	0.24446	0.676981	0.1795	WT_COil	KO_COil	OK	293.332	342.741	0.224583	0.621197	0.2106	WT_TCDD	KO_COil	OK	347.496	342.741	-0.0198772	-0.0550192	0.91085	WT_COil	KO_TCDD	OK	293.332
ENSMUSG00000038527.9	C1rl	chr6:124492162-124510643	40.5985	31.1481	36.5715	38.6475	48.4793	41.9627	25.8986	33.4374	43.0236	40.8523	36.4652	53.6036	38.0834	43.6731	24.7869	19.6568	ENSMUSG00000038527.9	C1rl	chr6:124492162-124510643	WT_COil	WT_TCDD	OK	43.4862	31.55	-0.462916	-0.944954	0.05995	WT_COil	KO_COil	OK	43.4862	36.7414	-0.243151	-0.50902	0.30155	WT_TCDD	KO_COil	OK	31.55	36.7414	0.219766	0.443413	0.3689	WT_COil	KO_TCDD	OK	43.4862
ENSMUSG00000072898.3	Gm10434	chr11:59208245-59210738	370.12	255.388	153.739	310.894	262.137	103.255	128.914	377.026	214.056	263.249	162.406	263.408	300.221	308.354	146.771	335.042	ENSMUSG00000072898.3	Gm10434	chr11:59208245-59210738	WT_COil	WT_TCDD	OK	225.78	272.597	0.271855	0.454908	0.4047	WT_COil	KO_COil	OK	225.78	272.535	0.271528	0.442066	0.41035	WT_TCDD	KO_COil	OK	272.597	272.535	-0.000326853	-0.000562644	0.9691	WT_COil	KO_TCDD	OK	225.78
ENSMUSG00000097125.1	Gm26885	chr17:29461895-29496111	35.81	46.4124	8.7806	50.3187	52.601	37.9582	52.1679	47.0557	61.9895	45.0292	34.8364	16.9983	38.1801	54.6315	73.477	65.3746	ENSMUSG00000097125.1	Gm26885	chr17:29461895-29496111	WT_COil	WT_TCDD	OK	39.7134	57.9158	0.544333	0.899712	0.0772	WT_COil	KO_COil	OK	39.7134	35.3304	-0.168714	-0.267892	0.621	WT_TCDD	KO_COil	OK	57.9158	35.3304	-0.713047	-1.15257	0.03985	WT_COil	KO_TCDD	OK	39.7134
ENSMUSG00000030781.13	Slc5a2	chr7:128265675-128298170	66.0446	116.987	35.1627	114.434	133.074	68.9472	50.8516	97.7533	79.9266	89.6261	69.4164	89.0026	80.9891	96.1859	50.347	71.6679	ENSMUSG00000030781.13	Slc5a2	chr7:128265675-128298170	WT_COil	WT_TCDD	OK	81.9929	74.7975	-0.13251	-0.296488	0.56025	WT_COil	KO_COil	OK	81.9929	83.1571	0.0203406	0.0460537	0.93335	WT_TCDD	KO_COil	OK	74.7975	83.1571	0.152851	0.344666	0.5097	WT_COil	KO_TCDD	OK	81.9929
ENSMUSG00000090317.1	Gm17324	chr9:78447864-78474152	95.6324	62.1224	38.5867	116.23	7.39785	48.9785	6.64596	99.7565	9.1269	0	22.7176	75.9291	116.063	39.36	6.81236	62.6271	ENSMUSG00000090317.1	Gm17324	chr9:78447864-78474152	WT_COil	WT_TCDD	OK	26.9434	56.2156	1.06104	1.12427	0.1151	WT_COil	KO_COil	OK	26.9434	78.143	1.53618	1.66455	0.04505	WT_TCDD	KO_COil	OK	56.2156	78.143	0.475145	0.765905	0.215	WT_COil	KO_TCDD	NOTEST	26.9434
ENSMUSG00000040713.12	Creg1	chr1:165763745-165775308	27.2161	34.2881	66.8666	42.8437	30.3292	77.3366	38.6558	37.7585	31.7083	59.0592	79.701	51.1361	104.523	40.3593	42.7586	50.177	ENSMUSG00000040713.12	Creg1	chr1:165763745-165775308	WT_COil	WT_TCDD	OK	55.4012	59.4546	0.101871	0.104828	0.8192	WT_COil	KO_COil	OK	55.4012	42.8036	-0.372184	-0.386777	0.4017	WT_TCDD	KO_COil	OK	59.4546	42.8036	-0.474055	-0.558889	0.2256	WT_COil	KO_TCDD	OK	55.4012
ENSMUSG00000052154.4	Gm9870	chr5:72914295-72978829	314.254	86.6225	183.402	371.955	50.0859	267.312	53.445	313.107	47.0617	97.0551	122.112	448.236	347.919	97.209	88.6429	382.31	ENSMUSG00000052154.4	Gm9870	chr5:72914295-72978829	WT_COil	WT_TCDD	OK	178.616	229.02	0.358611	0.498812	0.41565	WT_COil	KO_COil	OK	178.616	239.058	0.4205	0.589342	0.3311	WT_TCDD	KO_COil	OK	229.02	239.058	0.0618882	0.0941924	0.86625	WT_COil	KO_TCDD	OK	178.616
ENSMUSG00000037095.7	Lrg1	chr17:56119679-56121946	167.187	67.2087	71.3228	188.115	62.112	45.2771	86.0763	254.143	78.1195	88.2386	52.3305	202.096	52.4937	87.9474	91.5788	141.693	ENSMUSG00000037095.7	Lrg1	chr17:56119679-56121946	WT_COil	WT_TCDD	OK	105.196	93.4282	-0.171151	-0.341832	0.5198	WT_COil	KO_COil	OK	105.196	123.458	0.230942	0.489126	0.37	WT_TCDD	KO_COil	OK	93.4282	123.458	0.402093	0.82235	0.1183	WT_COil	KO_TCDD	OK	105.196
ENSMUSG00000104156.2	Gm38102	chr5:123047372-123250131	209.175	344.419	188.763	239.258	414.649	309.366	236.578	274.787	268.928	281.409	299.626	172.632	284.79	292.132	149.432	266.479	ENSMUSG00000104156.2	Gm38102	chr5:123047372-123250131	WT_COil	WT_TCDD	OK	255.649	248.208	-0.0426122	-0.0609686	0.8973	WT_COil	KO_COil	OK	255.649	245.404	-0.0590067	-0.0823997	0.8704	WT_TCDD	KO_COil	OK	248.208	245.404	-0.0163945	-0.0235347	0.9639	WT_COil	KO_TCDD	OK	255.649
ENSMUSG00000046718.7	Bst2	chr8:71534263-71537437	60.0671	59.9054	19.535	40.9175	51.6701	46.9325	22.601	31.5974	32.508	48.2701	41.9738	49.593	17.3729	36.179	23.5454	31.4628	ENSMUSG00000046718.7	Bst2	chr8:71534263-71537437	WT_COil	WT_TCDD	OK	43.0862	27.14	-0.666806	-0.662074	0.17805	WT_COil	KO_COil	OK	43.0862	45.1063	0.0661008	0.0800795	0.8564	WT_TCDD	KO_COil	OK	27.14	45.1063	0.732907	0.737157	0.14355	WT_COil	KO_TCDD	OK	43.0862
ENSMUSG00000022323.11	Rida	chr15:34484020-34495255	344.254	259.08	401.999	241.301	284.668	291.936	307.63	168.127	335.499	281.96	330.167	317.534	294.956	269.979	327.609	323.377	ENSMUSG00000022323.11	Rida	chr15:34484020-34495255	WT_COil	WT_TCDD	OK	316.29	303.98	-0.0572711	-0.136619	0.7866	WT_COil	KO_COil	OK	316.29	311.658	-0.0212837	-0.0511221	0.9206	WT_TCDD	KO_COil	OK	303.98	311.658	0.0359874	0.0861851	0.86555	WT_COil	KO_TCDD	OK	316.29
ENSMUSG00000019579.13	Mydgf	chr17:56175743-56183920	26.6693	35.6984	27.1134	20.959	41.0564	18.3706	33.645	51.7436	34.9627	42.6128	27.683	29.2721	39.8474	44.0928	17.1525	17.1327	ENSMUSG00000019579.13	Mydgf	chr17:56175743-56183920	WT_COil	WT_TCDD	OK	33.6326	29.5564	-0.186393	-0.308388	0.5345	WT_COil	KO_COil	OK	33.6326	27.61	-0.284671	-0.469138	0.34965	WT_TCDD	KO_COil	NOTEST	29.5564	27.61	-0.0982786	0	1	WT_COil	KO_TCDD	OK	33.6326
ENSMUSG00000018143.10	Mafk	chr5:139791512-139826885	43.4843	31.2931	27.8393	52.5615	53.2822	40.4292	27.1413	41.0221	45.2191	53.5358	31.8523	32.1268	35.7949	52.0308	15.2618	31.8334	ENSMUSG00000018143.10	Mafk	chr5:139791512-139826885	WT_COil	WT_TCDD	OK	40.6835	33.7302	-0.270403	-0.493887	0.32055	WT_COil	KO_COil	OK	40.6835	38.7945	-0.06859	-0.129047	0.79335	WT_TCDD	KO_COil	OK	33.7302	38.7945	0.201813	0.367398	0.45575	WT_COil	KO_TCDD	OK	40.6835
ENSMUSG00000096972.7	Gm26883	chr2:169633012-169913093	198.009	208.6	98.172	213.814	188.594	109.608	134.427	190.455	216.172	198.751	172.224	208.82	106.032	136.733	151.826	154.427	ENSMUSG00000096972.7	Gm26883	chr2:169633012-169913093	WT_COil	WT_TCDD	OK	198.992	137.255	-0.535853	-1.42832	0.0043	WT_COil	KO_COil	OK	198.992	179.649	-0.14753	-0.400774	0.42635	WT_TCDD	KO_COil	OK	137.255	179.649	0.388324	1.03351	0.0364	WT_COil	KO_TCDD	OK	198.992
ENSMUSG00000070661.6	Rnf186	chr4:138967111-138968360	83.1403	96.4517	35.6966	76.2824	115.395	80.7764	45.4795	26.9553	28.1051	53.3672	63.4497	19.2414	47.842	38.7239	46.4659	87.4854	ENSMUSG00000070661.6	Rnf186	chr4:138967111-138968360	WT_COil	WT_TCDD	OK	41.0408	55.1293	0.425758	0.644697	0.18775	WT_COil	KO_COil	OK	41.0408	72.8927	0.828714	1.29503	0.01025	WT_TCDD	KO_COil	OK	55.1293	72.8927	0.402956	0.730212	0.1645	WT_COil	KO_TCDD	OK	41.0408
ENSMUSG00000072849.10	Serpina1e	chr12:103946930-103958975	1842.22	1374	791.58	2046.76	534.007	808.009	1135.06	851.8	1807.52	2017.82	1685.37	2328.95	953.903	1007.1	906.775	909.703	ENSMUSG00000072849.10	Serpina1e	chr12:103946930-103958975	WT_COil	WT_TCDD	OK	1959.92	944.371	-1.05337	-2.8991	5e-05	WT_COil	KO_COil	OK	1959.92	1513.64	-0.372769	-1.01634	0.04515	WT_TCDD	KO_COil	OK	944.371	1513.64	0.680598	1.838	0.0003	WT_COil	KO_TCDD	OK	1959.92
ENSMUSG00000026170.6	Cyp27a1	chr1:74713573-74737892	48.3963	52.4199	54.2846	78.2268	47.1863	53.4132	46.0959	53.3441	68.1164	39.7404	31.6263	62.375	53.1001	62.1067	42.8709	79.2953	ENSMUSG00000026170.6	Cyp27a1	chr1:74713573-74737892	WT_COil	WT_TCDD	OK	50.4645	59.3432	0.233813	0.457922	0.36565	WT_COil	KO_COil	OK	50.4645	58.3319	0.209015	0.406343	0.42015	WT_TCDD	KO_COil	OK	59.3432	58.3319	-0.0247985	-0.0502522	0.92355	WT_COil	KO_TCDD	OK	50.4645
ENSMUSG00000048087.5	Gm4737	chr16:46152996-46155077	84.0223	45.5952	69.6094	62.3298	64.1435	91.7875	56.6155	55.4157	49.299	45.7137	28.4255	66.5498	46.0261	82.7873	36.5938	62.0654	ENSMUSG00000048087.5	Gm4737	chr16:46152996-46155077	WT_COil	WT_TCDD	OK	47.497	56.8681	0.259784	0.516046	0.3082	WT_COil	KO_COil	OK	47.497	65.3892	0.461215	0.914654	0.0699	WT_TCDD	KO_COil	OK	56.8681	65.3892	0.201432	0.413832	0.41245	WT_COil	KO_TCDD	OK	47.497
ENSMUSG00000025347.3	Mettl7b	chr10:128933812-128960988	87.8845	87.4905	106.233	88.7212	76.0628	118.565	57.4332	117.117	64.5144	61.9964	84.2223	138.489	92.4932	60.379	59.6661	80.497	ENSMUSG00000025347.3	Mettl7b	chr10:128933812-128960988	WT_COil	WT_TCDD	OK	87.3056	73.2588	-0.253072	-0.324523	0.5108	WT_COil	KO_COil	OK	87.3056	92.5823	0.0846625	0.106011	0.827	WT_TCDD	KO_COil	OK	73.2588	92.5823	0.337734	0.443957	0.37175	WT_COil	KO_TCDD	OK	87.3056
ENSMUSG00000032058.14	Ppp2r1b	chr9:50856923-51009073	90.0616	119.099	80.7559	108.471	159.762	88.9138	99.176	114.898	109.076	141.709	105.265	90.323	83.4409	113.913	106.936	101.539	ENSMUSG00000032058.14	Ppp2r1b	chr9:50856923-51009073	WT_COil	WT_TCDD	OK	111.593	101.457	-0.137375	-0.329579	0.48735	WT_COil	KO_COil	OK	111.593	99.5969	-0.164075	-0.394586	0.404	WT_TCDD	KO_COil	OK	101.457	99.5969	-0.0267008	-0.063992	0.89405	WT_COil	KO_TCDD	OK	111.593
ENSMUSG00000091514.2	Gm17484	chr8:25725345-25785287	251.077	325.449	254.627	247.864	434.009	309.675	396.696	350.306	465.524	347.555	316.607	233.148	312.177	339.499	350.951	312.686	ENSMUSG00000091514.2	Gm17484	chr8:25725345-25785287	WT_COil	WT_TCDD	OK	340.709	328.828	-0.0512033	-0.133549	0.78235	WT_COil	KO_COil	OK	340.709	269.754	-0.336892	-0.867821	0.0843	WT_TCDD	KO_COil	OK	328.828	269.754	-0.285688	-0.745547	0.1338	WT_COil	KO_TCDD	OK	340.709
ENSMUSG00000097272.1	Gm26649	chr1:64029446-64121491	54.9318	73.2664	59.2218	53.5093	128.055	62.2168	77.5357	82.0753	92.1087	68.5545	87.7892	80.2671	70.5538	83.0701	86.9879	63.3588	ENSMUSG00000097272.1	Gm26649	chr1:64029446-64121491	WT_COil	WT_TCDD	OK	82.1798	75.9926	-0.112925	-0.271517	0.5808	WT_COil	KO_COil	OK	82.1798	60.2323	-0.448246	-1.05161	0.036	WT_TCDD	KO_COil	OK	75.9926	60.2323	-0.335321	-0.777263	0.11605	WT_COil	KO_TCDD	OK	82.1798
ENSMUSG00000063623.3	C230062I16Rik	chr7:29930814-29965711	1725.96	1706.42	1177.18	1763.56	1433.03	1491.97	1079.31	1718.53	1240.1	1587.3	1357.22	2112.41	1753.12	1646.39	1336.23	1726.92	ENSMUSG00000063623.3	C230062I16Rik	chr7:29930814-29965711	WT_COil	WT_TCDD	OK	1574.26	1615.66	0.0374572	0.102898	0.83655	WT_COil	KO_COil	OK	1574.26	1593.28	0.0173298	0.047614	0.92195	WT_TCDD	KO_COil	OK	1615.66	1593.28	-0.0201274	-0.0553436	0.9131	WT_COil	KO_TCDD	OK	1574.26
ENSMUSG00000047797.14	Gjb1	chrX:101376377-101385629	80.5314	87.6792	73.4952	90.8652	58.9383	100.745	60.5863	112.037	55.5529	53.0998	67.8083	157.618	111.408	115.699	51.9108	109.093	ENSMUSG00000047797.14	Gjb1	chrX:101376377-101385629	WT_COil	WT_TCDD	OK	83.5196	97.0276	0.216279	0.453718	0.36885	WT_COil	KO_COil	OK	83.5196	83.1427	-0.00652563	-0.0131401	0.98065	WT_TCDD	KO_COil	OK	97.0276	83.1427	-0.222805	-0.479962	0.3344	WT_COil	KO_TCDD	OK	83.5196
ENSMUSG00000090231.10	Cfb	chr17:34856373-34896867	80.0078	78.4426	96.6973	92.6611	102.937	123.279	112.412	215.498	116.582	93.6481	101.759	146.519	110.306	126.583	99.2639	143.385	ENSMUSG00000090231.10	Cfb	chr17:34856373-34896867	WT_COil	WT_TCDD	OK	114.627	119.885	0.0646952	0.149424	0.75925	WT_COil	KO_COil	OK	114.627	86.9522	-0.398656	-0.881279	0.0768	WT_TCDD	KO_COil	OK	119.885	86.9522	-0.463351	-1.03206	0.039	WT_COil	KO_TCDD	OK	114.627
ENSMUSG00000013495.15	Tmem175	chr5:108629769-108684557	216.122	292.085	186.185	224.176	330.031	179.275	204.319	220.14	287.831	238.174	245.35	186.7	202.912	243.944	199.58	172.624	ENSMUSG00000013495.15	Tmem175	chr5:108629769-108684557	WT_COil	WT_TCDD	OK	239.514	204.765	-0.226138	-0.561999	0.25275	WT_COil	KO_COil	OK	239.514	229.642	-0.0607225	-0.150609	0.75855	WT_TCDD	KO_COil	OK	204.765	229.642	0.165415	0.41197	0.4089	WT_COil	KO_TCDD	OK	239.514
ENSMUSG00000022587.14	Ly6e	chr15:74955050-74959905	44.5622	41.1995	31.3913	23.9342	40.7464	38.3636	22.7225	86.4348	18.3514	47.1281	28.4302	77.6338	52.0477	32.946	27.7656	35.8629	ENSMUSG00000022587.14	Ly6e	chr15:74955050-74959905	WT_COil	WT_TCDD	OK	42.8859	37.1556	-0.206925	-0.206797	0.55705	WT_COil	KO_COil	OK	42.8859	35.2718	-0.281988	-0.277182	0.4439	WT_TCDD	KO_COil	OK	37.1556	35.2718	-0.0750625	-0.0721916	0.8352	WT_COil	KO_TCDD	OK	42.8859
ENSMUSG00000085304.1	Gm12802	chr4:107126612-107200996	44.9855	64.045	38.1669	30.8628	60.947	41.4525	44.9438	52.3885	69.0942	45.1387	49.6045	64.3451	45.0348	56.8343	19.2716	39.8503	ENSMUSG00000085304.1	Gm12802	chr4:107126612-107200996	WT_COil	WT_TCDD	OK	57.0456	40.2478	-0.503208	-0.811012	0.11465	WT_COil	KO_COil	OK	57.0456	44.515	-0.357823	-0.512288	0.30755	WT_TCDD	KO_COil	OK	40.2478	44.515	0.145384	0.204499	0.68675	WT_COil	KO_TCDD	OK	57.0456
ENSMUSG00000107504.3	Gm35549	chr9:122837652-122844035	67.2813	74.8757	28.125	60.1349	93.9755	24.2587	10.1703	27.9644	57.8872	105.168	17.9081	50.1967	89.378	47.5514	15.6745	56.4931	ENSMUSG00000107504.3	Gm35549	chr9:122837652-122844035	WT_COil	WT_TCDD	OK	57.79	52.2743	-0.14472	-0.172386	0.7164	WT_COil	KO_COil	OK	57.79	57.6042	-0.00464632	-0.00542688	0.9886	WT_TCDD	KO_COil	OK	52.2743	57.6042	0.140074	0.170364	0.72245	WT_COil	KO_TCDD	OK	57.79
ENSMUSG00000097544.1	Gm26750	chr8:4087657-4089166	45.7305	112.155	71.777	46.8523	96.1821	68.2212	67.7353	91.6614	70.0474	104.987	83.1818	64.7245	36.6996	42.0407	132.603	49.6052	ENSMUSG00000097544.1	Gm26750	chr8:4087657-4089166	WT_COil	WT_TCDD	OK	80.7353	65.2371	-0.307507	-0.473708	0.35715	WT_COil	KO_COil	OK	80.7353	69.1288	-0.223912	-0.340283	0.49725	WT_TCDD	KO_COil	OK	65.2371	69.1288	0.0835949	0.123172	0.80695	WT_COil	KO_TCDD	OK	80.7353
ENSMUSG00000084915.2	C230037L18Rik	chr15:89472475-89484847	184.472	264.247	202.375	203.823	248.902	191.38	201.718	146.281	212.004	201.519	169.296	148.595	149.775	188.678	193.952	156.099	ENSMUSG00000084915.2	C230037L18Rik	chr15:89472475-89484847	WT_COil	WT_TCDD	OK	182.853	172.126	-0.0872218	-0.211316	0.66895	WT_COil	KO_COil	OK	182.853	213.729	0.225099	0.547667	0.26915	WT_TCDD	KO_COil	OK	172.126	213.729	0.31232	0.758053	0.12525	WT_COil	KO_TCDD	OK	182.853
ENSMUSG00000097673.1	Gm26608	chr5:28019464-28071105	49.584	30.6129	29.1646	31.1241	34.3552	56.9035	24.1619	23.5986	47.6334	34.3475	52.54	5.00923	53.2678	31.5393	0	0	ENSMUSG00000097673.1	Gm26608	chr5:28019464-28071105	WT_COil	WT_TCDD	OK	34.8825	21.2018	-0.71832	-0.532135	0.4277	WT_COil	KO_COil	OK	34.8825	35.1214	0.00984522	0.00859046	0.98695	WT_TCDD	KO_COil	OK	21.2018	35.1214	0.728165	0.59844	0.3382	WT_COil	KO_TCDD	OK	34.8825
ENSMUSG00000000538.18	Tom1l2	chr11:60226713-60352905	20.0751	47.322	29.624	56.6301	23.5526	58.7779	39.7027	31.6367	42.4374	30.1474	32.3201	38.1799	29.8137	24.2059	31.9551	39.9216	ENSMUSG00000000538.18	Tom1l2	chr11:60226713-60352905	WT_COil	WT_TCDD	OK	35.7712	31.4741	-0.184635	-0.305374	0.5229	WT_COil	KO_COil	OK	35.7712	38.4128	0.102789	0.166921	0.73585	WT_TCDD	KO_COil	OK	31.4741	38.4128	0.287424	0.49049	0.32365	WT_COil	KO_TCDD	OK	35.7712
ENSMUSG00000097121.1	D130020L05Rik	chr12:101039408-101088927	122.285	117.99	64.7373	160.337	76.8633	112.225	29.9568	200.607	39.0888	82.885	81.2604	215.835	127.895	113.827	63.7534	193.649	ENSMUSG00000097121.1	D130020L05Rik	chr12:101039408-101088927	WT_COil	WT_TCDD	OK	104.767	124.781	0.252212	0.53419	0.3393	WT_COil	KO_COil	OK	104.767	116.337	0.151127	0.312402	0.5738	WT_TCDD	KO_COil	OK	124.781	116.337	-0.101085	-0.221831	0.6962	WT_COil	KO_TCDD	OK	104.767
ENSMUSG00000034450.7	Gulo	chr14:65986786-66009210	22.197	32.3617	29.622	62.6375	38.3182	49.3168	24.5865	40.8049	35.5143	21.1891	30.1134	48.1433	36.6485	38.916	30.8245	22.2407	ENSMUSG00000034450.7	Gulo	chr14:65986786-66009210	WT_COil	WT_TCDD	OK	33.74	32.1574	-0.0693082	-0.126423	0.8041	WT_COil	KO_COil	OK	33.74	36.7045	0.121497	0.22489	0.6627	WT_TCDD	KO_COil	OK	32.1574	36.7045	0.190805	0.35614	0.4833	WT_COil	KO_TCDD	OK	33.74
ENSMUSG00000107319.1	Gm42670	chr5:67259970-67291461	27.4469	45.0947	40.5984	52.3552	39.2107	23.7095	47.2749	84.345	30.7211	44.7087	62.4437	35.5536	39.3826	55.0535	18.9197	37.5442	ENSMUSG00000107319.1	Gm42670	chr5:67259970-67291461	WT_COil	WT_TCDD	OK	43.3568	37.725	-0.200737	-0.257795	0.61475	WT_COil	KO_COil	OK	43.3568	41.3738	-0.0675409	-0.0878552	0.8553	WT_TCDD	KO_COil	OK	37.725	41.3738	0.133196	0.177919	0.73145	WT_COil	KO_TCDD	OK	43.3568
ENSMUSG00000107222.1	Gm43198	chr6:3333193-3346097	186.502	92.6072	56.7684	67.8474	137.153	127.689	77.9757	84.7791	37.9521	66.3544	195.916	306.626	30.9168	66.8227	80.2246	68.1685	ENSMUSG00000107222.1	Gm43198	chr6:3333193-3346097	WT_COil	WT_TCDD	OK	151.712	61.5332	-1.3019	-0.955755	0.13335	WT_COil	KO_COil	OK	151.712	100.931	-0.587962	-0.476627	0.2421	WT_TCDD	KO_COil	OK	61.5332	100.931	0.713939	0.469051	0.35065	WT_COil	KO_TCDD	OK	151.712
ENSMUSG00000078719.2	Msmp	chr4:43531518-43587487	164.84	296.122	200.372	228.253	331.723	319.521	322.948	194.919	248.246	302.967	251.187	233.271	180.694	256.33	202.052	334.166	ENSMUSG00000078719.2	Msmp	chr4:43531518-43587487	WT_COil	WT_TCDD	OK	258.918	243.311	-0.0896952	-0.16246	0.7467	WT_COil	KO_COil	OK	258.918	222.397	-0.219359	-0.390618	0.43795	WT_TCDD	KO_COil	OK	243.311	222.397	-0.129664	-0.231286	0.649	WT_COil	KO_TCDD	OK	258.918
ENSMUSG00000024661.6	Fth1	chr19:9982702-9985092	406.762	302.977	492.131	320.041	419.31	403.011	323.049	443.925	293.486	256.342	265.097	462.96	497.066	453.617	269.976	600.873	ENSMUSG00000024661.6	Fth1	chr19:9982702-9985092	WT_COil	WT_TCDD	OK	319.471	455.383	0.511395	1.20688	0.01635	WT_COil	KO_COil	OK	319.471	380.478	0.252126	0.568418	0.2484	WT_TCDD	KO_COil	OK	455.383	380.478	-0.259269	-0.606014	0.22975	WT_COil	KO_TCDD	OK	319.471
ENSMUSG00000028328.13	Tmod1	chr4:46038934-46138475	152.945	255.278	145.569	210.421	213.897	136.699	179.585	241.419	258.811	248.89	250.097	177.567	183.152	250.767	212.454	226.367	ENSMUSG00000028328.13	Tmod1	chr4:46038934-46138475	WT_COil	WT_TCDD	OK	233.841	218.185	-0.0999771	-0.260944	0.6031	WT_COil	KO_COil	OK	233.841	191.053	-0.291553	-0.753589	0.1276	WT_TCDD	KO_COil	OK	218.185	191.053	-0.191576	-0.498771	0.31595	WT_COil	KO_TCDD	OK	233.841
ENSMUSG00000102564.1	Gm37035	chr3:61001638-61008982	63.6873	114.287	72.0793	112.189	91.785	73.1354	33.4071	89.5713	49.9959	63.1734	55.307	78.9889	70.697	93.7501	30.895	48.9374	ENSMUSG00000102564.1	Gm37035	chr3:61001638-61008982	WT_COil	WT_TCDD	OK	61.8663	61.0699	-0.018693	-0.0374654	0.9412	WT_COil	KO_COil	OK	61.8663	90.5605	0.549727	1.13871	0.02535	WT_TCDD	KO_COil	OK	61.0699	90.5605	0.56842	1.20848	0.0241	WT_COil	KO_TCDD	OK	61.8663
ENSMUSG00000026839.16	Upp2	chr2:58567386-58792971	64.6689	22.1667	50.0276	49.5469	41.7293	80.0386	34.5298	44.4115	26.5118	35.3424	36.5902	33.9473	68.12	42.2545	22.8419	34.2484	ENSMUSG00000026839.16	Upp2	chr2:58567386-58792971	WT_COil	WT_TCDD	OK	33.0979	41.8662	0.339046	0.541288	0.26915	WT_COil	KO_COil	OK	33.0979	46.6025	0.493668	0.771277	0.11205	WT_TCDD	KO_COil	OK	41.8662	46.6025	0.154622	0.239029	0.61075	WT_COil	KO_TCDD	OK	33.0979
ENSMUSG00000046352.7	Gjb2	chr14:57098599-57104702	33.7537	38.5696	43.549	56.568	67.9024	54.5658	55.7167	66.643	42.4779	38.5828	62.4862	54.57	41.8999	34.9841	73.2996	59.9476	ENSMUSG00000046352.7	Gjb2	chr14:57098599-57104702	WT_COil	WT_TCDD	OK	49.5292	52.5328	0.0849387	0.170345	0.7311	WT_COil	KO_COil	OK	49.5292	43.1101	-0.200256	-0.399842	0.4228	WT_TCDD	KO_COil	OK	52.5328	43.1101	-0.285195	-0.56694	0.25345	WT_COil	KO_TCDD	OK	49.5292
ENSMUSG00000096544.2	Gm4617	chr3:124385666-124385997	152.177	269.966	51.4736	100.224	118.246	39.4561	41.0335	158.038	89.0693	84.2428	77.4048	77.1817	109.485	50.7704	230.517	112.493	ENSMUSG00000096544.2	Gm4617	chr3:124385666-124385997	WT_COil	WT_TCDD	OK	81.9747	125.816	0.61807	0.544816	0.33975	WT_COil	KO_COil	OK	81.9747	143.46	0.807401	0.71615	0.21155	WT_TCDD	KO_COil	OK	125.816	143.46	0.189331	0.182994	0.6947	WT_COil	KO_TCDD	OK	81.9747
ENSMUSG00000097089.2	Gm26879	chr1:191997429-192151026	137.533	82.1517	70.3095	83.8192	167.588	126.53	98.6884	91.7612	103.175	99.5326	66.2758	85.2918	94.1372	119.132	91.2265	82.2475	ENSMUSG00000097089.2	Gm26879	chr1:191997429-192151026	WT_COil	WT_TCDD	OK	88.5687	96.6858	0.126506	0.178514	0.71115	WT_COil	KO_COil	OK	88.5687	93.4532	0.0774473	0.112191	0.8197	WT_TCDD	KO_COil	OK	96.6858	93.4532	-0.0490592	-0.0652052	0.8952	WT_COil	KO_TCDD	OK	88.5687
ENSMUSG00000086216.1	Gm13610	chr2:32151081-32236382	414.114	686.756	418.637	425.052	695.289	445.555	465.159	451.635	577.012	717.884	500.574	531.19	440.747	526.157	395.844	442.925	ENSMUSG00000086216.1	Gm13610	chr2:32151081-32236382	WT_COil	WT_TCDD	OK	581.665	451.418	-0.365724	-0.90163	0.07035	WT_COil	KO_COil	OK	581.665	486.14	-0.258818	-0.635271	0.21105	WT_TCDD	KO_COil	OK	451.418	486.14	0.106907	0.259864	0.60765	WT_COil	KO_TCDD	OK	581.665
ENSMUSG00000028603.15	Scp2	chr4:108014790-108118532	567.385	679.657	846.195	830.301	557.606	524.444	633.213	672.578	737.998	781.003	826.091	758.632	638.287	622.248	787.869	629.353	ENSMUSG00000028603.15	Scp2	chr4:108014790-108118532	WT_COil	WT_TCDD	OK	775.931	669.439	-0.212976	-0.590666	0.22945	WT_COil	KO_COil	OK	775.931	730.885	-0.0862841	-0.240523	0.62615	WT_TCDD	KO_COil	OK	669.439	730.885	0.126692	0.353071	0.4774	WT_COil	KO_TCDD	OK	775.931
ENSMUSG00000031303.8	Map3k15	chrX:159988432-160138413	148.764	263.018	168.953	194.531	383.304	207.569	297.015	239.139	309.981	264.804	291.889	238.779	207.849	276.307	326.983	187.69	ENSMUSG00000031303.8	Map3k15	chrX:159988432-160138413	WT_COil	WT_TCDD	OK	276.363	249.707	-0.146329	-0.385133	0.43795	WT_COil	KO_COil	OK	276.363	193.817	-0.511874	-1.3494	0.00625	WT_TCDD	KO_COil	OK	249.707	193.817	-0.365545	-0.947003	0.056	WT_COil	KO_TCDD	OK	276.363
ENSMUSG00000063229.15	Ldha	chr7:46845838-46855627	106.75	120.663	105.651	117.694	71.3376	113.172	99.1092	124.779	112.036	121.226	80.6057	125.493	64.3561	72.8758	86.0423	125.413	ENSMUSG00000063229.15	Ldha	chr7:46845838-46855627	WT_COil	WT_TCDD	OK	109.84	87.1719	-0.333473	-0.682441	0.14665	WT_COil	KO_COil	OK	109.84	112.689	0.0369423	0.0726497	0.87455	WT_TCDD	KO_COil	OK	87.1719	112.689	0.370415	0.704137	0.134	WT_COil	KO_TCDD	OK	109.84
ENSMUSG00000024953.16	Prdx5	chr19:6906705-6921808	283.809	398.839	185.125	344.758	336.963	209.399	241.655	318.404	514.926	433.581	243.183	298.264	350.425	397.076	207.02	337.648	ENSMUSG00000024953.16	Prdx5	chr19:6906705-6921808	WT_COil	WT_TCDD	OK	372.488	323.042	-0.205472	-0.424795	0.3958	WT_COil	KO_COil	OK	372.488	303.133	-0.297246	-0.611647	0.21865	WT_TCDD	KO_COil	OK	323.042	303.133	-0.0917737	-0.187068	0.7102	WT_COil	KO_TCDD	OK	372.488
ENSMUSG00000084452.1	Gm24597	chr13:91461049-91786148	164.551	60.2868	143.517	67.4758	34.3732	23.5625	56.9448	30.864	112.583	64.1368	112.065	30.1897	179.929	92.1783	62.5172	32.9649	ENSMUSG00000084452.1	Gm24597	chr13:91461049-91786148	WT_COil	WT_TCDD	OK	79.7437	91.8972	0.204651	0.104816	0.85325	WT_COil	KO_COil	OK	79.7437	108.958	0.450324	0.240953	0.6414	WT_TCDD	KO_COil	OK	91.8972	108.958	0.245673	0.125682	0.81325	WT_COil	KO_TCDD	OK	79.7437
ENSMUSG00000028127.10	Abcd3	chr3:121758773-121815302	43.846	60.42	83.7464	62.9516	46.5917	58.6363	55.7665	49.2855	53.7302	55.159	49.9867	45.2949	58.7311	62.1338	54.6202	66.5097	ENSMUSG00000028127.10	Abcd3	chr3:121758773-121815302	WT_COil	WT_TCDD	OK	51.0427	60.4987	0.245199	0.549958	0.26735	WT_COil	KO_COil	OK	51.0427	62.741	0.297704	0.674711	0.18275	WT_TCDD	KO_COil	OK	60.4987	62.741	0.0525044	0.120561	0.8128	WT_COil	KO_TCDD	OK	51.0427
ENSMUSG00000097381.1	A230087F16Rik	chr12:111284761-111377718	397.742	408.685	279.172	407.513	387.345	339.719	346.677	497.263	354.844	406.266	412.797	476.737	361.78	324.719	283.982	423.302	ENSMUSG00000097381.1	A230087F16Rik	chr12:111284761-111377718	WT_COil	WT_TCDD	OK	412.661	348.446	-0.244023	-0.646681	0.1902	WT_COil	KO_COil	OK	412.661	373.278	-0.144707	-0.384723	0.4413	WT_TCDD	KO_COil	OK	348.446	373.278	0.0993163	0.263512	0.60145	WT_COil	KO_TCDD	OK	412.661
ENSMUSG00000089961.1	Gm16567	chr6:124530344-124542359	9892.52	11620.4	5893.44	9806.78	11801.8	6606.17	7427.83	10511.6	14477	12576.8	10083.1	11165.5	8317.73	8596.13	8200.42	7141.84	ENSMUSG00000089961.1	Gm16567	chr6:124530344-124542359	WT_COil	WT_TCDD	OK	12075.6	8064.03	-0.58252	-1.53264	0.00185	WT_COil	KO_COil	OK	12075.6	9303.28	-0.376281	-0.98369	0.04365	WT_TCDD	KO_COil	OK	8064.03	9303.28	0.206238	0.541994	0.2774	WT_COil	KO_TCDD	OK	12075.6
ENSMUSG00000027360.5	Hdc	chr2:126593666-126618678	237.285	454.866	332.755	329.166	257.353	318.954	272.445	143.785	325.994	442.85	355.01	186.839	246.91	407.436	235.591	230.697	ENSMUSG00000027360.5	Hdc	chr2:126593666-126618678	WT_COil	WT_TCDD	OK	327.673	280.158	-0.226014	-0.583424	0.2393	WT_COil	KO_COil	OK	327.673	338.518	0.046976	0.122124	0.80385	WT_TCDD	KO_COil	OK	280.158	338.518	0.27299	0.720284	0.14605	WT_COil	KO_TCDD	OK	327.673
ENSMUSG00000083718.2	Ccnb2-ps	chr8:71916555-71918851	54.3664	36.6583	37.027	34.5254	49.4799	21.1824	36.6915	27.6934	40.1103	42.4223	93.6836	22.37	22.4293	31.3063	20.1215	26.131	ENSMUSG00000083718.2	Ccnb2-ps	chr8:71916555-71918851	WT_COil	WT_TCDD	OK	49.6465	24.997	-0.989937	-1.1835	0.007	WT_COil	KO_COil	OK	49.6465	40.6443	-0.288639	-0.358858	0.44005	WT_TCDD	KO_COil	OK	24.997	40.6443	0.701298	0.772931	0.06775	WT_COil	KO_TCDD	OK	49.6465
ENSMUSG00000039640.7	Mrpl12	chr11:120484612-120489065	26.7272	53.8083	37.3069	43.4826	40.5531	27.4979	28.3058	52.4635	36.0397	39.0104	37.8539	13.0193	16.9242	45.6729	9.22697	40.3027	ENSMUSG00000039640.7	Mrpl12	chr11:120484612-120489065	WT_COil	WT_TCDD	NOTEST	31.4808	28.0317	-0.167414	0	1	WT_COil	KO_COil	OK	31.4808	40.3312	0.357424	0.456143	0.36955	WT_TCDD	KO_COil	OK	28.0317	40.3312	0.524838	0.568152	0.25845	WT_COil	KO_TCDD	OK	31.4808
ENSMUSG00000046687.5	Gm5424	chr10:62071014-62072609	344.159	254.648	261.286	362.748	236.031	296.834	171.514	292.36	246.733	220.437	278.128	262.119	313.034	287.205	179.84	351.963	ENSMUSG00000046687.5	Gm5424	chr10:62071014-62072609	WT_COil	WT_TCDD	OK	251.854	283.01	0.168267	0.426861	0.39485	WT_COil	KO_COil	OK	251.854	305.71	0.279577	0.707473	0.15155	WT_TCDD	KO_COil	OK	283.01	305.71	0.111309	0.286906	0.56555	WT_COil	KO_TCDD	OK	251.854
ENSMUSG00000029767.16	Calu	chr6:29348068-29380513	16.3963	12.2358	24.4195	27.155	47.6916	45.2436	14.0471	15.86	34.7615	26.2803	50.6642	19.2881	10.1348	79.2074	39.9873	54.9091	ENSMUSG00000029767.16	Calu	chr6:29348068-29380513	WT_COil	WT_TCDD	OK	32.7485	46.0597	0.492074	0.374706	0.4145	WT_COil	KO_COil	NOTEST	32.7485	20.0517	-0.707708	0	1	WT_TCDD	KO_COil	OK	46.0597	20.0517	-1.19978	-0.941819	0.0411	WT_COil	KO_TCDD	NOTEST	32.7485
ENSMUSG00000032315.5	Cyp1a1	chr9:57697612-57703822	0	0	0	0	266.924	339.202	267.823	328.858	0	0	0	0	328.252	279.634	165.619	295.698	ENSMUSG00000032315.5	Cyp1a1	chr9:57697612-57703822	WT_COil	WT_TCDD	OK	0	267.301	inf	#NAME?	5e-05	WT_COil	KO_COil	NOTEST	0	0	0	0	1	WT_TCDD	KO_COil	OK	267.301	0	#NAME?	#NAME?	5e-05	WT_COil	KO_TCDD	OK	0
ENSMUSG00000073731.12	AI507597	chr4:141614232-141618238	294.735	442.671	168.04	256.5	365.565	273.362	285.414	258.031	323.658	370.687	234.48	265.169	324.55	380.115	251.19	400.233	ENSMUSG00000073731.12	AI507597	chr4:141614232-141618238	WT_COil	WT_TCDD	OK	298.498	339.022	0.183657	0.432301	0.4029	WT_COil	KO_COil	OK	298.498	290.487	-0.0392511	-0.0897955	0.8613	WT_TCDD	KO_COil	OK	339.022	290.487	-0.222908	-0.523583	0.304	WT_COil	KO_TCDD	OK	298.498
ENSMUSG00000097197.1	9530027J09Rik	chrX:48256861-48285426	89.5807	85.9906	73.721	92.7235	89.6739	77.2568	97.7438	68.6109	119.832	97.9738	111.589	81.1536	77.3255	115.723	103.706	88.6456	ENSMUSG00000097197.1	9530027J09Rik	chrX:48256861-48285426	WT_COil	WT_TCDD	OK	102.637	96.3499	-0.0911976	-0.196972	0.68725	WT_COil	KO_COil	OK	102.637	85.5039	-0.26349	-0.560964	0.2595	WT_TCDD	KO_COil	OK	96.3499	85.5039	-0.172293	-0.366722	0.45745	WT_COil	KO_TCDD	OK	102.637
ENSMUSG00000008540.11	Mgst1	chr6:138140315-138156755	645.69	530.053	1280.25	1186.96	482.477	964.453	785.891	904.512	669.633	626.651	797.643	1111.53	759.832	533.121	571	861.651	ENSMUSG00000008540.11	Mgst1	chr6:138140315-138156755	WT_COil	WT_TCDD	OK	801.365	681.401	-0.233955	-0.526901	0.30285	WT_COil	KO_COil	OK	801.365	910.736	0.184574	0.40341	0.43675	WT_TCDD	KO_COil	OK	681.401	910.736	0.41853	0.919787	0.07875	WT_COil	KO_TCDD	OK	801.365
ENSMUSG00000042248.4	Cyp2c37	chr19:39992423-40012243	32.1585	25.6033	76.8307	54.9099	50.1399	58.0037	44.5839	30.9582	24.7208	31.4208	35.6396	47.1296	74.6231	61.9924	27.8693	52.7482	ENSMUSG00000042248.4	Cyp2c37	chr19:39992423-40012243	WT_COil	WT_TCDD	OK	34.7277	54.3083	0.645084	1.14179	0.02275	WT_COil	KO_COil	OK	34.7277	47.3756	0.448057	0.796224	0.11795	WT_TCDD	KO_COil	OK	54.3083	47.3756	-0.197027	-0.367098	0.4694	WT_COil	KO_TCDD	OK	34.7277
ENSMUSG00000049502.16	Dtx3l	chr16:35931860-35983230	17.765	38.1186	14.8873	24.5853	77.2467	34.8286	44.2659	39.4017	17.4475	16.4467	21.8155	20.8749	52.9496	54.3103	32.667	19.044	ENSMUSG00000049502.16	Dtx3l	chr16:35931860-35983230	WT_COil	WT_TCDD	OK	19.1462	39.7427	1.05364	1.4157	0.0078	WT_COil	KO_COil	NOTEST	19.1462	23.8391	0.316272	0	1	WT_TCDD	KO_COil	OK	39.7427	23.8391	-0.737364	-1.02729	0.0515	WT_COil	KO_TCDD	OK	19.1462
ENSMUSG00000084960.1	B430010I23Rik	chr8:40990913-41133726	35.0993	40.0125	51.6439	37.2181	63.2842	29.6078	83.5476	71.9448	87.6946	85.8653	76.2864	39.7189	61.4765	88.0857	83.1944	68.3135	ENSMUSG00000084960.1	B430010I23Rik	chr8:40990913-41133726	WT_COil	WT_TCDD	OK	72.3913	75.2675	0.0562108	0.0980505	0.84165	WT_COil	KO_COil	OK	72.3913	40.9935	-0.820423	-1.3243	0.009	WT_TCDD	KO_COil	OK	75.2675	40.9935	-0.876634	-1.41807	0.0055	WT_COil	KO_TCDD	OK	72.3913
ENSMUSG00000019518.10	Ap4m1	chr5:138161070-138187451	72.9985	61.9435	41.884	52.6704	86.5562	57.4891	60.7027	76.3327	100.97	103.505	61.4992	75.9107	56.3404	76.101	46.7148	59.1887	ENSMUSG00000019518.10	Ap4m1	chr5:138161070-138187451	WT_COil	WT_TCDD	OK	85.4713	59.5862	-0.520462	-0.984389	0.05245	WT_COil	KO_COil	OK	85.4713	57.3741	-0.575041	-1.0173	0.0427	WT_TCDD	KO_COil	OK	59.5862	57.3741	-0.0545793	-0.0948191	0.84965	WT_COil	KO_TCDD	OK	85.4713
ENSMUSG00000029624.10	Ptcd1	chr5:145140361-145167108	33.4441	74.625	22.3628	44.1783	52.6871	35.377	45.2105	57.4523	56.3598	65.6755	54.7174	57.7901	45.5241	40.7098	43.5607	32.3167	ENSMUSG00000029624.10	Ptcd1	chr5:145140361-145167108	WT_COil	WT_TCDD	OK	58.6357	40.5278	-0.532867	-1.04452	0.03865	WT_COil	KO_COil	OK	58.6357	43.6526	-0.425713	-0.847911	0.10035	WT_TCDD	KO_COil	OK	40.5278	43.6526	0.107153	0.201006	0.69425	WT_COil	KO_TCDD	OK	58.6357
ENSMUSG00000007892.7	Rplp1	chr9:61913283-61914538	147.263	91.3825	92.5801	115.877	128.875	150.652	129.562	198.445	129.283	66.9396	126.627	202.161	160.503	95.6632	58.4704	175.603	ENSMUSG00000007892.7	Rplp1	chr9:61913283-61914538	WT_COil	WT_TCDD	OK	131.253	122.56	-0.0988601	-0.142679	0.7834	WT_COil	KO_COil	OK	131.253	111.775	-0.231743	-0.317866	0.5285	WT_TCDD	KO_COil	OK	122.56	111.775	-0.132883	-0.185532	0.7236	WT_COil	KO_TCDD	OK	131.253
ENSMUSG00000087672.1	Gm15122	chr10:80264983-80288408	49.7015	34.4584	46.5401	100.538	39.9342	126.963	76.6518	91.8855	175.327	124.948	123.084	71.7153	47.8293	35.1534	67.5718	73.0365	ENSMUSG00000087672.1	Gm15122	chr10:80264983-80288408	WT_COil	WT_TCDD	OK	123.769	55.8978	-1.14678	-0.882132	0.09325	WT_COil	KO_COil	OK	123.769	57.8094	-1.09827	-0.908143	0.0876	WT_TCDD	KO_COil	OK	55.8978	57.8094	0.0485147	0.0321811	0.93915	WT_COil	KO_TCDD	OK	123.769
ENSMUSG00000087640.1	Gm14798	chrX:94028853-94123407	23.3551	46.1094	23.8784	26.0623	35.5871	29.5427	52.6913	45.079	30.6915	52.7217	39.2822	34.9603	31.8813	41.3832	35.2315	23.0034	ENSMUSG00000087640.1	Gm14798	chrX:94028853-94123407	WT_COil	WT_TCDD	OK	39.4139	32.8749	-0.26172	-0.376081	0.44215	WT_COil	KO_COil	OK	39.4139	29.8513	-0.400911	-0.570129	0.2533	WT_TCDD	KO_COil	NOTEST	32.8749	29.8513	-0.139191	0	1	WT_COil	KO_TCDD	OK	39.4139
ENSMUSG00000105552.1	Gm19710	chr3:89998759-90068347	38.1064	8.335	61.6363	0	87.1803	5.87099	77.1511	46.127	49.6775	53.2807	71.3493	22.2699	38.5383	31.7842	0	60.7734	ENSMUSG00000105552.1	Gm19710	chr3:89998759-90068347	WT_COil	WT_TCDD	OK	49.1444	32.774	-0.584476	-0.434215	0.41445	WT_COil	KO_COil	OK	49.1444	27.0194	-0.863029	-0.523838	0.28235	WT_TCDD	KO_COil	NOTEST	32.774	27.0194	-0.278552	0	1	WT_COil	KO_TCDD	OK	49.1444
ENSMUSG00000105339.1	Gm42457	chr3:116631163-116712650	610.106	626.262	565.133	566.551	1298.81	721.364	1101.32	724.759	1097.65	971.683	1029.77	723.215	797.224	643.803	1250.04	520.311	ENSMUSG00000105339.1	Gm42457	chr3:116631163-116712650	WT_COil	WT_TCDD	OK	955.579	802.846	-0.251253	-0.446365	0.37695	WT_COil	KO_COil	OK	955.579	592.013	-0.690747	-1.16675	0.0251	WT_TCDD	KO_COil	OK	802.846	592.013	-0.439494	-0.689318	0.1736	WT_COil	KO_TCDD	OK	955.579
ENSMUSG00000086796.1	4932702P03Rik	chr13:24905592-24941417	44.7068	45.4453	21.2987	33.9919	61.2116	56.2699	23.371	53.1092	52.2419	38.2885	11.499	31.5717	50.5021	59.5383	9.91501	37.6959	ENSMUSG00000086796.1	4932702P03Rik	chr13:24905592-24941417	WT_COil	WT_TCDD	NOTEST	33.4003	39.4128	0.238805	0	1	WT_COil	KO_COil	NOTEST	33.4003	36.3607	0.122519	0	1	WT_TCDD	KO_COil	NOTEST	39.4128	36.3607	-0.116287	0	1	WT_COil	KO_TCDD	OK	33.4003
ENSMUSG00000092124.1	B930094E09Rik	chr18:31580167-31610751	172.574	63.9653	97.77	145.655	24.1749	232.937	23.056	145.528	4.67993	12.4866	73.9563	161.236	223.018	57.6382	76.9827	166.424	ENSMUSG00000092124.1	B930094E09Rik	chr18:31580167-31610751	WT_COil	WT_TCDD	OK	63.0897	131.016	1.05427	1.47087	0.0334	WT_COil	KO_COil	OK	63.0897	119.991	0.927452	1.2701	0.05485	WT_TCDD	KO_COil	OK	131.016	119.991	-0.126813	-0.237441	0.6509	WT_COil	KO_TCDD	OK	63.0897
ENSMUSG00000097770.1	Gm26776	chr2:5137748-5230878	42.7663	14.6377	37.1314	41.8809	73.6632	38.7536	56.1162	33.567	52.6549	66.4839	85.6243	57.149	29.4269	57.078	115.754	36.0433	ENSMUSG00000097770.1	Gm26776	chr2:5137748-5230878	WT_COil	WT_TCDD	OK	65.478	59.5756	-0.136289	-0.267994	0.601	WT_COil	KO_COil	OK	65.478	34.1041	-0.941067	-1.71621	0.00145	WT_TCDD	KO_COil	OK	59.5756	34.1041	-0.804778	-1.43806	0.0059	WT_COil	KO_TCDD	OK	65.478
ENSMUSG00000100548.1	Gm29585	chr10:128510247-128547774	77.9189	69.351	52.5291	97.8699	48.8196	87.013	45.8165	107.611	147.248	73.8464	26.7458	84.5603	43.75	55.8392	54.8736	73.063	ENSMUSG00000100548.1	Gm29585	chr10:128510247-128547774	WT_COil	WT_TCDD	OK	83.1001	56.8814	-0.546892	-0.715171	0.15145	WT_COil	KO_COil	OK	83.1001	74.4172	-0.159214	-0.190784	0.7036	WT_TCDD	KO_COil	OK	56.8814	74.4172	0.387678	0.451699	0.3311	WT_COil	KO_TCDD	OK	83.1001
ENSMUSG00000107296.1	Gm43500	chr5:135106917-135138382	181.39	322.478	124.918	163.656	195.318	111.576	188.137	46.0948	195.43	322.292	414.24	142.801	228.34	256.745	110.933	203.501	ENSMUSG00000107296.1	Gm43500	chr5:135106917-135138382	WT_COil	WT_TCDD	OK	268.691	199.88	-0.426817	-0.426652	0.39015	WT_COil	KO_COil	OK	268.691	198.111	-0.439642	-0.377604	0.45	WT_TCDD	KO_COil	OK	199.88	198.111	-0.012825	-0.0108446	0.96795	WT_COil	KO_TCDD	OK	268.691
ENSMUSG00000105645.1	Gm6649	chr3:115938972-116007406	114.636	192.269	93.3202	120.658	186.416	113.97	171.332	209.036	166.841	144.691	181.419	176.929	139.859	209.975	283.101	175.489	ENSMUSG00000105645.1	Gm6649	chr3:115938972-116007406	WT_COil	WT_TCDD	OK	167.47	202.106	0.271206	0.493814	0.31835	WT_COil	KO_COil	OK	167.47	130.221	-0.362946	-0.621337	0.21325	WT_TCDD	KO_COil	OK	202.106	130.221	-0.634151	-1.09969	0.0294	WT_COil	KO_TCDD	OK	167.47
ENSMUSG00000041671.13	Pyroxd1	chr6:142345653-142387087	37.0104	44.3088	40.0686	31.2857	61.5468	31.4695	40.5956	50.8036	46.5118	26.5532	36.0876	44.3935	34.1315	38.1339	40.0762	33.8402	ENSMUSG00000041671.13	Pyroxd1	chr6:142345653-142387087	WT_COil	WT_TCDD	OK	38.3865	36.5455	-0.0709076	-0.0910384	0.86215	WT_COil	KO_COil	OK	38.3865	38.1684	-0.00822248	-0.010881	0.98585	WT_TCDD	KO_COil	OK	36.5455	38.1684	0.0626851	0.0820682	0.8674	WT_COil	KO_TCDD	OK	38.3865
ENSMUSG00000009863.14	Sdhb	chr4:140961202-140979193	28.5004	20.6306	22.5517	23.3086	25.7665	23.8032	38.9782	24.7498	14.0478	9.27767	23.4621	11.1254	47.0749	12.341	27.5847	55.6192	ENSMUSG00000009863.14	Sdhb	chr4:140961202-140979193	WT_COil	WT_TCDD	OK	14.4783	35.655	1.30022	1.33346	0.03405	WT_COil	KO_COil	NOTEST	14.4783	23.7478	0.713909	0	1	WT_TCDD	KO_COil	OK	35.655	23.7478	-0.586306	-0.738814	0.1336	WT_COil	KO_TCDD	NOTEST	14.4783
ENSMUSG00000106082.4	4930404A12Rik	chr5:124629051-124725079	247.395	328.344	273.078	348.385	421.317	259.274	294.589	307.944	539.405	362.903	480.738	244.717	411.161	318.482	408.394	339.333	ENSMUSG00000106082.4	4930404A12Rik	chr5:124629051-124725079	WT_COil	WT_TCDD	OK	406.941	369.342	-0.13986	-0.306568	0.54	WT_COil	KO_COil	OK	406.941	299.301	-0.443222	-0.938778	0.06285	WT_TCDD	KO_COil	OK	369.342	299.301	-0.303362	-0.641717	0.20065	WT_COil	KO_TCDD	OK	406.941
ENSMUSG00000109954.1	RP23-479K9.3	chr8:26977324-26981461	47.1231	81.0942	56.091	154.973	36.8274	109.12	28.7181	176.604	21.7036	17.9673	74.6172	98.9454	58.0022	30.8281	64.0734	99.2354	ENSMUSG00000109954.1	RP23-479K9.3	chr8:26977324-26981461	WT_COil	WT_TCDD	OK	53.3084	63.0348	0.241785	0.202313	0.66305	WT_COil	KO_COil	OK	53.3084	84.8204	0.670049	0.597814	0.19785	WT_TCDD	KO_COil	OK	63.0348	84.8204	0.428264	0.421898	0.4346	WT_COil	KO_TCDD	OK	53.3084
ENSMUSG00000020884.15	Asgr1	chr11:70054084-70057894	78.9496	90.2053	62.1025	140.366	120.461	71.4971	60.5192	121.193	71.8054	83.3937	78.9685	141.288	113.832	119.726	87.8183	112.206	ENSMUSG00000020884.15	Asgr1	chr11:70054084-70057894	WT_COil	WT_TCDD	OK	93.864	108.396	0.207661	0.406939	0.41165	WT_COil	KO_COil	OK	93.864	92.9058	-0.0148028	-0.0281441	0.9553	WT_TCDD	KO_COil	OK	108.396	92.9058	-0.222464	-0.43851	0.3716	WT_COil	KO_TCDD	OK	93.864
ENSMUSG00000029598.12	Plbd2	chr5:120476525-120503625	904.899	294.917	207.035	493.706	290.782	365.645	193.197	710.058	215.89	204.409	301.02	426.85	366.821	354.647	164.059	503.574	ENSMUSG00000029598.12	Plbd2	chr5:120476525-120503625	WT_COil	WT_TCDD	OK	287.043	347.275	0.274816	0.751104	0.14485	WT_COil	KO_COil	OK	287.043	475.139	0.727085	1.84471	0.0003	WT_TCDD	KO_COil	OK	347.275	475.139	0.45227	1.21956	0.02355	WT_COil	KO_TCDD	OK	287.043
ENSMUSG00000021282.16	Eif5	chr12:111538100-111546753	45.462	66.6302	76.6274	34.5639	60.6643	45.6796	50.697	55.0145	48.5971	66.8368	50.4693	54.7143	51.2103	69.3003	74.1462	57.0016	ENSMUSG00000021282.16	Eif5	chr12:111538100-111546753	WT_COil	WT_TCDD	OK	55.1544	62.9146	0.189921	0.352753	0.4862	WT_COil	KO_COil	OK	55.1544	55.8209	0.01733	0.0306173	0.95065	WT_TCDD	KO_COil	OK	62.9146	55.8209	-0.172591	-0.304514	0.5512	WT_COil	KO_TCDD	OK	55.1544
ENSMUSG00000020668.9	Kif3c	chr12:3365131-3506852	66.021	63.0409	40.9728	59.3785	65.8034	39.8379	44.6085	82.2829	97.6771	80.7787	56.3295	56.422	61.0955	50.9569	34.7052	58.6151	ENSMUSG00000020668.9	Kif3c	chr12:3365131-3506852	WT_COil	WT_TCDD	OK	72.8018	51.3432	-0.503801	-1.24242	0.0154	WT_COil	KO_COil	OK	72.8018	57.3533	-0.344098	-0.852871	0.08795	WT_TCDD	KO_COil	OK	51.3432	57.3533	0.159703	0.395036	0.43325	WT_COil	KO_TCDD	OK	72.8018
ENSMUSG00000047090.13	Tmem198b	chr10:128790952-128804370	380.017	538.687	291.184	541.236	737.302	452.869	383.829	702.073	611.767	534.048	368.217	534.665	511.577	627.807	348.111	543.181	ENSMUSG00000047090.13	Tmem198b	chr10:128790952-128804370	WT_COil	WT_TCDD	OK	512.174	507.669	-0.0127464	-0.033921	0.9459	WT_COil	KO_COil	OK	512.174	437.781	-0.226425	-0.597448	0.24255	WT_TCDD	KO_COil	OK	507.669	437.781	-0.213679	-0.570289	0.26205	WT_COil	KO_TCDD	OK	512.174
ENSMUSG00000021922.15	Itih4	chr14:30886475-30901981	157.173	121.027	102.938	173.143	102.288	111.662	175.888	215.275	94.5346	105.423	122.301	156.915	53.5921	98.4144	152.837	229.402	ENSMUSG00000021922.15	Itih4	chr14:30886475-30901981	WT_COil	WT_TCDD	OK	119.793	133.561	0.156954	0.377221	0.4533	WT_COil	KO_COil	OK	119.793	138.57	0.210065	0.528019	0.2894	WT_TCDD	KO_COil	OK	133.561	138.57	0.0531118	0.129805	0.7917	WT_COil	KO_TCDD	OK	119.793
ENSMUSG00000086296.2	D030055H07Rik	chr9:106148686-106159751	1443.72	1972.12	1049.61	1672.45	2450.74	1482.12	1309.39	2481.95	2034.52	1805.4	1367.62	1759.2	1777.03	1959.17	1144.23	1972.38	ENSMUSG00000086296.2	D030055H07Rik	chr9:106148686-106159751	WT_COil	WT_TCDD	OK	1741.68	1713.21	-0.0237851	-0.0621741	0.90465	WT_COil	KO_COil	OK	1741.68	1534.48	-0.182737	-0.478137	0.3464	WT_TCDD	KO_COil	OK	1713.21	1534.48	-0.158952	-0.419652	0.40745	WT_COil	KO_TCDD	OK	1741.68
ENSMUSG00000087002.1	Gm16277	chr19:58204138-58455398	2563.53	3047.32	1556.29	2467.87	2696.53	2033.86	2244.76	2444.72	2755.45	3133.3	3047.15	2883.08	1606.15	2140.44	2476.5	2158.54	ENSMUSG00000087002.1	Gm16277	chr19:58204138-58455398	WT_COil	WT_TCDD	OK	2954.74	2095.41	-0.495802	-1.30073	0.00905	WT_COil	KO_COil	OK	2954.74	2408.75	-0.294746	-0.773881	0.1273	WT_TCDD	KO_COil	OK	2095.41	2408.75	0.201056	0.516619	0.302	WT_COil	KO_TCDD	OK	2954.74
ENSMUSG00000086472.1	Gm16172	chr17:45660170-45686259	129.915	187.075	78.7303	73.5518	145.24	104.611	92.0282	78.0411	139.266	49.4548	123.454	94.9192	81.1133	118.798	58.0947	81.1183	ENSMUSG00000086472.1	Gm16172	chr17:45660170-45686259	WT_COil	WT_TCDD	OK	101.773	84.7812	-0.263544	-0.342061	0.49945	WT_COil	KO_COil	OK	101.773	117.318	0.205063	0.255266	0.61295	WT_TCDD	KO_COil	OK	84.7812	117.318	0.468608	0.615342	0.2131	WT_COil	KO_TCDD	OK	101.773
ENSMUSG00000041698.11	Slco1a1	chr6:141907281-141946962	39.8273	38.3298	58.4453	38.542	27.1432	57.1902	73.0568	27.2779	52.0586	45.9164	60.7571	46.534	43.005	60.382	73.2401	35.7708	ENSMUSG00000041698.11	Slco1a1	chr6:141907281-141946962	WT_COil	WT_TCDD	OK	51.3165	53.0994	0.0492736	0.113111	0.8231	WT_COil	KO_COil	OK	51.3165	43.7861	-0.228951	-0.517607	0.30985	WT_TCDD	KO_COil	OK	53.0994	43.7861	-0.278224	-0.625862	0.2241	WT_COil	KO_TCDD	OK	51.3165
ENSMUSG00000023224.12	Serping1	chr2:84765386-84775444	101.239	40.1888	72.8469	87.4956	71.839	71.4276	62.1909	107.681	51.0719	62.4967	60.066	84.3487	59.5946	87.2549	55.6553	68.125	ENSMUSG00000023224.12	Serping1	chr2:84765386-84775444	WT_COil	WT_TCDD	OK	64.4958	67.6575	0.0690435	0.139212	0.7786	WT_COil	KO_COil	OK	64.4958	75.4425	0.226172	0.445502	0.36335	WT_TCDD	KO_COil	OK	67.6575	75.4425	0.157128	0.315685	0.51995	WT_COil	KO_TCDD	OK	64.4958
ENSMUSG00000100954.4	Gm10138	chr1:151344368-151364422	496.842	281.684	283.929	672.468	113.33	450.488	40.7188	535.401	43.7435	134.749	328.156	597.013	599.19	196.797	91.5634	898.132	ENSMUSG00000100954.4	Gm10138	chr1:151344368-151364422	WT_COil	WT_TCDD	OK	275.915	446.42	0.694176	0.565566	0.3676	WT_COil	KO_COil	OK	275.915	433.731	0.652574	0.565653	0.29725	WT_TCDD	KO_COil	OK	446.42	433.731	-0.0416023	-0.0438354	0.93525	WT_COil	KO_TCDD	OK	275.915
ENSMUSG00000024369.16	Nelfe	chr17:34850390-34856372	55.7288	43.4397	27.0816	39.1485	112.787	30.7737	31.4627	98.8665	47.9683	59.3084	29.4864	36.4157	55.9001	57.5278	61.9957	56.6949	ENSMUSG00000024369.16	Nelfe	chr17:34850390-34856372	WT_COil	WT_TCDD	OK	43.2947	58.0296	0.4226	0.670425	0.1543	WT_COil	KO_COil	OK	43.2947	41.3497	-0.0663147	-0.0983834	0.8295	WT_TCDD	KO_COil	OK	58.0296	41.3497	-0.488915	-0.78785	0.1005	WT_COil	KO_TCDD	OK	43.2947
ENSMUSG00000073778.2	Faddos	chr7:144567354-144582463	6.94613	12.9548	19.9213	15.0535	56.1531	24.7189	21.2803	40.6668	40.4861	24.206	9.80157	26.7959	21.3004	26.3375	32.0399	33.7454	ENSMUSG00000073778.2	Faddos	chr7:144567354-144582463	WT_COil	WT_TCDD	NOTEST	25.3224	28.3558	0.163231	0	1	WT_COil	KO_COil	NOTEST	25.3224	13.7189	-0.884244	0	1	WT_TCDD	KO_COil	NOTEST	28.3558	13.7189	-1.04747	0	1	WT_COil	KO_TCDD	OK	25.3224
ENSMUSG00000027227.7	Sord	chr2:122234748-122265340	88.4895	86.9867	118.447	138.843	109.132	150.628	75.9744	97.5081	104.438	79.8551	96.8695	122.538	135.437	127.696	76.7671	151.99	ENSMUSG00000027227.7	Sord	chr2:122234748-122265340	WT_COil	WT_TCDD	OK	100.925	122.973	0.285051	0.673203	0.18265	WT_COil	KO_COil	OK	100.925	108.192	0.100302	0.235516	0.6409	WT_TCDD	KO_COil	OK	122.973	108.192	-0.18475	-0.440736	0.38175	WT_COil	KO_TCDD	OK	100.925
ENSMUSG00000021000.15	Ctage5	chr12:59129719-59191583	25.6743	43.6943	38.2302	51.2247	21.9039	53.854	32.2028	34.348	29.3353	26.1539	24.5553	52.642	28.5229	32.6264	25.0731	36.1332	ENSMUSG00000021000.15	Ctage5	chr12:59129719-59191583	WT_COil	WT_TCDD	NOTEST	33.1716	30.5889	-0.116943	0	1	WT_COil	KO_COil	OK	33.1716	39.7059	0.259402	0.466164	0.29535	WT_TCDD	KO_COil	OK	30.5889	39.7059	0.376345	0.661001	0.13415	WT_COil	KO_TCDD	OK	33.1716
ENSMUSG00000087327.1	Gm15884	chr6:124712335-124718831	6.98386	65.6844	57.029	42.3659	62.0879	41.2842	110.834	78.2104	18.932	130.586	40.4021	20.2257	75.9407	84.0367	18.4618	34.2928	ENSMUSG00000087327.1	Gm15884	chr6:124712335-124718831	WT_COil	WT_TCDD	OK	52.5365	53.183	0.0176444	0.0159422	0.9621	WT_COil	KO_COil	OK	52.5365	43.0158	-0.288456	-0.22296	0.6814	WT_TCDD	KO_COil	OK	53.183	43.0158	-0.3061	-0.230637	0.64605	WT_COil	KO_TCDD	OK	52.5365
ENSMUSG00000100113.1	Gm28592	chr10:111506285-111508645	610.97	742.02	452.553	1589.36	809.986	1205.69	532.397	1383.67	403.731	503.3	683.801	959.582	578.455	592.926	866.03	1442.82	ENSMUSG00000100113.1	Gm28592	chr10:111506285-111508645	WT_COil	WT_TCDD	OK	637.604	870.057	0.448449	1.07509	0.03805	WT_COil	KO_COil	OK	637.604	848.727	0.41264	1.01379	0.0567	WT_TCDD	KO_COil	OK	870.057	848.727	-0.0358095	-0.0894029	0.86305	WT_COil	KO_TCDD	OK	637.604
ENSMUSG00000026368.6	F13b	chr1:139501701-139523752	22.2396	15.7632	39.3783	17.2532	37.8885	36.4673	38.9145	41.056	22.5847	20.9782	25.6375	18.9557	45.7786	39.9293	18.4651	27.4879	ENSMUSG00000026368.6	F13b	chr1:139501701-139523752	WT_COil	WT_TCDD	OK	22.039	32.9152	0.578695	0.994234	0.0441	WT_COil	KO_COil	NOTEST	22.039	23.6586	0.102302	0	1	WT_TCDD	KO_COil	OK	32.9152	23.6586	-0.476393	-0.833519	0.10175	WT_COil	KO_TCDD	OK	22.039
ENSMUSG00000090761.1	Gm17201	chr10:128377118-128395563	18.8186	168.812	127.335	92.101	45.0299	27.2298	163.803	67.1275	151.099	102.624	154.154	98.1377	143.116	109.687	91.8934	74.0133	ENSMUSG00000090761.1	Gm17201	chr10:128377118-128395563	WT_COil	WT_TCDD	OK	126.504	104.677	-0.273229	-0.299416	0.54805	WT_COil	KO_COil	OK	126.504	101.767	-0.313914	-0.336837	0.5078	WT_TCDD	KO_COil	OK	104.677	101.767	-0.0406848	-0.0420978	0.9434	WT_COil	KO_TCDD	OK	126.504
ENSMUSG00000086347.1	Gm11626	chr11:101448406-101458698	53.5456	28.8991	70.6759	53.022	0	21.6382	66.1761	138.262	65.6465	129.582	25.0215	183.623	0	62.7123	0	0	ENSMUSG00000086347.1	Gm11626	chr11:101448406-101458698	WT_COil	WT_TCDD	OK	100.968	15.6781	-2.68708	-1.97854	0.2212	WT_COil	KO_COil	OK	100.968	51.5357	-0.970259	-0.626367	0.2014	WT_TCDD	KO_COil	OK	15.6781	51.5357	1.71682	0.991664	0.28545	WT_COil	KO_TCDD	OK	100.968
ENSMUSG00000026740.12	Dnajc1	chr2:18054192-18392830	42.3576	46.4221	30.3827	42.4427	63.478	53.9218	36.6905	54.7646	54.8759	43.8978	46.3175	30.1888	50.4368	66.4344	29.8854	35.6442	ENSMUSG00000026740.12	Dnajc1	chr2:18054192-18392830	WT_COil	WT_TCDD	OK	43.82	45.6002	0.0574507	0.127122	0.80695	WT_COil	KO_COil	OK	43.82	40.4013	-0.117189	-0.24817	0.6212	WT_TCDD	KO_COil	OK	45.6002	40.4013	-0.174639	-0.385262	0.4591	WT_COil	KO_TCDD	OK	43.82
ENSMUSG00000085714.1	Gm13008	chr4:136003367-136021763	490.259	483.842	320.757	552.483	588.024	344.227	404.506	428.199	564.927	400.086	552.064	382.183	393.967	319.927	401.738	408.938	ENSMUSG00000085714.1	Gm13008	chr4:136003367-136021763	WT_COil	WT_TCDD	OK	474.815	381.142	-0.317035	-0.655708	0.19395	WT_COil	KO_COil	OK	474.815	461.835	-0.039987	-0.0851178	0.8654	WT_TCDD	KO_COil	OK	381.142	461.835	0.277048	0.566086	0.2556	WT_COil	KO_TCDD	OK	474.815
ENSMUSG00000086231.1	Rapgef4os3	chr2:71981239-72257474	109.331	118.3	139.045	73.0316	170.242	61.2838	170.354	90.5922	121.277	112.316	93.6543	37.6059	114.203	161.328	165.566	132.437	ENSMUSG00000086231.1	Rapgef4os3	chr2:71981239-72257474	WT_COil	WT_TCDD	OK	91.2132	143.383	0.652563	1.21421	0.01695	WT_COil	KO_COil	OK	91.2132	109.927	0.269229	0.473636	0.34965	WT_TCDD	KO_COil	OK	143.383	109.927	-0.383334	-0.711401	0.14695	WT_COil	KO_TCDD	OK	91.2132
ENSMUSG00000010406.11	Mrpl52	chr14:54426908-54429756	20.5308	0	25.8303	0	21.9942	57.2948	35.4738	21.9487	25.0182	0	0	0	37.9355	0	19.1025	0	ENSMUSG00000010406.11	Mrpl52	chr14:54426908-54429756	WT_COil	WT_TCDD	NOTEST	6.25454	14.2595	1.18895	0	1	WT_COil	KO_COil	NOTEST	6.25454	11.5903	0.889938	0	1	WT_TCDD	KO_COil	NOTEST	14.2595	11.5903	-0.299009	0	1	WT_COil	KO_TCDD	OK	6.25454
ENSMUSG00000068240.5	Gm11808	chr4:3973091-3973595	27.2385	158.811	59.0622	74.9914	163.532	132.979	57.2572	130.575	35.8589	92.6228	53.9956	46.1718	77.4816	87.0863	30.1336	184.222	ENSMUSG00000068240.5	Gm11808	chr4:3973091-3973595	WT_COil	WT_TCDD	OK	57.1622	94.731	0.728773	0.675478	0.208	WT_COil	KO_COil	OK	57.1622	80.0257	0.485401	0.4344	0.4101	WT_TCDD	KO_COil	OK	94.731	80.0257	-0.243372	-0.266525	0.6014	WT_COil	KO_TCDD	OK	57.1622
ENSMUSG00000020571.12	Pdia6	chr12:17266544-17324712	35.1375	42.7201	47.748	44.1038	42.6566	40.2429	39.6431	43.0523	53.5177	61.8156	35.4304	65.3885	42.5943	64.2124	43.1126	42.7037	ENSMUSG00000020571.12	Pdia6	chr12:17266544-17324712	WT_COil	WT_TCDD	OK	54.0381	48.1558	-0.166268	-0.325091	0.51055	WT_COil	KO_COil	OK	54.0381	42.4273	-0.348982	-0.679432	0.17565	WT_TCDD	KO_COil	OK	48.1558	42.4273	-0.182714	-0.352631	0.4809	WT_COil	KO_TCDD	OK	54.0381
ENSMUSG00000052520.7	Cyp2j5	chr4:96628772-96664154	71.0828	64.6454	96.2979	81.4029	78.921	92.7623	99.3436	53.0068	82.961	73.5957	84.4125	83.654	108.005	83.9638	97.5286	80.5629	ENSMUSG00000052520.7	Cyp2j5	chr4:96628772-96664154	WT_COil	WT_TCDD	OK	81.1558	92.5151	0.188995	0.432024	0.3878	WT_COil	KO_COil	OK	81.1558	78.3572	-0.0506275	-0.114833	0.8146	WT_TCDD	KO_COil	OK	92.5151	78.3572	-0.239623	-0.548297	0.27535	WT_COil	KO_TCDD	OK	81.1558
ENSMUSG00000073481.9	44257	chr1:184813067-184845881	56.9838	32.104	51.9807	24.766	56.2297	56.0959	48.8378	61.6865	58.3797	54.5835	57.76	57.3224	48.4513	39.1109	47.5479	56.4938	ENSMUSG00000073481.9	44257	chr1:184813067-184845881	WT_COil	WT_TCDD	OK	57.0114	47.901	-0.251196	-0.486279	0.33405	WT_COil	KO_COil	OK	57.0114	41.4586	-0.459578	-0.845836	0.0826	WT_TCDD	KO_COil	OK	47.901	41.4586	-0.208382	-0.377417	0.43525	WT_COil	KO_TCDD	OK	57.0114
ENSMUSG00000032593.5	Amigo3	chr9:108049241-108085003	51.918	76.1317	48.138	59.8951	101.615	40.0839	50.9836	52.1585	74.2562	52.649	33.4555	33.3218	33.7122	58.4301	39.5211	62.5528	ENSMUSG00000032593.5	Amigo3	chr9:108049241-108085003	WT_COil	WT_TCDD	OK	48.4206	48.5541	0.00397076	0.00456729	0.9899	WT_COil	KO_COil	OK	48.4206	59.0207	0.2856	0.363567	0.46135	WT_TCDD	KO_COil	OK	48.5541	59.0207	0.281629	0.366588	0.4563	WT_COil	KO_TCDD	OK	48.4206
ENSMUSG00000001435.14	Col18a1	chr10:77052177-77166548	44.3354	48.1634	31.4614	58.7364	40.7698	53.9773	37.2923	54.1142	47.9009	54.9988	36.2687	34.9467	39.437	50.6833	26.783	47.1989	ENSMUSG00000001435.14	Col18a1	chr10:77052177-77166548	WT_COil	WT_TCDD	OK	43.5288	41.0255	-0.0854469	-0.201132	0.68915	WT_COil	KO_COil	OK	43.5288	45.6741	0.0694085	0.162076	0.7501	WT_TCDD	KO_COil	OK	41.0255	45.6741	0.154855	0.375876	0.4695	WT_COil	KO_TCDD	OK	43.5288
ENSMUSG00000085208.3	Brip1os	chr11:86201369-86357602	27.3572	43.2098	26.3649	20.7628	51.1696	36.3214	52.6266	25.6987	52.7087	43.2552	48.1329	34.1333	35.2473	58.6058	58.213	46.5025	ENSMUSG00000085208.3	Brip1os	chr11:86201369-86357602	WT_COil	WT_TCDD	OK	44.5575	49.6422	0.155897	0.274693	0.5883	WT_COil	KO_COil	OK	44.5575	29.4237	-0.598692	-0.942164	0.06545	WT_TCDD	KO_COil	OK	49.6422	29.4237	-0.754589	-1.2072	0.01925	WT_COil	KO_TCDD	OK	44.5575
ENSMUSG00000097504.1	4930516B21Rik	chr9:119440277-119444830	103.119	60.8132	29.984	55.299	97.2743	50.3399	53.1245	70.7534	80.9894	69.838	73.6401	64.7616	62.8341	65.1747	55.7111	46.5285	ENSMUSG00000097504.1	4930516B21Rik	chr9:119440277-119444830	WT_COil	WT_TCDD	OK	72.3073	57.5621	-0.329022	-0.593701	0.2295	WT_COil	KO_COil	OK	72.3073	62.3038	-0.214821	-0.388263	0.44375	WT_TCDD	KO_COil	OK	57.5621	62.3038	0.114201	0.201333	0.68495	WT_COil	KO_TCDD	OK	72.3073
ENSMUSG00000037053.6	Azgp1	chr5:137981538-137990233	322.515	258.453	298.604	296.474	285.1	211.656	194.928	302.757	205.019	314.605	240.14	312.195	282.52	277.89	277.993	281.699	ENSMUSG00000037053.6	Azgp1	chr5:137981538-137990233	WT_COil	WT_TCDD	OK	267.99	280.025	0.0633774	0.154107	0.7596	WT_COil	KO_COil	OK	267.99	294.012	0.133694	0.324783	0.5176	WT_TCDD	KO_COil	OK	280.025	294.012	0.0703166	0.173197	0.7269	WT_COil	KO_TCDD	OK	267.99
ENSMUSG00000017950.16	Hnf4a	chr2:163547186-163572910	29.6302	60.0278	32.5911	56.1021	50.4101	64.1773	42.7633	60.2087	47.8657	48.6028	60.8313	57.8583	48.2908	72.6185	53.7759	71.1597	ENSMUSG00000017950.16	Hnf4a	chr2:163547186-163572910	WT_COil	WT_TCDD	OK	53.7895	61.4612	0.192351	0.456073	0.3611	WT_COil	KO_COil	OK	53.7895	44.5878	-0.270677	-0.626905	0.2083	WT_TCDD	KO_COil	OK	61.4612	44.5878	-0.463028	-1.09744	0.0306	WT_COil	KO_TCDD	OK	53.7895
ENSMUSG00000000563.17	Atp5f1	chr3:105942697-105987423	33.602	22.965	34.3469	70.2922	31.4786	39.303	30.4351	32.546	55.3682	37.8768	33.4257	66.5086	45.1735	26.5354	19.1181	72.8276	ENSMUSG00000000563.17	Atp5f1	chr3:105942697-105987423	WT_COil	WT_TCDD	OK	48.2948	40.9137	-0.239286	-0.363373	0.47	WT_COil	KO_COil	OK	48.2948	40.3015	-0.261035	-0.413329	0.42295	WT_TCDD	KO_COil	OK	40.9137	40.3015	-0.0217489	-0.0313917	0.9579	WT_COil	KO_TCDD	OK	48.2948
ENSMUSG00000027496.15	Aurka	chr2:172356189-172370535	47.321	69.938	29.9565	42.7565	42.2415	45.7396	42.9889	45.4057	70.0426	64.4846	55.2753	43.7558	37.5218	50.5568	34.9057	27.84	ENSMUSG00000027496.15	Aurka	chr2:172356189-172370535	WT_COil	WT_TCDD	OK	58.3896	37.7061	-0.630913	-1.15564	0.01725	WT_COil	KO_COil	OK	58.3896	47.493	-0.297996	-0.568638	0.24355	WT_TCDD	KO_COil	OK	37.7061	47.493	0.332917	0.600396	0.2136	WT_COil	KO_TCDD	OK	58.3896
ENSMUSG00000026193.15	Fn1	chr1:71585519-71662843	45.9179	40.248	37.4602	57.84	54.7711	40.4859	54.1851	46.5553	29.8254	41.6166	44.3017	37.9681	30.4977	44.7403	40.3384	53.8812	ENSMUSG00000026193.15	Fn1	chr1:71585519-71662843	WT_COil	WT_TCDD	OK	38.428	42.3644	0.140695	0.307488	0.51235	WT_COil	KO_COil	OK	38.428	45.3665	0.239471	0.527352	0.25475	WT_TCDD	KO_COil	OK	42.3644	45.3665	0.0987758	0.224923	0.63415	WT_COil	KO_TCDD	OK	38.428
ENSMUSG00000020949.8	Fkbp3	chr12:65036332-65073944	53.0645	68.9445	25.0269	60.507	83.8634	22.4869	100.97	44.7235	86.6229	61.5449	80.4186	48.3647	37.2658	46.0411	54.8614	40.772	ENSMUSG00000020949.8	Fkbp3	chr12:65036332-65073944	WT_COil	WT_TCDD	OK	69.2378	44.7351	-0.630153	-0.562064	0.2587	WT_COil	KO_COil	OK	69.2378	51.8857	-0.416222	-0.399846	0.4288	WT_TCDD	KO_COil	OK	44.7351	51.8857	0.213931	0.182131	0.72045	WT_COil	KO_TCDD	OK	69.2378
ENSMUSG00000090608.1	Gm17200	chr9:123635387-123851899	78.853	48.3661	31.1482	45.4428	69.4171	32.4743	58.8575	56.8196	78.3026	87.5491	51.5409	41.2328	63.3482	70.4384	81.4762	46.651	ENSMUSG00000090608.1	Gm17200	chr9:123635387-123851899	WT_COil	WT_TCDD	OK	64.6563	65.4784	0.0182283	0.0326675	0.952	WT_COil	KO_COil	OK	64.6563	50.9525	-0.343638	-0.584152	0.25	WT_TCDD	KO_COil	OK	65.4784	50.9525	-0.361867	-0.603051	0.23305	WT_COil	KO_TCDD	OK	64.6563
ENSMUSG00000026365.15	Cfh	chr1:140084707-140183411	64.9039	58.8646	104.087	53.5166	43.4329	66.9787	90.1237	81.1014	66.8491	49.1979	82.2767	63.9279	51.6223	42.6806	98.1821	56.5415	ENSMUSG00000026365.15	Cfh	chr1:140084707-140183411	WT_COil	WT_TCDD	OK	65.5629	62.2566	-0.0746525	-0.183028	0.7207	WT_COil	KO_COil	OK	65.5629	70.3431	0.10153	0.251166	0.62795	WT_TCDD	KO_COil	OK	62.2566	70.3431	0.176182	0.435427	0.4051	WT_COil	KO_TCDD	OK	65.5629
ENSMUSG00000081485.5	Gm12338	chr11:75588096-75628804	0	126.09	81.4549	286.548	0	279.349	0	0	0	129.749	100.694	0	0	128.237	106.863	341.688	ENSMUSG00000081485.5	Gm12338	chr11:75588096-75628804	WT_COil	WT_TCDD	OK	57.6105	144.197	1.32364	1.04993	0.29135	WT_COil	KO_COil	OK	57.6105	123.523	1.10038	0.818564	0.39315	WT_TCDD	KO_COil	OK	144.197	123.523	-0.223258	-0.210097	0.84705	WT_COil	KO_TCDD	NOTEST	57.6105
ENSMUSG00000061559.15	Wdr61	chr9:54698872-54734519	59.0098	99.2005	35.4839	48.9101	76.2753	65.9186	73.3727	96.9447	120.767	111.27	94.2833	75.4963	66.9933	81.169	67.7717	60.0874	ENSMUSG00000061559.15	Wdr61	chr9:54698872-54734519	WT_COil	WT_TCDD	OK	100.454	69.0053	-0.541759	-1.22559	0.0106	WT_COil	KO_COil	OK	100.454	60.6511	-0.727933	-1.59509	0.00185	WT_TCDD	KO_COil	OK	69.0053	60.6511	-0.186174	-0.388489	0.4159	WT_COil	KO_TCDD	OK	100.454
ENSMUSG00000075705.12	Msrb1	chr17:24736641-24742778	107.033	66.9071	48.5087	101.839	67.4597	80.1482	55.0895	49.4527	95.8195	59.3334	50.5373	101.093	79.185	83.7312	45.15	93.4401	ENSMUSG00000075705.12	Msrb1	chr17:24736641-24742778	WT_COil	WT_TCDD	OK	76.6959	75.3766	-0.0250339	-0.0417138	0.9335	WT_COil	KO_COil	OK	76.6959	81.0721	0.0800547	0.133476	0.79555	WT_TCDD	KO_COil	OK	75.3766	81.0721	0.105089	0.178676	0.7304	WT_COil	KO_TCDD	OK	76.6959
ENSMUSG00000054083.8	Capn12	chr7:28881421-28962340	143.103	125.121	73.4001	146.672	145.493	94.3503	73.9814	156.667	132.582	170.122	109.81	164.808	93.7614	115.595	89.2894	116.676	ENSMUSG00000054083.8	Capn12	chr7:28881421-28962340	WT_COil	WT_TCDD	OK	144.33	103.83	-0.475148	-1.13145	0.02525	WT_COil	KO_COil	OK	144.33	122.074	-0.241621	-0.583843	0.253	WT_TCDD	KO_COil	OK	103.83	122.074	0.233527	0.550041	0.27605	WT_COil	KO_TCDD	OK	144.33
ENSMUSG00000101872.1	Gm29237	chr11:30099394-30280491	24.1484	25.7722	0	0	48.6907	50.4243	52.2013	10.1098	17.3797	0	15.19	20.7321	0	12.5206	38.3474	39.0132	ENSMUSG00000101872.1	Gm29237	chr11:30099394-30280491	WT_COil	WT_TCDD	NOTEST	13.3255	22.4703	0.753832	0	1	WT_COil	KO_COil	NOTEST	13.3255	12.4801	-0.0945516	0	1	WT_TCDD	KO_COil	NOTEST	22.4703	12.4801	-0.848383	0	1	WT_COil	KO_TCDD	OK	13.3255
ENSMUSG00000023988.8	Bysl	chr17:47505050-47611492	54.5995	79.407	28.5074	58.7622	97.6427	62.1224	58.0802	92.2996	102.443	72.839	39.8943	62.9353	63.0288	87.7819	55.6731	67.5767	ENSMUSG00000023988.8	Bysl	chr17:47505050-47611492	WT_COil	WT_TCDD	OK	69.5278	68.5151	-0.021168	-0.0483044	0.9214	WT_COil	KO_COil	OK	69.5278	55.319	-0.329814	-0.745944	0.1482	WT_TCDD	KO_COil	OK	68.5151	55.319	-0.308646	-0.722353	0.16135	WT_COil	KO_TCDD	OK	69.5278
ENSMUSG00000097006.7	9530082P21Rik	chr17:23741199-23754065	119.712	163.454	95.0341	109.551	200.334	84.0939	124.425	194.907	159.874	151.067	133.077	144.001	139.653	138.021	128.329	133.767	ENSMUSG00000097006.7	9530082P21Rik	chr17:23741199-23754065	WT_COil	WT_TCDD	OK	147.005	134.942	-0.123517	-0.314745	0.5248	WT_COil	KO_COil	OK	147.005	121.938	-0.269714	-0.677531	0.1765	WT_TCDD	KO_COil	OK	134.942	121.938	-0.146197	-0.367883	0.45955	WT_COil	KO_TCDD	OK	147.005
ENSMUSG00000078813.3	Leng1	chr7:3645351-3677553	49.7044	70.858	48.175	52.0143	59.3664	45.3234	54.2398	60.3183	57.3824	74.4516	62.2616	62.4168	40.0068	54.541	42.1292	47.3504	ENSMUSG00000078813.3	Leng1	chr7:3645351-3677553	WT_COil	WT_TCDD	OK	64.1281	46.0068	-0.479108	-0.828722	0.09555	WT_COil	KO_COil	OK	64.1281	55.1879	-0.216604	-0.396704	0.42315	WT_TCDD	KO_COil	OK	46.0068	55.1879	0.262504	0.445493	0.36675	WT_COil	KO_TCDD	OK	64.1281
ENSMUSG00000085095.2	Gm15635	chr7:99657803-99712777	1043.75	1490.27	1163.51	1578.44	1555.98	997.595	1850.55	1609.57	1525.89	1458.37	1508.38	1313.5	820.084	1476.04	1565.31	1391.49	ENSMUSG00000085095.2	Gm15635	chr7:99657803-99712777	WT_COil	WT_TCDD	OK	1451.54	1313.23	-0.144459	-0.318372	0.52945	WT_COil	KO_COil	OK	1451.54	1318.99	-0.138144	-0.290247	0.5635	WT_TCDD	KO_COil	OK	1313.23	1318.99	0.00631573	0.0132301	0.97935	WT_COil	KO_TCDD	OK	1451.54
ENSMUSG00000030982.18	9030624J02Rik	chr7:118740225-118995211	47.2461	60.2338	37.1298	44.5051	49.5783	38.8354	30.6527	52.3609	44.4345	48.0653	57.5359	40.6839	51.7971	64.8527	45.084	33.344	ENSMUSG00000030982.18	9030624J02Rik	chr7:118740225-118995211	WT_COil	WT_TCDD	OK	47.6799	48.7694	0.0325958	0.0714024	0.8865	WT_COil	KO_COil	OK	47.6799	47.2787	-0.0121917	-0.0262334	0.95885	WT_TCDD	KO_COil	OK	48.7694	47.2787	-0.0447875	-0.0968951	0.8481	WT_COil	KO_TCDD	OK	47.6799
ENSMUSG00000022868.5	Ahsg	chr16:22892041-22899438	1507.89	1256.56	1093.92	1338.58	677.905	1058.03	952.316	1038.46	1160.08	1349.5	1273.52	1555.35	1030.75	1168.49	877.564	1049.34	ENSMUSG00000022868.5	Ahsg	chr16:22892041-22899438	WT_COil	WT_TCDD	OK	1334.61	1031.53	-0.37163	-1.02954	0.03915	WT_COil	KO_COil	OK	1334.61	1299.24	-0.0387554	-0.106869	0.82855	WT_TCDD	KO_COil	OK	1031.53	1299.24	0.332874	0.920723	0.0607	WT_COil	KO_TCDD	OK	1334.61
ENSMUSG00000097099.2	Gm9917	chr9:107551554-107572779	49.531	56.1571	68.0967	63.1142	116.672	82.1366	84.4405	74.2453	55.7945	85.0056	63.8178	54.8674	60.5827	86.3406	90.9798	79.4364	ENSMUSG00000097099.2	Gm9917	chr9:107551554-107572779	WT_COil	WT_TCDD	OK	64.8713	79.3349	0.290375	0.658751	0.18145	WT_COil	KO_COil	OK	64.8713	59.2247	-0.131381	-0.288847	0.5525	WT_TCDD	KO_COil	OK	79.3349	59.2247	-0.421755	-0.956661	0.05055	WT_COil	KO_TCDD	OK	64.8713
ENSMUSG00000027248.13	Pdia3	chr2:121394354-121438687	58.0263	53.4488	75.0058	55.8003	47.9902	47.5435	72.365	49.3965	81.5982	88.2699	64.6515	82.8518	66.1831	83.0832	51.5715	46.8429	ENSMUSG00000027248.13	Pdia3	chr2:121394354-121438687	WT_COil	WT_TCDD	OK	79.3429	61.9202	-0.357691	-0.795709	0.1112	WT_COil	KO_COil	OK	79.3429	60.5703	-0.38949	-0.864872	0.08095	WT_TCDD	KO_COil	OK	61.9202	60.5703	-0.0317991	-0.0698838	0.88755	WT_COil	KO_TCDD	OK	79.3429
ENSMUSG00000004896.16	Rrnad1	chr3:87919505-87940686	133.963	168.247	63.9959	137.261	186.128	113.697	87.2491	176.573	211.118	214.325	118.067	156.368	111.896	130.511	126.457	128.743	ENSMUSG00000004896.16	Rrnad1	chr3:87919505-87940686	WT_COil	WT_TCDD	OK	174.969	124.402	-0.492098	-1.12971	0.02175	WT_COil	KO_COil	OK	174.969	125.867	-0.475205	-1.09426	0.0318	WT_TCDD	KO_COil	OK	124.402	125.867	0.0168931	0.0377539	0.93935	WT_COil	KO_TCDD	OK	174.969
ENSMUSG00000063856.7	Gpx1	chr9:108339053-108340343	257.828	196.879	231.899	353.523	345.727	263.486	197.553	330.995	232.505	161.941	195.848	312.058	455.115	355.816	160.128	328.231	ENSMUSG00000063856.7	Gpx1	chr9:108339053-108340343	WT_COil	WT_TCDD	OK	225.588	324.823	0.525962	1.14649	0.0316	WT_COil	KO_COil	OK	225.588	260.032	0.205	0.408665	0.4308	WT_TCDD	KO_COil	OK	324.823	260.032	-0.320962	-0.671098	0.20785	WT_COil	KO_TCDD	OK	225.588
ENSMUSG00000017344.4	Vtn	chr11:78499119-78502324	296.816	275.938	256.808	376.793	349.357	322.281	311.6	446.096	316.194	288.936	237.549	361.41	296.47	362.326	235.918	388.826	ENSMUSG00000017344.4	Vtn	chr11:78499119-78502324	WT_COil	WT_TCDD	OK	301.022	320.885	0.0921875	0.242057	0.6333	WT_COil	KO_COil	OK	301.022	301.589	0.0027136	0.00704016	0.99005	WT_TCDD	KO_COil	OK	320.885	301.589	-0.0894739	-0.235474	0.63835	WT_COil	KO_TCDD	OK	301.022
ENSMUSG00000055818.2	A230083G16Rik	chr6:124913680-124925844	15.6625	79.1314	25.0129	32.047	64.7868	38.8258	58.4182	93.5841	55.7283	82.4555	89.1916	31.2619	46.8035	52.612	35.9161	34.8707	ENSMUSG00000055818.2	A230083G16Rik	chr6:124913680-124925844	WT_COil	WT_TCDD	OK	64.6593	42.5506	-0.603679	-0.385113	0.44785	WT_COil	KO_COil	OK	64.6593	37.9635	-0.768247	-0.446172	0.44155	WT_TCDD	KO_COil	OK	42.5506	37.9635	-0.164568	-0.0969802	0.8633	WT_COil	KO_TCDD	OK	64.6593
ENSMUSG00000027187.10	Cat	chr2:103453848-103485160	204.354	206.972	305.681	282.033	192.955	285.349	224.88	224.431	196.187	220.148	173.24	222.09	308.063	230.898	200.671	292.237	ENSMUSG00000027187.10	Cat	chr2:103453848-103485160	WT_COil	WT_TCDD	OK	202.916	257.967	0.346304	0.876832	0.0726	WT_COil	KO_COil	OK	202.916	249.76	0.299658	0.755134	0.12115	WT_TCDD	KO_COil	OK	257.967	249.76	-0.0466465	-0.121177	0.8013	WT_COil	KO_TCDD	OK	202.916
ENSMUSG00000001891.16	Ugp2	chr11:21321137-21374161	57.0516	28.292	91.2293	46.5976	36.1193	72.9226	52.6264	32.381	31.53	52.7553	24.6388	57.9598	55.4369	38.5758	33.8041	39.008	ENSMUSG00000001891.16	Ugp2	chr11:21321137-21374161	WT_COil	WT_TCDD	OK	41.721	41.7062	-0.000509505	-0.000907739	0.9982	WT_COil	KO_COil	OK	41.721	55.7926	0.419303	0.774931	0.1262	WT_TCDD	KO_COil	OK	41.7062	55.7926	0.419812	0.807692	0.11375	WT_COil	KO_TCDD	OK	41.721
ENSMUSG00000025094.7	Slc18a2	chr19:59259511-59296012	46.8355	52.5787	33.2421	42.8379	54.0505	28.0288	44.4122	42.5836	65.7611	46.5336	47.8617	34.8022	16.7111	52.0618	51.5145	27.914	ENSMUSG00000025094.7	Slc18a2	chr19:59259511-59296012	WT_COil	WT_TCDD	OK	48.7397	37.0504	-0.395609	-0.839505	0.0904	WT_COil	KO_COil	OK	48.7397	43.8735	-0.151745	-0.332304	0.5034	WT_TCDD	KO_COil	OK	37.0504	43.8735	0.243863	0.507917	0.2985	WT_COil	KO_TCDD	OK	48.7397
ENSMUSG00000026005.15	Rpe	chr1:66700830-66817562	40.6932	29.7315	27.3898	23.4545	43.4057	30.7058	23.5647	35.0266	38.899	38.1526	34.3853	16.5226	28.5181	18.4544	32.733	26.3196	ENSMUSG00000026005.15	Rpe	chr1:66700830-66817562	WT_COil	WT_TCDD	NOTEST	31.9899	26.5063	-0.271281	0	1	WT_COil	KO_COil	NOTEST	31.9899	30.3172	-0.0774771	0	1	WT_TCDD	KO_COil	NOTEST	26.5063	30.3172	0.193803	0	1	WT_COil	KO_TCDD	OK	31.9899
ENSMUSG00000097750.2	Gm4673	chr7:30916982-30973464	818.133	717.716	458.75	625.808	914.872	451.191	556.47	843.928	1026.63	801.108	795.353	1023.66	605.297	562.042	641.062	675.192	ENSMUSG00000097750.2	Gm4673	chr7:30916982-30973464	WT_COil	WT_TCDD	OK	911.687	620.898	-0.554182	-1.46923	0.00355	WT_COil	KO_COil	OK	911.687	655.102	-0.476819	-1.26264	0.0121	WT_TCDD	KO_COil	OK	620.898	655.102	0.0773626	0.204296	0.6846	WT_COil	KO_TCDD	OK	911.687
ENSMUSG00000098284.7	A330093E20Rik	chr18:45269004-45896509	79.7922	112.819	107.26	89.9385	129.413	99.6071	85.073	57.301	73.5932	97.469	111.07	61.4147	91.8875	114.006	71.7779	47.1519	ENSMUSG00000098284.7	A330093E20Rik	chr18:45269004-45896509	WT_COil	WT_TCDD	OK	85.8866	81.206	-0.0808478	-0.171078	0.73615	WT_COil	KO_COil	OK	85.8866	97.4525	0.182266	0.403857	0.4218	WT_TCDD	KO_COil	OK	81.206	97.4525	0.263114	0.55199	0.26825	WT_COil	KO_TCDD	OK	85.8866
ENSMUSG00000024018.17	Ccdc167	chr17:29549787-29717012	95.2527	176.946	95.1185	128.772	210.195	116.83	126.323	123.054	209.253	205.384	91.1669	141.857	120.334	128.036	109.007	137.665	ENSMUSG00000024018.17	Ccdc167	chr17:29549787-29717012	WT_COil	WT_TCDD	OK	161.915	123.761	-0.387687	-0.683506	0.17805	WT_COil	KO_COil	OK	161.915	124.022	-0.38464	-0.649568	0.2013	WT_TCDD	KO_COil	OK	123.761	124.022	0.00304658	0.00542359	0.9914	WT_COil	KO_TCDD	OK	161.915
ENSMUSG00000110237.1	RP24-285L8.2	chr7:138890835-138909506	9.60315	11.928	9.31068	0	96.5053	28.2168	12.511	30.9903	0	25.7524	0	0	0	12.8897	39.0052	0	ENSMUSG00000110237.1	RP24-285L8.2	chr7:138890835-138909506	WT_COil	WT_TCDD	NOTEST	6.43811	12.9737	1.01088	0	1	WT_COil	KO_COil	NOTEST	6.43811	7.71046	0.26018	0	1	WT_TCDD	KO_COil	NOTEST	12.9737	7.71046	-0.750702	0	1	WT_COil	KO_TCDD	OK	6.43811
ENSMUSG00000002396.8	Ocel1	chr8:71371297-71381960	314.48	371.391	236.733	305.829	392.07	270.942	220.368	371.665	437.617	417.947	335.786	352.815	321.222	320.832	214.354	264.706	ENSMUSG00000002396.8	Ocel1	chr8:71371297-71381960	WT_COil	WT_TCDD	OK	386.041	280.279	-0.461894	-1.12952	0.0245	WT_COil	KO_COil	OK	386.041	307.108	-0.330008	-0.792669	0.1149	WT_TCDD	KO_COil	OK	280.279	307.108	0.131886	0.316739	0.5283	WT_COil	KO_TCDD	OK	386.041
ENSMUSG00000037706.17	Cd81	chr7:143021783-143067934	38.1258	18.3814	21.6289	30.6091	34.4887	39.6723	43.3216	21.2573	28.9713	26.0248	15.9162	29.3435	37.7469	21.3316	22.1321	33.0302	ENSMUSG00000037706.17	Cd81	chr7:143021783-143067934	WT_COil	WT_TCDD	NOTEST	25.064	28.5602	0.188392	0	1	WT_COil	KO_COil	NOTEST	25.064	27.1863	0.117267	0	1	WT_TCDD	KO_COil	NOTEST	28.5602	27.1863	-0.0711256	0	1	WT_COil	KO_TCDD	OK	25.064
ENSMUSG00000042800.5	1700015E13Rik	chr1:170308802-170312125	21.2549	0	6.7099	18.1292	26.0927	0	59.7078	19.516	0	6.72265	0	11.9957	15.631	25.1143	48.8815	46.8257	ENSMUSG00000042800.5	1700015E13Rik	chr1:170308802-170312125	WT_COil	WT_TCDD	OK	4.6796	34.1131	2.86587	1.68417	0.24735	WT_COil	KO_COil	NOTEST	4.6796	11.5235	1.30012	0	1	WT_TCDD	KO_COil	OK	34.1131	11.5235	-1.56575	-1.40712	0.1074	WT_COil	KO_TCDD	NOTEST	4.6796
ENSMUSG00000089702.1	Gm16568	chr9:15316914-15357788	36.9255	36.3689	38.3118	22.2075	50.6433	29.2608	29.8999	29.275	44.85	29.0014	19.973	16.8997	31.3923	45.7695	42.9488	42.4364	ENSMUSG00000089702.1	Gm16568	chr9:15316914-15357788	WT_COil	WT_TCDD	OK	27.681	40.6368	0.553888	0.927168	0.0616	WT_COil	KO_COil	OK	27.681	33.4534	0.273257	0.440004	0.3641	WT_TCDD	KO_COil	OK	40.6368	33.4534	-0.280631	-0.488379	0.32165	WT_COil	KO_TCDD	OK	27.681
ENSMUSG00000016319.3	Slc25a5	chrX:36795650-36798807	46.551	53.0167	74.7813	65.0749	49.795	53.6268	86.6595	57.1781	13.6198	73.9619	53.1635	82.84	94.6562	30.745	18.7163	64.2623	ENSMUSG00000016319.3	Slc25a5	chrX:36795650-36798807	WT_COil	WT_TCDD	OK	55.8963	52.095	-0.10161	-0.159769	0.7508	WT_COil	KO_COil	OK	55.8963	59.856	0.0987424	0.161138	0.7461	WT_TCDD	KO_COil	OK	52.095	59.856	0.200352	0.322763	0.5212	WT_COil	KO_TCDD	OK	55.8963
ENSMUSG00000021520.4	Uqcrb	chr13:66900616-66909236	65.657	94.6658	60.1718	87.5702	49.46	117.344	52.1945	46.4438	26.0646	76.9044	48.9261	39.5246	67.1941	37.1009	42.9335	41.9831	ENSMUSG00000021520.4	Uqcrb	chr13:66900616-66909236	WT_COil	WT_TCDD	OK	47.8549	47.3029	-0.0167384	-0.0134854	0.9398	WT_COil	KO_COil	OK	47.8549	77.0162	0.686495	0.661048	0.1778	WT_TCDD	KO_COil	OK	47.3029	77.0162	0.703233	0.640056	0.1808	WT_COil	KO_TCDD	OK	47.8549
ENSMUSG00000033688.9	1300017J02Rik	chr9:103250520-103288297	57.5654	32.1195	39.0967	52.1039	34.6793	59.2398	39.25	33.5815	35.1444	34.0149	41.9201	55.3721	60.2556	55.1851	20.6407	56.1847	ENSMUSG00000033688.9	1300017J02Rik	chr9:103250520-103288297	WT_COil	WT_TCDD	OK	41.6129	48.0665	0.208001	0.401648	0.42265	WT_COil	KO_COil	OK	41.6129	45.2214	0.119974	0.227905	0.6451	WT_TCDD	KO_COil	OK	48.0665	45.2214	-0.0880269	-0.172683	0.73065	WT_COil	KO_TCDD	OK	41.6129
ENSMUSG00000030057.15	Cnbp	chr6:87842614-87851106	32.6007	30.2215	57.2361	39.5751	23.9662	39.8887	40.1201	33.6023	29.7672	57.0119	31.6325	45.9963	43.2058	34.2871	38.2015	47.0185	ENSMUSG00000030057.15	Cnbp	chr6:87842614-87851106	WT_COil	WT_TCDD	OK	41.102	40.6782	-0.0149515	-0.0227151	0.9615	WT_COil	KO_COil	OK	41.102	39.9084	-0.0425171	-0.0634536	0.8877	WT_TCDD	KO_COil	OK	40.6782	39.9084	-0.0275656	-0.0429591	0.92715	WT_COil	KO_TCDD	OK	41.102
ENSMUSG00000086527.1	Gm15856	chr6:121210695-121226854	18.5578	19.7702	14.1165	6.1412	226.319	109.865	95.8432	230.221	29.8538	25.8846	16.7997	14.9152	173.377	230.321	89.1228	90.0026	ENSMUSG00000086527.1	Gm15856	chr6:121210695-121226854	WT_COil	WT_TCDD	OK	21.8633	145.706	2.73647	3.9816	5e-05	WT_COil	KO_COil	NOTEST	21.8633	14.6464	-0.577963	0	1	WT_TCDD	KO_COil	OK	145.706	14.6464	-3.31444	-4.3117	5e-05	WT_COil	KO_TCDD	OK	21.8633
ENSMUSG00000027881.14	Prpf38b	chr3:108902806-108911727	40.0312	53.5503	44.6609	60.7234	76.4633	43.4257	58.308	50.6308	63.0758	62.5935	70.0735	39.7945	41.8042	51.4398	54.5031	53.9385	ENSMUSG00000027881.14	Prpf38b	chr3:108902806-108911727	WT_COil	WT_TCDD	OK	58.8843	50.4214	-0.223847	-0.483192	0.3396	WT_COil	KO_COil	OK	58.8843	49.7414	-0.243436	-0.52365	0.2934	WT_TCDD	KO_COil	OK	50.4214	49.7414	-0.0195884	-0.0418864	0.9252	WT_COil	KO_TCDD	OK	58.8843
ENSMUSG00000097439.6	Gm16754	chr9:21225370-21239332	117.612	132.05	62.4331	113.854	117.032	78.9281	107.739	125.352	129.908	142.275	119.335	99.5501	84.9574	114.944	80.1207	99.3093	ENSMUSG00000097439.6	Gm16754	chr9:21225370-21239332	WT_COil	WT_TCDD	OK	122.767	94.8329	-0.372462	-0.815656	0.09135	WT_COil	KO_COil	OK	122.767	106.487	-0.205239	-0.454934	0.3533	WT_TCDD	KO_COil	OK	94.8329	106.487	0.167223	0.367054	0.4561	WT_COil	KO_TCDD	OK	122.767
ENSMUSG00000006522.15	Itih3	chr14:30908572-30923760	66.8477	47.0165	53.6	64.95	34.7817	34.9188	62.2368	109.376	52.2113	42.1291	48.4775	49.0817	31.0091	48.5039	71.8343	61.2931	ENSMUSG00000006522.15	Itih3	chr14:30908572-30923760	WT_COil	WT_TCDD	OK	47.9749	53.1601	0.148063	0.313264	0.52035	WT_COil	KO_COil	OK	47.9749	58.1035	0.276346	0.594831	0.2248	WT_TCDD	KO_COil	OK	53.1601	58.1035	0.128283	0.277709	0.56335	WT_COil	KO_TCDD	OK	47.9749
ENSMUSG00000085788.1	4930470G03Rik	chr13:21421274-21453730	305.367	436.803	277.124	368.26	526.243	385.154	470.065	347.102	413.094	396.186	391.492	254.595	315.96	457.637	399.229	381.121	ENSMUSG00000085788.1	4930470G03Rik	chr13:21421274-21453730	WT_COil	WT_TCDD	OK	363.842	388.487	0.0945542	0.248422	0.6208	WT_COil	KO_COil	OK	363.842	346.888	-0.0688403	-0.181381	0.7189	WT_TCDD	KO_COil	OK	388.487	346.888	-0.163395	-0.431794	0.3893	WT_COil	KO_TCDD	OK	363.842
ENSMUSG00000043483.3	Gm6863	chr12:96922419-96923061	30.7093	28.4216	6.25775	29.0478	30.8428	73.4263	37.702	55.9603	63.7005	30.5542	69.4201	87.7845	23.1843	96.5561	59.2613	71.1532	ENSMUSG00000043483.3	Gm6863	chr12:96922419-96923061	WT_COil	WT_TCDD	OK	62.8648	62.5387	-0.00750372	-0.0094271	0.94895	WT_COil	KO_COil	OK	62.8648	23.6091	-1.41291	-1.27788	0.0606	WT_TCDD	KO_COil	OK	62.5387	23.6091	-1.40541	-1.2737	0.0605	WT_COil	KO_TCDD	OK	62.8648
ENSMUSG00000022464.13	Slc38a4	chr15:96994822-97055956	86.8447	51.8122	78.5779	85.898	67.3764	99.31	70.2609	74.737	84.75	88.6446	70.5369	96.101	95.7063	76	82.4721	100.799	ENSMUSG00000022464.13	Slc38a4	chr15:96994822-97055956	WT_COil	WT_TCDD	OK	85.0081	88.7442	0.0620525	0.130691	0.79815	WT_COil	KO_COil	OK	85.0081	75.7832	-0.165723	-0.354676	0.4775	WT_TCDD	KO_COil	OK	88.7442	75.7832	-0.227775	-0.48416	0.3385	WT_COil	KO_TCDD	OK	85.0081
ENSMUSG00000019303.14	Psmc3ip	chr11:101087276-101095436	145.723	189.242	119.797	193.275	272.845	130.147	226.703	155.549	208.325	204.663	251.571	184.669	117.494	158.105	252.053	164.45	ENSMUSG00000019303.14	Psmc3ip	chr11:101087276-101095436	WT_COil	WT_TCDD	OK	212.307	173.026	-0.295166	-0.654595	0.1907	WT_COil	KO_COil	OK	212.307	162.009	-0.390077	-0.853096	0.0888	WT_TCDD	KO_COil	OK	173.026	162.009	-0.094911	-0.203981	0.68695	WT_COil	KO_TCDD	OK	212.307
ENSMUSG00000022037.14	Clu	chr14:65968482-65981548	194.252	182.804	188.55	194.113	140.711	136.526	109.307	272.964	121.5	178.304	164.035	208.381	157.049	147.533	118.371	163.336	ENSMUSG00000022037.14	Clu	chr14:65968482-65981548	WT_COil	WT_TCDD	OK	168.055	146.572	-0.197323	-0.472414	0.35255	WT_COil	KO_COil	OK	168.055	189.93	0.176531	0.425908	0.3981	WT_TCDD	KO_COil	OK	146.572	189.93	0.373853	0.902513	0.07585	WT_COil	KO_TCDD	OK	168.055
ENSMUSG00000006014.16	Prg4	chr1:150361304-150466165	25.8978	24.1459	21.037	11.1667	24.0487	13.0723	32.8313	38.6348	36.9988	32.5855	28.2036	28.9559	23.2201	25.2557	44.1558	38.9017	ENSMUSG00000006014.16	Prg4	chr1:150361304-150466165	WT_COil	WT_TCDD	OK	31.6859	32.8833	0.0535137	0.0719884	0.86695	WT_COil	KO_COil	NOTEST	31.6859	20.5619	-0.623871	0	1	WT_TCDD	KO_COil	OK	32.8833	20.5619	-0.677384	-0.746547	0.0967	WT_COil	KO_TCDD	NOTEST	31.6859
ENSMUSG00000029198.3	Grpel1	chr5:36464997-36484285	47.9507	80.2417	43.21	57.3611	80.475	52.4038	69.1795	49.6525	52.1681	64.4705	66.9409	63.2107	50.8483	59.4861	66.1354	43.8216	ENSMUSG00000029198.3	Grpel1	chr5:36464997-36484285	WT_COil	WT_TCDD	OK	61.6976	55.0729	-0.163872	-0.31628	0.5208	WT_COil	KO_COil	OK	61.6976	57.1909	-0.109428	-0.211952	0.665	WT_TCDD	KO_COil	OK	55.0729	57.1909	0.0544436	0.107531	0.825	WT_COil	KO_TCDD	OK	61.6976
ENSMUSG00000028356.4	Ambp	chr4:63143274-63154173	870.277	912.861	716.867	1010.18	745.421	596.527	560.53	1493.24	1159.97	986.614	805.061	924.047	634.066	823.553	731.215	878.449	ENSMUSG00000028356.4	Ambp	chr4:63143274-63154173	WT_COil	WT_TCDD	OK	968.924	766.821	-0.337494	-0.913899	0.06305	WT_COil	KO_COil	OK	968.924	877.545	-0.14291	-0.389366	0.4278	WT_TCDD	KO_COil	OK	766.821	877.545	0.194584	0.530205	0.28435	WT_COil	KO_TCDD	OK	968.924
ENSMUSG00000097605.1	9430098F02Rik	chr11:51949881-52286179	120.503	126.238	130.878	116.85	152.063	104.67	83.9266	118.19	165.779	147.065	158.852	114.678	99.9313	87.2971	114.523	99.7077	ENSMUSG00000097605.1	9430098F02Rik	chr11:51949881-52286179	WT_COil	WT_TCDD	OK	146.593	100.365	-0.546566	-1.15685	0.02175	WT_COil	KO_COil	OK	146.593	123.617	-0.245941	-0.549598	0.2747	WT_TCDD	KO_COil	OK	100.365	123.617	0.300625	0.635609	0.20685	WT_COil	KO_TCDD	OK	146.593
ENSMUSG00000082536.1	Gm13456	chr2:40555751-40557116	68.2693	27.8652	100.053	67.0751	57.3708	64.3076	44.8993	68.5292	89.1899	20.6597	62.8034	52.6438	82.7026	38.7137	41.4678	38.5478	ENSMUSG00000082536.1	Gm13456	chr2:40555751-40557116	WT_COil	WT_TCDD	OK	56.3242	50.358	-0.161535	-0.27948	0.58055	WT_COil	KO_COil	OK	56.3242	65.8157	0.224677	0.404243	0.42895	WT_TCDD	KO_COil	OK	50.358	65.8157	0.386212	0.682274	0.1736	WT_COil	KO_TCDD	OK	56.3242
ENSMUSG00000039519.6	Cyp7b1	chr3:18071949-18243338	10.8127	10.9502	33.3086	24.7329	20.3815	41.8956	47.4695	29.1809	36.2528	22.9044	28.8985	48.3772	53.8664	23.0589	18.0293	23.2079	ENSMUSG00000039519.6	Cyp7b1	chr3:18071949-18243338	WT_COil	WT_TCDD	OK	34.1082	29.5406	-0.207419	-0.348561	0.48105	WT_COil	KO_COil	OK	34.1082	19.9511	-0.773651	-1.25001	0.0191	WT_TCDD	KO_COil	NOTEST	29.5406	19.9511	-0.566232	0	1	WT_COil	KO_TCDD	OK	34.1082
ENSMUSG00000033022.7	Cdo1	chr18:46713204-46728342	222.744	173.853	246.248	225.538	218.518	225.788	164.291	199.619	158.742	178.372	174.764	203.904	179.85	156.291	176.597	208.653	ENSMUSG00000033022.7	Cdo1	chr18:46713204-46728342	WT_COil	WT_TCDD	OK	178.946	180.348	0.0112603	0.0267675	0.95625	WT_COil	KO_COil	OK	178.946	217.096	0.278811	0.670403	0.1767	WT_TCDD	KO_COil	OK	180.348	217.096	0.267551	0.645498	0.1976	WT_COil	KO_TCDD	OK	178.946
ENSMUSG00000053925.4	Gm9929	chr1:170868644-170885881	85.5208	164.993	66.3092	88.9154	128.065	89.1417	76.9397	104.925	167.341	87.5274	146.16	70.6758	130.973	111.545	120.254	98.6096	ENSMUSG00000053925.4	Gm9929	chr1:170868644-170885881	WT_COil	WT_TCDD	OK	117.926	115.345	-0.0319237	-0.0593468	0.90235	WT_COil	KO_COil	OK	117.926	101.435	-0.217332	-0.374651	0.46055	WT_TCDD	KO_COil	OK	115.345	101.435	-0.185409	-0.325653	0.51595	WT_COil	KO_TCDD	OK	117.926
ENSMUSG00000032047.5	Acat1	chr9:53580521-53610382	27.2037	29.5898	42.8042	32.1667	21.2649	42.2191	35.3527	30.2761	39.0087	33.8504	43.6169	34.8121	44.5273	34.4694	39.4241	29.6468	ENSMUSG00000032047.5	Acat1	chr9:53580521-53610382	WT_COil	WT_TCDD	OK	37.822	37.0169	-0.0310417	-0.0634297	0.9068	WT_COil	KO_COil	OK	37.822	32.9411	-0.199337	-0.405929	0.42405	WT_TCDD	KO_COil	OK	37.0169	32.9411	-0.168295	-0.338847	0.5038	WT_COil	KO_TCDD	OK	37.822
ENSMUSG00000005514.14	Por	chr5:135689035-135735326	56.2677	43.528	32.445	81.2537	50.922	61.4426	51.22	106.981	31.4695	31.548	29.9701	53.6799	54.6009	50.0784	60.8859	72.4411	ENSMUSG00000005514.14	Por	chr5:135689035-135735326	WT_COil	WT_TCDD	OK	36.6669	59.5016	0.698451	1.33183	0.01055	WT_COil	KO_COil	OK	36.6669	53.3736	0.541649	1.03791	0.04495	WT_TCDD	KO_COil	OK	59.5016	53.3736	-0.156801	-0.324321	0.5237	WT_COil	KO_TCDD	OK	36.6669
ENSMUSG00000085550.1	Gm15658	chr16:33684465-33787112	30.7263	10.1959	12.2539	54.8657	93.1022	30.8743	35.3019	19.2896	31.4881	66.1721	68.2093	25.1036	23.1579	20.9342	26.8477	59.9062	ENSMUSG00000085550.1	Gm15658	chr16:33684465-33787112	WT_COil	WT_TCDD	OK	47.7433	32.7115	-0.5455	-0.469296	0.3419	WT_COil	KO_COil	OK	47.7433	27.0105	-0.821778	-0.661327	0.21135	WT_TCDD	KO_COil	NOTEST	32.7115	27.0105	-0.276278	0	1	WT_COil	KO_TCDD	OK	47.7433
ENSMUSG00000073676.4	Hspe1	chr1:55088131-55091307	24.7645	23.3445	33.1672	43.2915	15.5084	66.6501	17.4394	43.0137	16.504	16.7639	31.032	13.8637	24.2126	15.7224	17.6259	53.0727	ENSMUSG00000073676.4	Hspe1	chr1:55088131-55091307	WT_COil	WT_TCDD	NOTEST	19.5409	27.6584	0.501221	0	1	WT_COil	KO_COil	NOTEST	19.5409	31.1419	0.672361	0	1	WT_TCDD	KO_COil	NOTEST	27.6584	31.1419	0.17114	0	1	WT_COil	KO_TCDD	OK	19.5409
ENSMUSG00000010651.4	Acaa1b	chr9:119102477-119157093	132.011	111.961	145.659	186.184	41.7184	67.8206	55.5777	68.9974	96.6335	97.377	86.4356	112.312	77.1828	92.2398	70.0659	93.3904	ENSMUSG00000010651.4	Acaa1b	chr9:119102477-119157093	WT_COil	WT_TCDD	OK	98.1894	83.2197	-0.238642	-0.166113	0.73705	WT_COil	KO_COil	OK	98.1894	143.954	0.551966	0.353424	0.47675	WT_TCDD	KO_COil	OK	83.2197	143.954	0.790608	0.586133	0.2389	WT_COil	KO_TCDD	OK	98.1894
ENSMUSG00000029536.8	Gatc	chr5:115333238-115341178	31.7856	36.6258	31.0895	22.133	61.0233	53.153	35.9208	29.4102	45.7726	46.3455	45.3244	29.1989	49.1365	67.4814	47.3961	42.7726	ENSMUSG00000029536.8	Gatc	chr5:115333238-115341178	WT_COil	WT_TCDD	OK	41.6604	51.6967	0.311396	0.592566	0.2355	WT_COil	KO_COil	OK	41.6604	30.4085	-0.454202	-0.811688	0.10585	WT_TCDD	KO_COil	OK	51.6967	30.4085	-0.765597	-1.40013	0.00665	WT_COil	KO_TCDD	OK	41.6604
ENSMUSG00000020267.6	Hint1	chr11:54866382-54870501	80.1939	50.163	92.8554	163.128	51.3033	88.1767	67.4673	106.91	55.7025	65.4527	100.694	112.333	58.8576	99.5439	77.4902	141.905	ENSMUSG00000020267.6	Hint1	chr11:54866382-54870501	WT_COil	WT_TCDD	OK	83.5455	94.4493	0.176978	0.246318	0.6123	WT_COil	KO_COil	OK	83.5455	96.5851	0.209239	0.286177	0.5518	WT_TCDD	KO_COil	OK	94.4493	96.5851	0.0322615	0.0451879	0.9285	WT_COil	KO_TCDD	OK	83.5455
ENSMUSG00000078673.10	Mup19	chr4:61778323-61782269	80.8326	148.541	130.87	83.2661	83.8286	79.5101	335.801	57.1158	70.0285	128.729	114.548	112.798	104.824	109.679	124.652	134.934	ENSMUSG00000078673.10	Mup19	chr4:61778323-61782269	WT_COil	WT_TCDD	OK	106.526	118.522	0.153951	0.260306	0.5964	WT_COil	KO_COil	OK	106.526	110.877	0.0577592	0.0955095	0.84535	WT_TCDD	KO_COil	OK	118.522	110.877	-0.0961917	-0.1628	0.7387	WT_COil	KO_TCDD	OK	106.526
ENSMUSG00000047459.14	Dynlrb1	chr2:155236534-155250277	71.7317	45.3716	81.1588	62.7745	112.263	49.3978	65.4338	66.932	111.237	65.1689	46.0377	12.5279	49.097	91.0735	123.891	86.8474	ENSMUSG00000047459.14	Dynlrb1	chr2:155236534-155250277	WT_COil	WT_TCDD	OK	58.7428	87.7273	0.578616	0.775531	0.09735	WT_COil	KO_COil	OK	58.7428	65.2592	0.151769	0.190094	0.67345	WT_TCDD	KO_COil	OK	87.7273	65.2592	-0.426846	-0.608486	0.20385	WT_COil	KO_TCDD	OK	58.7428
ENSMUSG00000021996.16	Esd	chr14:74732296-74750765	52.0505	18.1742	78.2193	47.4837	38.4663	29.6865	48.8952	45.742	37.7472	34.1184	46.5291	53.7916	81.5113	29.7008	43.6723	42.2164	ENSMUSG00000021996.16	Esd	chr14:74732296-74750765	WT_COil	WT_TCDD	OK	43.0466	49.2752	0.194962	0.22458	0.57795	WT_COil	KO_COil	OK	43.0466	48.9819	0.18635	0.229663	0.58865	WT_TCDD	KO_COil	OK	49.2752	48.9819	-0.00861219	-0.00993364	0.98085	WT_COil	KO_TCDD	OK	43.0466
ENSMUSG00000004980.16	Hnrnpa2b1	chr6:51460931-51469894	82.5103	93.1413	113.123	124.627	96.5764	107.233	204.309	83.4268	116.862	135.394	104.767	142.403	113.125	103.095	201.053	137.237	ENSMUSG00000004980.16	Hnrnpa2b1	chr6:51460931-51469894	WT_COil	WT_TCDD	OK	124.857	138.628	0.150944	0.339838	0.4994	WT_COil	KO_COil	OK	124.857	103.35	-0.272727	-0.590613	0.2337	WT_TCDD	KO_COil	OK	138.628	103.35	-0.423671	-0.956497	0.0604	WT_COil	KO_TCDD	OK	124.857
ENSMUSG00000027249.15	F2	chr2:91625319-91636414	129.057	149.883	178.859	213.602	165.528	193.221	146.941	192.738	152.994	150.947	152.566	196.639	158.789	150.536	137.459	179.591	ENSMUSG00000027249.15	F2	chr2:91625319-91636414	WT_COil	WT_TCDD	OK	163.286	156.594	-0.060381	-0.145596	0.767	WT_COil	KO_COil	OK	163.286	167.85	0.0397701	0.0959703	0.84475	WT_TCDD	KO_COil	OK	156.594	167.85	0.100151	0.242201	0.6205	WT_COil	KO_TCDD	OK	163.286
ENSMUSG00000029368.10	Alb	chr5:90460896-90476602	8915.16	7942.03	9653.4	8705.5	5783.33	9681.51	6070.8	4791.32	6648.16	7148.65	7158.17	8877.37	7375.75	7332.22	5991.4	8730.91	ENSMUSG00000029368.10	Alb	chr5:90460896-90476602	WT_COil	WT_TCDD	OK	7458.09	7357.57	-0.0195765	-0.047032	0.92175	WT_COil	KO_COil	OK	7458.09	8804.02	0.239357	0.558381	0.24625	WT_TCDD	KO_COil	OK	7357.57	8804.02	0.258934	0.602937	0.22475	WT_COil	KO_TCDD	OK	7458.09
ENSMUSG00000023019.12	Gpd1	chr15:99715542-99725005	19.464	42.7958	44.7477	46.7891	19.1836	19.677	32.3683	30.2641	43.7144	36.9941	31.1808	46.3789	49.696	23.1629	36.0014	35.5673	ENSMUSG00000023019.12	Gpd1	chr15:99715542-99725005	WT_COil	WT_TCDD	OK	39.5671	36.1069	-0.132025	-0.104377	0.84855	WT_COil	KO_COil	OK	39.5671	38.4492	-0.0413475	-0.0318087	0.95335	WT_TCDD	KO_COil	OK	36.1069	38.4492	0.0906778	0.0716071	0.89125	WT_COil	KO_TCDD	OK	39.5671
ENSMUSG00000072673.2	Gm10392	chr11:77515120-77520045	496.603	726.391	306.895	703.483	964.949	679.258	497.274	768.339	550.846	583.64	410.484	408.372	680.324	839.666	440.095	682.528	ENSMUSG00000072673.2	Gm10392	chr11:77515120-77520045	WT_COil	WT_TCDD	OK	488.336	660.653	0.43602	1.18541	0.0201	WT_COil	KO_COil	OK	488.336	558.343	0.193279	0.520618	0.3039	WT_TCDD	KO_COil	OK	660.653	558.343	-0.242741	-0.669617	0.19065	WT_COil	KO_TCDD	OK	488.336
ENSMUSG00000086434.1	Gm15200	chr10:42583834-42702459	31.1056	46.9257	12.7888	15.7386	0	38.3811	36.6969	44.6592	58.9646	17.1429	0	42.9953	46.0355	46.4533	56.6108	47.0749	ENSMUSG00000086434.1	Gm15200	chr10:42583834-42702459	WT_COil	WT_TCDD	OK	29.7757	49.0436	0.71993	0.439056	0.40145	WT_COil	KO_COil	NOTEST	29.7757	26.6397	-0.160559	0	1	WT_TCDD	KO_COil	OK	49.0436	26.6397	-0.880489	-0.3852	0.2712	WT_COil	KO_TCDD	NOTEST	29.7757
ENSMUSG00000043909.16	Trp53bp1	chr2:121171167-121271407	84.5173	138.536	74.772	86.7803	121.513	79.7473	95.0205	105.591	146.937	128.362	121.868	97.5328	88.8673	104.037	87.9008	82.4508	ENSMUSG00000043909.16	Trp53bp1	chr2:121171167-121271407	WT_COil	WT_TCDD	OK	123.675	90.8139	-0.445568	-1.16923	0.01615	WT_COil	KO_COil	OK	123.675	96.1515	-0.363172	-0.941128	0.0571	WT_TCDD	KO_COil	OK	90.8139	96.1515	0.0823958	0.21244	0.6676	WT_COil	KO_TCDD	OK	123.675
ENSMUSG00000097469.1	Gm26733	chr9:20432759-20563282	112.877	130.792	125.345	92.5623	194	118.953	217.338	133.135	163.79	129.97	180.176	111.124	123.996	112.018	239.061	114.019	ENSMUSG00000097469.1	Gm26733	chr9:20432759-20563282	WT_COil	WT_TCDD	OK	146.265	147.273	0.00991143	0.0228868	0.9648	WT_COil	KO_COil	OK	146.265	115.394	-0.342014	-0.775762	0.12695	WT_TCDD	KO_COil	OK	147.273	115.394	-0.351926	-0.787649	0.1289	WT_COil	KO_TCDD	OK	146.265
ENSMUSG00000078695.8	Cisd3	chr11:97685825-97688621	43.9509	89.7048	36.1189	35.1497	82.2147	62.0373	0	26.6146	48.6587	41.1936	62.0026	26.6419	42.4338	15.2211	39.178	26.1904	ENSMUSG00000078695.8	Cisd3	chr11:97685825-97688621	WT_COil	WT_TCDD	OK	44.6242	30.7558	-0.536967	-0.444376	0.2194	WT_COil	KO_COil	OK	44.6242	51.2311	0.199193	0.197754	0.6055	WT_TCDD	KO_COil	OK	30.7558	51.2311	0.736161	0.65256	0.0881	WT_COil	KO_TCDD	OK	44.6242
ENSMUSG00000097590.1	Gm26675	chr16:3861527-3884505	142.397	220.696	220.813	165.146	221.262	163.44	278.796	179.278	254.51	291.611	332.728	195.758	180.283	144.04	247.715	178.438	ENSMUSG00000097590.1	Gm26675	chr16:3861527-3884505	WT_COil	WT_TCDD	OK	268.652	187.619	-0.517931	-1.20565	0.01835	WT_COil	KO_COil	OK	268.652	187.263	-0.520673	-1.194	0.019	WT_TCDD	KO_COil	OK	187.619	187.263	-0.00274219	-0.00620348	0.9909	WT_COil	KO_TCDD	OK	268.652
ENSMUSG00000078588.10	Ccdc24	chr4:117834505-117872554	239.55	367.607	304.786	373.193	358.163	250.773	240.473	389.734	308.314	313.966	240.077	321.505	281.285	272.408	249.977	322.51	ENSMUSG00000078588.10	Ccdc24	chr4:117834505-117872554	WT_COil	WT_TCDD	OK	295.965	281.545	-0.0720635	-0.195277	0.6995	WT_COil	KO_COil	OK	295.965	321.284	0.118421	0.322843	0.5199	WT_TCDD	KO_COil	OK	281.545	321.284	0.190484	0.518182	0.29605	WT_COil	KO_TCDD	OK	295.965
ENSMUSG00000099343.1	Gm28836	chr1:21240588-21271593	35.9808	69.9211	53.5584	96.1526	57.8163	57.1283	41.2104	38.2112	120.856	119.661	93.414	42.6245	58.6769	26.5815	118.115	95.9441	ENSMUSG00000099343.1	Gm28836	chr1:21240588-21271593	WT_COil	WT_TCDD	OK	94.1388	74.8293	-0.331187	-0.221472	0.66605	WT_COil	KO_COil	OK	94.1388	63.9032	-0.558901	-0.355338	0.48795	WT_TCDD	KO_COil	OK	74.8293	63.9032	-0.227714	-0.141037	0.79085	WT_COil	KO_TCDD	OK	94.1388
ENSMUSG00000086935.1	Gm15956	chr18:12168716-12236400	26.1596	13.8714	38.7043	28.2515	63.1972	75.7921	60.3185	44.0525	68.0302	30.2791	0	13.7403	13.0226	73.761	13.3837	57.7755	ENSMUSG00000086935.1	Gm15956	chr18:12168716-12236400	WT_COil	WT_TCDD	OK	28.0124	39.4857	0.495265	0.25028	0.68405	WT_COil	KO_COil	NOTEST	28.0124	26.7467	-0.0667055	0	1	WT_TCDD	KO_COil	OK	39.4857	26.7467	-0.56197	-0.263934	0.6051	WT_COil	KO_TCDD	OK	28.0124
ENSMUSG00000036880.9	Acaa2	chr18:74779196-74806207	124.39	165.192	228.209	207.614	132.884	176.837	112.018	118.376	128.329	136.91	162.269	201.101	180.445	155.147	96.466	174.459	ENSMUSG00000036880.9	Acaa2	chr18:74779196-74806207	WT_COil	WT_TCDD	OK	157.152	151.629	-0.0516145	-0.117627	0.8153	WT_COil	KO_COil	OK	157.152	181.351	0.206623	0.47286	0.3388	WT_TCDD	KO_COil	OK	151.629	181.351	0.258237	0.593199	0.2317	WT_COil	KO_TCDD	OK	157.152
ENSMUSG00000067225.1	Cyp2c54	chr19:40037940-40073811	12.6427	43.1893	38.8261	24.6771	41.3815	63.9901	60.9295	13.0151	37.8406	30.1304	22.0878	31.5009	53.5891	55.6282	62.5138	34.8924	ENSMUSG00000067225.1	Cyp2c54	chr19:40037940-40073811	WT_COil	WT_TCDD	OK	30.3899	51.6559	0.76534	1.33861	0.0091	WT_COil	KO_COil	NOTEST	30.3899	29.8338	-0.0266453	0	1	WT_TCDD	KO_COil	OK	51.6559	29.8338	-0.791985	-1.36748	0.00855	WT_COil	KO_TCDD	OK	30.3899
ENSMUSG00000021823.9	Vcl	chr14:20929432-21052450	83.0016	98.7381	83.6405	129.988	131.121	72.7384	65.1565	94.1733	188.61	161.668	142.374	56.8874	95.1259	95.72	39.1862	55.4451	ENSMUSG00000021823.9	Vcl	chr14:20929432-21052450	WT_COil	WT_TCDD	OK	137.385	71.3693	-0.944846	-0.966508	0.06735	WT_COil	KO_COil	OK	137.385	98.842	-0.475026	-0.563132	0.2688	WT_TCDD	KO_COil	OK	71.3693	98.842	0.469821	0.508229	0.3083	WT_COil	KO_TCDD	OK	137.385
ENSMUSG00000055093.10	Gm8430	chr6:122453100-122486505	21.4534	13.2899	42.917	11.8387	106.487	19.8098	41.4934	36.0013	13.9163	43.7419	37.8269	10.7588	10.6663	65.0326	57.207	22.4772	ENSMUSG00000055093.10	Gm8430	chr6:122453100-122486505	WT_COil	WT_TCDD	OK	26.561	38.8458	0.54845	0.371491	0.33215	WT_COil	KO_COil	NOTEST	26.561	22.3747	-0.247439	0	1	WT_TCDD	KO_COil	OK	38.8458	22.3747	-0.795889	-0.550189	0.3211	WT_COil	KO_TCDD	OK	26.561
ENSMUSG00000109357.1	Gm45236	chr7:118688544-118705778	2194.19	2675.19	2696.24	1718.73	1771.39	940.667	1424.28	1843.01	2945.11	2532.27	2969.56	1217.12	1895.94	1578.77	2484.39	1071.61	ENSMUSG00000109357.1	Gm45236	chr7:118688544-118705778	WT_COil	WT_TCDD	OK	2416.02	1757.68	-0.458959	-0.82925	0.1104	WT_COil	KO_COil	OK	2416.02	2321.09	-0.0578285	-0.111834	0.8258	WT_TCDD	KO_COil	OK	1757.68	2321.09	0.40113	0.722332	0.15685	WT_COil	KO_TCDD	OK	2416.02
ENSMUSG00000025137.15	Pcyt2	chr11:120610086-120617936	42.8426	53.8607	52.4741	48.5997	60.5368	48.0578	52.1307	59.8246	59.7255	51.9891	43.4866	38.9844	38.0322	47.9956	40.2615	63.4939	ENSMUSG00000025137.15	Pcyt2	chr11:120610086-120617936	WT_COil	WT_TCDD	OK	48.5464	47.4458	-0.0330839	-0.0578472	0.90585	WT_COil	KO_COil	OK	48.5464	49.4443	0.0264402	0.0491516	0.91875	WT_TCDD	KO_COil	OK	47.4458	49.4443	0.0595241	0.106454	0.8253	WT_COil	KO_TCDD	OK	48.5464
ENSMUSG00000097033.1	Gm26819	chr13:69809881-69816094	68.9689	71.4529	54.5721	63.2749	89.1777	57.2057	67.5255	80.6814	77.1703	87.2597	62.2176	60.5976	56.3248	76.5494	57.9801	75.5147	ENSMUSG00000097033.1	Gm26819	chr13:69809881-69816094	WT_COil	WT_TCDD	OK	71.8113	66.5923	-0.108856	-0.27332	0.58945	WT_COil	KO_COil	OK	71.8113	64.5672	-0.153409	-0.383682	0.4429	WT_TCDD	KO_COil	OK	66.5923	64.5672	-0.0445527	-0.111612	0.82205	WT_COil	KO_TCDD	OK	71.8113
ENSMUSG00000105868.1	Gm43766	chr14:52258810-52305128	23.493	38.1094	37.221	33.7416	46.9578	36.4665	43.6325	41.2198	39.3798	27.4787	42.9089	23.2942	29.2023	36.4795	45.3745	35.8893	ENSMUSG00000105868.1	Gm43766	chr14:52258810-52305128	WT_COil	WT_TCDD	OK	33.2654	36.7364	0.143188	0.265381	0.59715	WT_COil	KO_COil	NOTEST	33.2654	33.1413	-0.00539416	0	1	WT_TCDD	KO_COil	OK	36.7364	33.1413	-0.148582	-0.272385	0.5919	WT_COil	KO_TCDD	OK	33.2654
ENSMUSG00000090458.1	Gm17122	chr5:113842435-113908758	767.675	846.342	506.538	851.106	616.078	585.912	552.681	467.295	838.209	784.003	450.355	682.075	698.645	631.482	622.454	600.797	ENSMUSG00000090458.1	Gm17122	chr5:113842435-113908758	WT_COil	WT_TCDD	OK	688.661	638.344	-0.109459	-0.21048	0.6781	WT_COil	KO_COil	OK	688.661	742.915	0.109405	0.213727	0.67685	WT_TCDD	KO_COil	OK	638.344	742.915	0.218863	0.417488	0.40055	WT_COil	KO_TCDD	OK	688.661
ENSMUSG00000026199.17	Ankzf1	chr1:75171716-75210778	44.2479	56.2862	32.2753	45.5661	53.6892	51.9963	35.5265	79.7783	84.7531	89.1731	26.4556	48.7052	45.1903	42.7887	46.8038	49.2866	ENSMUSG00000026199.17	Ankzf1	chr1:75171716-75210778	WT_COil	WT_TCDD	OK	62.2717	46.0174	-0.436399	-0.599395	0.24725	WT_COil	KO_COil	OK	62.2717	44.5939	-0.481732	-0.715549	0.17475	WT_TCDD	KO_COil	OK	46.0174	44.5939	-0.0453327	-0.0624755	0.90225	WT_COil	KO_TCDD	OK	62.2717
ENSMUSG00000055301.8	Adh7	chr3:138210715-138240405	191.553	198.451	220.167	164.705	316.578	157.012	319.792	119.838	302.613	278.932	343.313	145.866	219.933	221.911	241.074	144.496	ENSMUSG00000055301.8	Adh7	chr3:138210715-138240405	WT_COil	WT_TCDD	OK	267.681	206.853	-0.371906	-0.99319	0.0483	WT_COil	KO_COil	OK	267.681	193.719	-0.466549	-1.24866	0.0134	WT_TCDD	KO_COil	OK	206.853	193.719	-0.0946429	-0.251066	0.61585	WT_COil	KO_TCDD	OK	267.681
ENSMUSG00000063656.6	Gm10135	chr5:72914295-72978829	103.269	43.9394	106.263	46.0885	338.717	70.9228	49.1766	43.0827	124.975	99.337	55.8538	0	290.647	211.009	162.025	218.405	ENSMUSG00000063656.6	Gm10135	chr5:72914295-72978829	WT_COil	WT_TCDD	OK	70.0414	220.522	1.65464	0.866577	0.10875	WT_COil	KO_COil	OK	70.0414	74.8899	0.0965636	0.04321	0.92565	WT_TCDD	KO_COil	OK	220.522	74.8899	-1.55808	-0.761805	0.14015	WT_COil	KO_TCDD	OK	70.0414
ENSMUSG00000051855.15	Mest	chr6:30733505-30896739	59.7666	75.538	33.6361	47.3006	94.4067	52.4882	32.654	53.6046	50.875	43.7286	41.8697	72.4817	43.2695	59.0014	46.3769	52.6792	ENSMUSG00000051855.15	Mest	chr6:30733505-30896739	WT_COil	WT_TCDD	OK	52.2387	50.3318	-0.0536508	-0.0986667	0.84185	WT_COil	KO_COil	OK	52.2387	54.0603	0.0494508	0.0903766	0.85375	WT_TCDD	KO_COil	OK	50.3318	54.0603	0.103102	0.181919	0.71285	WT_COil	KO_TCDD	OK	52.2387
ENSMUSG00000017760.15	Ctsa	chr2:164830731-164857711	142.788	198.349	84.7736	102.129	103.146	58.3898	42.3781	140.352	110.692	131.14	121.88	148.222	70.0938	86.3782	64.1175	73.1711	ENSMUSG00000017760.15	Ctsa	chr2:164830731-164857711	WT_COil	WT_TCDD	OK	127.984	73.4402	-0.801319	-1.57106	0.00245	WT_COil	KO_COil	OK	127.984	132.01	0.0446875	0.09239	0.8581	WT_TCDD	KO_COil	OK	73.4402	132.01	0.846007	1.59214	0.0029	WT_COil	KO_TCDD	OK	127.984
ENSMUSG00000018585.9	Atox1	chr11:55446640-55461239	20.7457	11.6262	17.4004	0	24.239	22.1854	43.6854	60.2214	13.6384	12.7464	28.6939	46.174	48.5456	34.6941	0	20.3182	ENSMUSG00000018585.9	Atox1	chr11:55446640-55461239	WT_COil	WT_TCDD	NOTEST	25.3132	25.8895	0.0324769	0	1	WT_COil	KO_COil	NOTEST	25.3132	12.4431	-1.02455	0	1	WT_TCDD	KO_COil	NOTEST	25.8895	12.4431	-1.05702	0	1	WT_COil	KO_TCDD	OK	25.3132
ENSMUSG00000028851.6	Nudc	chr4:133532541-133545996	8.84902	36.6221	24.3579	42.4616	21.1312	18.7794	15.288	60.1094	26.0208	39.3058	43.595	52.3532	17.3813	31.4725	74.7857	17.7318	ENSMUSG00000028851.6	Nudc	chr4:133532541-133545996	WT_COil	WT_TCDD	OK	40.3187	35.3428	-0.190031	-0.261551	0.60595	WT_COil	KO_COil	OK	40.3187	28.0727	-0.522283	-0.709594	0.1679	WT_TCDD	KO_COil	OK	35.3428	28.0727	-0.332252	-0.438897	0.4036	WT_COil	KO_TCDD	OK	40.3187
ENSMUSG00000067085.1	Gm10197	chr19:53310505-53375810	464.021	525.305	397.159	574.506	1431.77	685.332	320.567	829.978	805.036	1015.32	578.157	734.801	1071.73	833.873	0	533.305	ENSMUSG00000067085.1	Gm10197	chr19:53310505-53375810	WT_COil	WT_TCDD	OK	783.328	609.728	-0.361452	-0.475914	0.55785	WT_COil	KO_COil	OK	783.328	490.248	-0.676107	-0.620239	0.2482	WT_TCDD	KO_COil	OK	609.728	490.248	-0.314655	-0.340239	0.6761	WT_COil	KO_TCDD	OK	783.328
ENSMUSG00000098793.1	Gm27286	chr5:100420841-100429535	1538.63	1468.75	1269.74	1292.6	1876.78	1477.23	1031.53	734.088	889.976	2476.79	653.192	1576.07	772.898	1933.52	511.964	650.968	ENSMUSG00000098793.1	Gm27286	chr5:100420841-100429535	WT_COil	WT_TCDD	OK	1399.01	967.337	-0.532314	-0.489236	0.3472	WT_COil	KO_COil	OK	1399.01	1392.43	-0.00680042	-0.00655421	0.94245	WT_TCDD	KO_COil	OK	967.337	1392.43	0.525514	0.465749	0.3521	WT_COil	KO_TCDD	OK	1399.01
ENSMUSG00000037058.14	Paip2	chr18:35598616-35627244	16.5615	30.2036	35.8005	48.5013	21.1998	18.5605	27.2506	49.0917	52.51	52.8327	30.2477	31.8891	45.5302	20.5984	31.5806	50.4406	ENSMUSG00000037058.14	Paip2	chr18:35598616-35627244	WT_COil	WT_TCDD	OK	41.8699	37.0374	-0.176928	-0.143355	0.7111	WT_COil	KO_COil	OK	41.8699	32.7667	-0.35368	-0.312507	0.43985	WT_TCDD	KO_COil	OK	37.0374	32.7667	-0.176752	-0.142788	0.71285	WT_COil	KO_TCDD	OK	41.8699
ENSMUSG00000027447.6	Cst3	chr2:148871721-148875576	17.2897	6.86146	64.459	65.8391	56.6207	25.2198	20.5077	33.5383	39.8122	46.2906	21.4532	87.5181	38.3053	55.4343	27.6045	47.9116	ENSMUSG00000027447.6	Cst3	chr2:148871721-148875576	WT_COil	WT_TCDD	OK	48.7685	42.3139	-0.204818	-0.257957	0.61865	WT_COil	KO_COil	OK	48.7685	38.6123	-0.336889	-0.400108	0.4264	WT_TCDD	KO_COil	OK	42.3139	38.6123	-0.13207	-0.153285	0.75195	WT_COil	KO_TCDD	OK	48.7685
ENSMUSG00000019362.8	D8Ertd738e	chr8:84246237-84249719	27.186	23.4699	56.5836	40.0231	23.1423	29.6108	19.2491	31.6399	49.7988	26.0933	41.9063	0	34.8988	67.425	10.861	38.0296	ENSMUSG00000019362.8	D8Ertd738e	chr8:84246237-84249719	WT_COil	WT_TCDD	OK	29.4496	37.8036	0.360276	0.30006	0.65085	WT_COil	KO_COil	OK	29.4496	36.8157	0.322072	0.264735	0.6662	WT_TCDD	KO_COil	OK	37.8036	36.8157	-0.038204	-0.03051	0.9331	WT_COil	KO_TCDD	NOTEST	29.4496
ENSMUSG00000102725.2	Gm37939	chr5:123973627-124032270	152.211	138.475	126.098	238.216	328.785	146.532	411.84	262.371	310.43	233.915	227.062	154.414	105.369	167.276	318.818	200.317	ENSMUSG00000102725.2	Gm37939	chr5:123973627-124032270	WT_COil	WT_TCDD	OK	231.455	197.945	-0.225634	-0.156893	0.7558	WT_COil	KO_COil	OK	231.455	163.75	-0.499241	-0.356061	0.4857	WT_TCDD	KO_COil	OK	197.945	163.75	-0.273607	-0.18198	0.7211	WT_COil	KO_TCDD	OK	231.455
ENSMUSG00000034994.9	Eef2	chr10:81176630-81182507	105.516	102.226	116.945	138.531	103.524	120.778	96.2087	184.515	90.8663	88.5571	101.182	144.68	112.631	104.542	95.1873	143.024	ENSMUSG00000034994.9	Eef2	chr10:81176630-81182507	WT_COil	WT_TCDD	OK	106.321	113.846	0.0986509	0.242293	0.6339	WT_COil	KO_COil	OK	106.321	115.804	0.123257	0.301465	0.5462	WT_TCDD	KO_COil	OK	113.846	115.804	0.0246059	0.0609556	0.9015	WT_COil	KO_TCDD	OK	106.321
ENSMUSG00000086341.1	Gm15932	chr14:55559941-55576952	117.861	143.194	86.5531	118.001	132.043	102.379	200.514	184.322	172.116	232.972	205.042	162.214	112.991	146.36	124.002	79.1263	ENSMUSG00000086341.1	Gm15932	chr14:55559941-55576952	WT_COil	WT_TCDD	OK	193.086	115.62	-0.739855	-0.752771	0.12585	WT_COil	KO_COil	OK	193.086	116.402	-0.730126	-0.81649	0.1094	WT_TCDD	KO_COil	OK	115.62	116.402	0.00972932	0.00910596	0.97295	WT_COil	KO_TCDD	OK	193.086
ENSMUSG00000020386.5	Sar1b	chr11:51763686-51791925	15.4311	24.6698	79.8544	50.8993	11.7895	49.577	46.9217	30.732	47.1295	11.0598	59.1425	23.6082	55.9118	44.106	32.1904	33.3198	ENSMUSG00000020386.5	Sar1b	chr11:51763686-51791925	WT_COil	WT_TCDD	OK	35.235	41.382	0.231995	0.334613	0.50075	WT_COil	KO_COil	OK	35.235	42.7136	0.277688	0.410027	0.42765	WT_TCDD	KO_COil	OK	41.382	42.7136	0.0456933	0.0685663	0.8856	WT_COil	KO_TCDD	OK	35.235
ENSMUSG00000100075.1	1700018L02Rik	chr19:29020832-29048729	149.589	67.5351	157.404	212.672	30.1341	216.224	22.7961	157.971	45.6145	47.0065	114.394	179.34	233.801	40.4885	84.7999	182.22	ENSMUSG00000100075.1	1700018L02Rik	chr19:29020832-29048729	WT_COil	WT_TCDD	OK	96.5887	135.327	0.486527	0.691315	0.21125	WT_COil	KO_COil	OK	96.5887	146.8	0.603926	0.931986	0.08075	WT_TCDD	KO_COil	OK	135.327	146.8	0.117399	0.193501	0.7152	WT_COil	KO_TCDD	OK	96.5887
ENSMUSG00000096688.1	Mup17	chr4:61591928-61595871	16.6633	47.4033	49.3646	98.6362	55.1179	54.6833	282.003	30.4032	85.1425	59.7469	107.716	115.907	54.2419	75.9924	123.329	109.472	ENSMUSG00000096688.1	Mup17	chr4:61591928-61595871	WT_COil	WT_TCDD	OK	92.1281	90.759	-0.0216007	-0.0386769	0.92715	WT_COil	KO_COil	OK	92.1281	53.0168	-0.797191	-1.25966	0.01455	WT_TCDD	KO_COil	OK	90.759	53.0168	-0.77559	-1.22374	0.01785	WT_COil	KO_TCDD	OK	92.1281
ENSMUSG00000085913.1	Gm15601	chr14:45587739-45658143	52.4141	73.7087	43.5664	66.957	123.957	50.1408	66.3998	91.9138	90.6076	77.3444	85.1408	63.3643	68.467	63.4466	90.633	76.7253	ENSMUSG00000085913.1	Gm15601	chr14:45587739-45658143	WT_COil	WT_TCDD	OK	79.1143	74.818	-0.0805532	-0.194496	0.69985	WT_COil	KO_COil	OK	79.1143	59.1616	-0.419278	-0.997472	0.04685	WT_TCDD	KO_COil	OK	74.818	59.1616	-0.338725	-0.799131	0.1056	WT_COil	KO_TCDD	OK	79.1143
ENSMUSG00000107335.1	Gm43372	chr5:135007092-135013253	59.9737	60.8675	35.8342	51.4505	61.5157	51.3868	36.4879	66.4806	47.9492	60.7717	41.1727	56.1161	68.5394	60.8413	36.4434	75.8067	ENSMUSG00000107335.1	Gm43372	chr5:135007092-135013253	WT_COil	WT_TCDD	OK	51.5024	60.4077	0.230092	0.515096	0.323	WT_COil	KO_COil	OK	51.5024	52.0315	0.0147432	0.0319992	0.95335	WT_TCDD	KO_COil	OK	60.4077	52.0315	-0.215349	-0.492409	0.34055	WT_COil	KO_TCDD	OK	51.5024
ENSMUSG00000085132.1	Gm12265	chr11:60226713-60352905	79.1925	125.602	110.499	91.7483	108.972	84.8304	31.6251	77.2319	103.195	124.283	117.834	61.7965	56.6353	27.363	33.8235	89.6544	ENSMUSG00000085132.1	Gm12265	chr11:60226713-60352905	WT_COil	WT_TCDD	OK	101.777	51.8691	-0.972467	-0.799501	0.14045	WT_COil	KO_COil	OK	101.777	101.761	-0.000234558	-0.000202993	0.96685	WT_TCDD	KO_COil	OK	51.8691	101.761	0.972233	0.769813	0.14275	WT_COil	KO_TCDD	OK	101.777
ENSMUSG00000060613.10	Cyp2c70	chr19:40153352-40187286	52.3997	25.4937	50.246	41.6166	43.6941	46.9433	68.2621	48.8812	62.5564	20.1662	52.8145	58.981	51.8243	26.9258	44.5424	58.5409	ENSMUSG00000060613.10	Cyp2c70	chr19:40153352-40187286	WT_COil	WT_TCDD	OK	48.6295	45.4583	-0.0972872	-0.17664	0.73055	WT_COil	KO_COil	OK	48.6295	42.439	-0.196442	-0.353087	0.47805	WT_TCDD	KO_COil	OK	45.4583	42.439	-0.0991544	-0.17678	0.7167	WT_COil	KO_TCDD	OK	48.6295
ENSMUSG00000042298.18	Ttc19	chr11:62281481-62457332	76.7315	84.0689	65.3937	87.3078	100.46	74.6665	92.4339	67.8046	118.059	88.7253	94.3865	51.3055	62.2592	64.0672	85.2285	82.3537	ENSMUSG00000042298.18	Ttc19	chr11:62281481-62457332	WT_COil	WT_TCDD	OK	88.1192	73.4772	-0.26216	-0.503438	0.3129	WT_COil	KO_COil	OK	88.1192	78.3755	-0.169054	-0.344097	0.4866	WT_TCDD	KO_COil	OK	73.4772	78.3755	0.0931065	0.176885	0.71475	WT_COil	KO_TCDD	OK	88.1192
ENSMUSG00000100220.1	Gm29331	chr15:98589989-98607633	568.422	791.749	575.407	703.114	792.499	682.03	492.254	664.447	655.457	729.758	629.056	311.35	531.721	803.267	600.935	426.735	ENSMUSG00000100220.1	Gm29331	chr15:98589989-98607633	WT_COil	WT_TCDD	OK	581.405	590.664	0.0227948	0.0513358	0.91955	WT_COil	KO_COil	OK	581.405	659.673	0.182207	0.417438	0.403	WT_TCDD	KO_COil	OK	590.664	659.673	0.159412	0.368121	0.4538	WT_COil	KO_TCDD	OK	581.405
ENSMUSG00000035953.13	Tmem55b	chr14:50924967-50930856	303.164	289.186	176.684	245.205	398.489	193.547	296.414	258.061	417.413	371.601	293.572	346.012	253.371	303.595	374.754	328.78	ENSMUSG00000035953.13	Tmem55b	chr14:50924967-50930856	WT_COil	WT_TCDD	OK	357.149	315.125	-0.180604	-0.472454	0.3337	WT_COil	KO_COil	OK	357.149	253.56	-0.494201	-1.29851	0.00765	WT_TCDD	KO_COil	OK	315.125	253.56	-0.313597	-0.811763	0.0987	WT_COil	KO_TCDD	OK	357.149
ENSMUSG00000098973.1	Mir6236	chr9:110281286-110281409	1657.6	1083.92	3794.63	1204.27	0	0	750.961	1244.29	0	0	2675.32	1502.69	0	0	2753.65	756.07	ENSMUSG00000098973.1	Mir6236	chr9:110281286-110281409	WT_COil	WT_TCDD	OK	1044.5	877.43	-0.251459	-1.47913	0.76575	WT_COil	KO_COil	OK	1044.5	1935.11	0.889597	0.556183	0.37505	WT_TCDD	KO_COil	OK	877.43	1935.11	1.14106	0.71323	0.2067	WT_COil	KO_TCDD	OK	1044.5
ENSMUSG00000036438.12	Calm2	chr17:87433411-87446935	47.3784	37.9375	83.6258	44.8382	27.3922	35.5372	28.1805	46.9323	53.3177	43.6396	33.7509	65.5289	60.1444	23.0644	45.6414	34.0158	ENSMUSG00000036438.12	Calm2	chr17:87433411-87446935	WT_COil	WT_TCDD	OK	49.0592	40.7165	-0.268912	-0.417235	0.39205	WT_COil	KO_COil	OK	49.0592	53.445	0.123529	0.205776	0.68165	WT_TCDD	KO_COil	OK	40.7165	53.445	0.392441	0.632189	0.21355	WT_COil	KO_TCDD	OK	49.0592
ENSMUSG00000106965.1	Gm18290	chr6:85910153-85930284	59.627	60.6158	19.3636	67.0687	28.7482	75.2586	21.6736	54.6471	53.8369	47.7105	50.8216	32.812	30.862	15.9535	45.6808	44.722	ENSMUSG00000106965.1	Gm18290	chr6:85910153-85930284	WT_COil	WT_TCDD	OK	46.2952	34.3046	-0.432463	-0.387791	0.43455	WT_COil	KO_COil	OK	46.2952	51.6688	0.158429	0.132707	0.77495	WT_TCDD	KO_COil	OK	34.3046	51.6688	0.590892	0.478224	0.32955	WT_COil	KO_TCDD	OK	46.2952
ENSMUSG00000030929.17	Eri2	chr7:119760922-119848943	577.657	722.926	507.889	565.617	681.949	528.079	611.978	347.08	634.733	602.507	749.533	511.362	533.303	624.644	718.825	498.816	ENSMUSG00000030929.17	Eri2	chr7:119760922-119848943	WT_COil	WT_TCDD	OK	624.534	593.897	-0.0725665	-0.191969	0.6955	WT_COil	KO_COil	OK	624.534	593.522	-0.0734778	-0.193567	0.6943	WT_TCDD	KO_COil	OK	593.897	593.522	-0.000911392	-0.00237274	0.9955	WT_COil	KO_TCDD	OK	624.534
ENSMUSG00000101033.1	Gm18776	chr1:27884045-27902396	643.28	856.113	597.287	707.638	1353.5	719.654	758.415	915.051	1007.46	847.257	801.379	812.046	863.344	1266.17	659.703	603.024	ENSMUSG00000101033.1	Gm18776	chr1:27884045-27902396	WT_COil	WT_TCDD	OK	867.036	848.061	-0.031924	-0.079221	0.87075	WT_COil	KO_COil	OK	867.036	701.079	-0.306515	-0.760879	0.1303	WT_TCDD	KO_COil	OK	848.061	701.079	-0.274591	-0.678611	0.1752	WT_COil	KO_TCDD	OK	867.036
ENSMUSG00000102055.1	Gm28913	chr1:131254596-131279606	0	0	0	41.3096	170.493	53.9271	0	41.831	60.221	24.5583	25.4276	18.7185	43.9973	88.3956	32.9096	0	ENSMUSG00000102055.1	Gm28913	chr1:131254596-131279606	WT_COil	WT_TCDD	NOTEST	32.2313	41.3256	0.358573	0	1	WT_COil	KO_COil	NOTEST	32.2313	10.3274	-1.64199	0	1	WT_TCDD	KO_COil	NOTEST	41.3256	10.3274	-2.00056	0	1	WT_COil	KO_TCDD	OK	32.2313
ENSMUSG00000045259.4	Klhdc9	chr1:171345669-171360798	153.898	208.493	112.428	190.559	196.609	183.254	115.362	169.65	234.021	227.446	198.701	224.779	220.047	170.815	138.427	209.653	ENSMUSG00000045259.4	Klhdc9	chr1:171345669-171360798	WT_COil	WT_TCDD	OK	221.237	184.735	-0.260129	-0.620366	0.2181	WT_COil	KO_COil	OK	221.237	166.344	-0.411416	-0.9644	0.05735	WT_TCDD	KO_COil	OK	184.735	166.344	-0.151287	-0.354446	0.4857	WT_COil	KO_TCDD	OK	221.237
ENSMUSG00000104443.1	4932442E05Rik	chr10:118859348-118868903	48.8766	45.1981	45.5353	35.2432	59.1943	61.0188	37.8181	47.5883	36.9461	67.295	43.6959	32.6972	45.7441	64.0462	31.303	41.7433	ENSMUSG00000104443.1	4932442E05Rik	chr10:118859348-118868903	WT_COil	WT_TCDD	OK	45.1586	45.7092	0.0174841	0.03577	0.9501	WT_COil	KO_COil	OK	45.1586	43.7133	-0.0469267	-0.095023	0.8488	WT_TCDD	KO_COil	OK	45.7092	43.7133	-0.0644108	-0.132254	0.7893	WT_COil	KO_TCDD	OK	45.1586
ENSMUSG00000025731.15	0610011F06Rik	chr17:25794570-25985680	43.2792	12.9845	48.2251	39.8502	7.01344	40.6455	58.2657	63.6837	55.1614	23.3798	20.9859	33.5243	16.5242	16.3913	12.1806	49.4424	ENSMUSG00000025731.15	0610011F06Rik	chr17:25794570-25985680	WT_COil	WT_TCDD	NOTEST	33.2629	23.6346	-0.493011	0	1	WT_COil	KO_COil	OK	33.2629	36.0848	0.117478	0.0374884	0.9186	WT_TCDD	KO_COil	OK	23.6346	36.0848	0.610489	0.199434	0.60745	WT_COil	KO_TCDD	OK	33.2629
ENSMUSG00000037542.13	Aldh8a1	chr10:21377290-21396585	35.1089	31.1144	35.7234	47.6351	31.1271	41.6282	39.2205	47.4213	45.2954	39.3057	37.4477	37.536	37.036	31.8476	49.0824	62.6737	ENSMUSG00000037542.13	Aldh8a1	chr10:21377290-21396585	WT_COil	WT_TCDD	OK	39.8962	45.1599	0.178792	0.342742	0.50515	WT_COil	KO_COil	OK	39.8962	37.3955	-0.0933878	-0.175935	0.7243	WT_TCDD	KO_COil	OK	45.1599	37.3955	-0.27218	-0.521867	0.29395	WT_COil	KO_TCDD	OK	39.8962
ENSMUSG00000026925.16	Inpp5e	chr2:26389338-26409200	224.933	303.494	122.142	223.244	281.664	157.536	176.987	238.485	340.406	306.755	231.578	220.855	210.294	279.934	211.891	234.743	ENSMUSG00000026925.16	Inpp5e	chr2:26389338-26409200	WT_COil	WT_TCDD	OK	274.899	234.216	-0.231063	-0.618519	0.21385	WT_COil	KO_COil	OK	274.899	218.453	-0.331574	-0.880954	0.0779	WT_TCDD	KO_COil	OK	234.216	218.453	-0.100512	-0.268238	0.5971	WT_COil	KO_TCDD	OK	274.899
ENSMUSG00000062175.13	Tgif2	chr2:156840006-156862963	42.717	69.3255	38.8812	45.9933	59.3168	62.6993	47.0964	57.951	57.7912	83.1696	34.4757	39.5552	49.0433	59.0232	38.1781	56.0686	ENSMUSG00000062175.13	Tgif2	chr2:156840006-156862963	WT_COil	WT_TCDD	OK	53.7479	50.5783	-0.0876915	-0.17543	0.72475	WT_COil	KO_COil	OK	53.7479	49.2292	-0.126694	-0.2531	0.617	WT_TCDD	KO_COil	OK	50.5783	49.2292	-0.0390023	-0.0799176	0.87425	WT_COil	KO_TCDD	OK	53.7479
ENSMUSG00000028229.11	Rmdn1	chr4:19575161-19708993	71.9412	66.2076	97.5569	78.1599	92.3638	69.1084	91.7175	68.7146	76.1859	87.173	90.0225	71.0821	55.1655	67.7616	90.4353	59.3149	ENSMUSG00000028229.11	Rmdn1	chr4:19575161-19708993	WT_COil	WT_TCDD	OK	81.1159	68.1693	-0.250862	-0.345598	0.4729	WT_COil	KO_COil	OK	81.1159	78.4664	-0.0479093	-0.0705654	0.8873	WT_TCDD	KO_COil	OK	68.1693	78.4664	0.202952	0.277574	0.56715	WT_COil	KO_TCDD	OK	81.1159
ENSMUSG00000041697.8	Cox6a1	chr5:115345641-115348981	45.7961	57.3936	113.298	79.1107	23.8822	98.2211	95.9612	123.357	26.9749	12.9716	29.7231	83.7368	140.157	78.8444	65.0155	121.184	ENSMUSG00000041697.8	Cox6a1	chr5:115345641-115348981	WT_COil	WT_TCDD	OK	38.3516	101.3	1.40128	1.41172	0.02715	WT_COil	KO_COil	OK	38.3516	73.8995	0.946279	0.877332	0.1016	WT_TCDD	KO_COil	OK	101.3	73.8995	-0.455	-0.584664	0.2296	WT_COil	KO_TCDD	OK	38.3516
ENSMUSG00000024507.6	Hsd17b4	chr18:50128200-50196269	43.2925	54.4039	80.6787	60.6271	36.5636	60.7851	55.1287	62.7714	40.4217	35.6354	33.5829	49.4588	33.2649	48.5283	48.05	62.1208	ENSMUSG00000024507.6	Hsd17b4	chr18:50128200-50196269	WT_COil	WT_TCDD	OK	39.7747	47.991	0.270914	0.539223	0.275	WT_COil	KO_COil	OK	39.7747	59.7505	0.587102	1.19693	0.01705	WT_TCDD	KO_COil	OK	47.991	59.7505	0.316188	0.664094	0.18365	WT_COil	KO_TCDD	OK	39.7747
ENSMUSG00000097786.3	4933429H19Rik	chr3:30792569-30821263	55.3268	13.1264	63.1272	93.1686	18.6053	86.9039	2.7107	58.4634	7.48447	22.2038	30.0119	117.05	93.2214	12.7604	19.0702	121.574	ENSMUSG00000097786.3	4933429H19Rik	chr3:30792569-30821263	WT_COil	WT_TCDD	OK	44.1876	61.6566	0.480613	0.326438	0.5793	WT_COil	KO_COil	OK	44.1876	56.1873	0.3466	0.217172	0.6879	WT_TCDD	KO_COil	OK	61.6566	56.1873	-0.134013	-0.112008	0.85205	WT_COil	KO_TCDD	OK	44.1876
ENSMUSG00000040681.14	Hmgn1	chr16:96120617-96127729	213.004	9.23234	37.067	4.69744	86.6616	7.45759	69.8209	130.798	102.251	5.02406	22.0529	130.385	13.9524	79.8251	6.62842	56.7116	ENSMUSG00000040681.14	Hmgn1	chr16:96120617-96127729	WT_COil	WT_TCDD	OK	64.9281	39.2794	-0.72507	-0.334216	0.5468	WT_COil	KO_COil	OK	64.9281	66.0003	0.0236304	0.016238	0.98085	WT_TCDD	KO_COil	OK	39.2794	66.0003	0.7487	0.400944	0.5397	WT_COil	KO_TCDD	OK	64.9281
ENSMUSG00000097836.1	Gm26903	chr9:75775363-76136350	81.5984	72.9501	94.1125	89.2506	114.767	79.7299	120.203	66.4491	125.995	87.1011	124.732	96.5446	63.9261	76.1617	150.827	55.0864	ENSMUSG00000097836.1	Gm26903	chr9:75775363-76136350	WT_COil	WT_TCDD	OK	108.593	86.5003	-0.328159	-0.856539	0.09675	WT_COil	KO_COil	OK	108.593	84.4779	-0.362289	-0.935491	0.0652	WT_TCDD	KO_COil	OK	86.5003	84.4779	-0.0341304	-0.0872145	0.8667	WT_COil	KO_TCDD	OK	108.593
ENSMUSG00000101014.1	Gm28289	chr10:13966074-14154446	23.4947	49.4613	0	96.6925	140.73	19.9974	91.9111	45.9037	30.7488	26.2116	116.035	91.7602	94.5966	105.566	164.112	68.2165	ENSMUSG00000101014.1	Gm28289	chr10:13966074-14154446	WT_COil	WT_TCDD	OK	66.189	108.123	0.70801	0.453121	0.3548	WT_COil	KO_COil	OK	66.189	42.4121	-0.642115	-0.386225	0.5063	WT_TCDD	KO_COil	OK	108.123	42.4121	-1.35012	-0.942741	0.1257	WT_COil	KO_TCDD	OK	66.189
ENSMUSG00000086536.1	Gm12264	chr11:59662494-59780860	51.019	49.1914	179.855	90.7381	301.759	101.216	159.23	79.5958	80.3299	186.339	126.674	125.651	134.557	215.737	102.46	54.1662	ENSMUSG00000086536.1	Gm12264	chr11:59662494-59780860	WT_COil	WT_TCDD	OK	129.749	126.73	-0.0339626	-0.0386799	0.9384	WT_COil	KO_COil	OK	129.749	92.7009	-0.485064	-0.500385	0.3436	WT_TCDD	KO_COil	OK	126.73	92.7009	-0.451101	-0.455822	0.40135	WT_COil	KO_TCDD	OK	129.749
ENSMUSG00000089781.2	Gm15756	chr6:90550788-90600203	159.625	188.649	164.784	192.988	265.517	144.295	270.702	339.442	125.106	109.853	244.041	129.178	178.993	234.218	203.96	204.218	ENSMUSG00000089781.2	Gm15756	chr6:90550788-90600203	WT_COil	WT_TCDD	OK	152.044	205.347	0.433575	0.473044	0.3526	WT_COil	KO_COil	OK	152.044	176.512	0.215272	0.231961	0.6474	WT_TCDD	KO_COil	OK	205.347	176.512	-0.218303	-0.24345	0.6262	WT_COil	KO_TCDD	OK	152.044
ENSMUSG00000089782.1	Gm3531	chr1:97821093-98095632	134.595	172.309	239.764	99.1597	170.78	129.873	120.327	161.954	118.257	215.469	179.749	161.699	100.678	215.92	196.461	171.006	ENSMUSG00000089782.1	Gm3531	chr1:97821093-98095632	WT_COil	WT_TCDD	OK	168.793	171.016	0.0188749	0.0288846	0.9687	WT_COil	KO_COil	OK	168.793	161.457	-0.0641098	-0.0992502	0.84665	WT_TCDD	KO_COil	OK	171.016	161.457	-0.0829847	-0.131058	0.8045	WT_COil	KO_TCDD	OK	168.793
ENSMUSG00000090330.2	9130221H12Rik	chr7:25228257-25237851	87.4294	122.087	73.6586	112.796	126.488	59.6955	127.092	76.6673	100.428	126.129	108.26	129.354	104.848	127.323	129.894	83.2327	ENSMUSG00000090330.2	9130221H12Rik	chr7:25228257-25237851	WT_COil	WT_TCDD	OK	116.043	111.324	-0.0598903	-0.11633	0.8145	WT_COil	KO_COil	OK	116.043	98.9928	-0.229263	-0.440049	0.37535	WT_TCDD	KO_COil	OK	111.324	98.9928	-0.169373	-0.33013	0.5093	WT_COil	KO_TCDD	OK	116.043
ENSMUSG00000094372.1	Gm21839	chr5:135632617-135646376	423.626	325.744	310.541	304.062	318.668	272.809	339.551	230.43	274.945	157.371	369.841	214.404	313.355	414.422	254.14	391.469	ENSMUSG00000094372.1	Gm21839	chr5:135632617-135646376	WT_COil	WT_TCDD	OK	254.14	343.346	0.43404	0.635433	0.20765	WT_COil	KO_COil	OK	254.14	340.993	0.424119	0.630517	0.2026	WT_TCDD	KO_COil	OK	343.346	340.993	-0.00992111	-0.0152409	0.97105	WT_COil	KO_TCDD	OK	254.14
ENSMUSG00000021824.12	Ap3m1	chr14:20929432-21052450	228.585	231.906	196.499	186.641	302.356	189.402	238.175	221.207	294.084	240.286	286.369	226.982	205.491	212.02	240.875	203.16	ENSMUSG00000021824.12	Ap3m1	chr14:20929432-21052450	WT_COil	WT_TCDD	OK	261.93	215.387	-0.282255	-0.627592	0.20865	WT_COil	KO_COil	OK	261.93	210.908	-0.312569	-0.689551	0.1638	WT_TCDD	KO_COil	OK	215.387	210.908	-0.0303141	-0.0706082	0.8903	WT_COil	KO_TCDD	OK	261.93
ENSMUSG00000020719.14	Ddx5	chr11:106780354-106788532	25.5882	22.9258	55.9943	31.2346	28.3963	41.1415	49.4448	23.0261	29.0484	15.7303	42.175	23.3221	30.0101	19.6471	48.156	28.3457	ENSMUSG00000020719.14	Ddx5	chr11:106780354-106788532	WT_COil	WT_TCDD	NOTEST	27.5689	31.5397	0.194125	0	1	WT_COil	KO_COil	NOTEST	27.5689	33.9357	0.299761	0	1	WT_TCDD	KO_COil	NOTEST	31.5397	33.9357	0.105636	0	1	WT_COil	KO_TCDD	OK	27.5689
ENSMUSG00000044751.5	Gm12231	chr11:55118100-55118795	13.2921	7.39188	48.0999	30.0926	17.5669	23.5373	35.5543	29.4418	18.6779	0	0	6.78727	40.5602	30.9898	18.3665	51.2681	ENSMUSG00000044751.5	Gm12231	chr11:55118100-55118795	WT_COil	WT_TCDD	OK	6.3663	35.2962	2.47098	1.58515	0.22445	WT_COil	KO_COil	NOTEST	6.3663	24.7191	1.9571	0	1	WT_TCDD	KO_COil	OK	35.2962	24.7191	-0.513884	-0.42729	0.35315	WT_COil	KO_TCDD	NOTEST	6.3663
ENSMUSG00000054422.7	Fabp1	chr6:71199826-71205023	2787.4	3045.39	4195.65	2879.53	2324.32	2638.36	3052.82	1977.55	3096.49	2939.85	3534.18	3808.84	2680.62	2386.68	3612.57	2222.77	ENSMUSG00000054422.7	Fabp1	chr6:71199826-71205023	WT_COil	WT_TCDD	OK	3344.84	2725.66	-0.295332	-0.812264	0.10665	WT_COil	KO_COil	OK	3344.84	3226.99	-0.0517478	-0.141994	0.77875	WT_TCDD	KO_COil	OK	2725.66	3226.99	0.243584	0.669602	0.17825	WT_COil	KO_TCDD	OK	3344.84
ENSMUSG00000092190.1	Gm20470	chr10:7725999-7763150	0	30.459	24.0831	0	32.036	46.2398	66.5827	107.557	140.502	62.3702	92.137	28.7938	26.4586	63.2963	36.1123	30.1225	ENSMUSG00000092190.1	Gm20470	chr10:7725999-7763150	WT_COil	WT_TCDD	OK	80.9506	38.9974	-1.05366	-0.495852	0.2578	WT_COil	KO_COil	OK	80.9506	13.6355	-2.56967	-1.32162	0.22885	WT_TCDD	KO_COil	OK	38.9974	13.6355	-1.51601	-0.617961	0.39805	WT_COil	KO_TCDD	OK	80.9506
ENSMUSG00000072115.10	Ang	chr14:51091076-51106151	52.7751	24.2222	49.9504	45.9955	57.0973	31.4637	35.5657	85.7427	73.7364	40.7019	95.8752	36.4731	39.3012	32.7952	32.4744	54.0874	ENSMUSG00000072115.10	Ang	chr14:51091076-51106151	WT_COil	WT_TCDD	OK	61.6967	39.6646	-0.637342	-0.465798	0.33165	WT_COil	KO_COil	OK	61.6967	43.2358	-0.512966	-0.356475	0.46825	WT_TCDD	KO_COil	OK	39.6646	43.2358	0.124376	0.0978749	0.84285	WT_COil	KO_TCDD	OK	61.6967
ENSMUSG00000040078.9	Gm9769	chr6:85843979-85844459	34.6178	13.8427	106.388	56.7792	55.5345	32.1448	48.4959	21.8314	44.4238	42.023	53.0607	20.1899	34.5582	13.6993	31.6327	32.7449	ENSMUSG00000040078.9	Gm9769	chr6:85843979-85844459	WT_COil	WT_TCDD	OK	39.9244	28.1588	-0.503686	-0.322733	0.41235	WT_COil	KO_COil	OK	39.9244	52.9069	0.406187	0.329977	0.5241	WT_TCDD	KO_COil	OK	28.1588	52.9069	0.909873	0.626443	0.1873	WT_COil	KO_TCDD	OK	39.9244
ENSMUSG00000013973.12	Dedd	chr1:171329144-171345646	208.408	307.391	134.761	182.217	199.002	173.411	119.191	170.156	368.768	339.252	269.944	298.661	202.061	182.453	231.166	165.842	ENSMUSG00000013973.12	Dedd	chr1:171329144-171345646	WT_COil	WT_TCDD	OK	319.156	195.38	-0.707977	-1.06642	0.03705	WT_COil	KO_COil	OK	319.156	208.194	-0.616333	-1.01299	0.0483	WT_TCDD	KO_COil	OK	195.38	208.194	0.0916443	0.132855	0.78475	WT_COil	KO_TCDD	OK	319.156
ENSMUSG00000000326.12	Comt	chr16:18348181-18479073	83.2135	60.0206	64.0098	107.491	75.237	95.8934	77.884	98.722	88.2625	97.4914	78.6877	121.04	99.5749	109.747	90.1973	100.293	ENSMUSG00000000326.12	Comt	chr16:18348181-18479073	WT_COil	WT_TCDD	OK	96.3704	99.9529	0.0526579	0.0887904	0.8596	WT_COil	KO_COil	OK	96.3704	78.6838	-0.292524	-0.465032	0.3594	WT_TCDD	KO_COil	OK	99.9529	78.6838	-0.345182	-0.551677	0.28195	WT_COil	KO_TCDD	OK	96.3704
ENSMUSG00000051716.5	Apon	chr10:128254130-128255901	66.9506	51.9527	68.1087	62.906	35.4405	29.7554	57.8821	71.8263	49.7023	47.2345	69.0906	54.5155	38.2649	33.6841	45.7835	53.7206	ENSMUSG00000051716.5	Apon	chr10:128254130-128255901	WT_COil	WT_TCDD	OK	55.1357	42.8633	-0.363245	-0.670254	0.1748	WT_COil	KO_COil	OK	55.1357	62.4795	0.180396	0.35002	0.48045	WT_TCDD	KO_COil	OK	42.8633	62.4795	0.543641	1.02182	0.0393	WT_COil	KO_TCDD	OK	55.1357
ENSMUSG00000103178.1	Fgfr3-ps	chr1:181087137-181144204	79.6839	136.905	87.2892	83.6721	92.9308	56.4782	103.103	91.9072	115.713	182.503	176.878	107.655	100.721	108.798	99.6675	81.7277	ENSMUSG00000103178.1	Fgfr3-ps	chr1:181087137-181144204	WT_COil	WT_TCDD	OK	145.687	97.7283	-0.576026	-1.13744	0.02405	WT_COil	KO_COil	OK	145.687	96.8876	-0.588491	-1.15916	0.0221	WT_TCDD	KO_COil	OK	97.7283	96.8876	-0.0124651	-0.0236459	0.96875	WT_COil	KO_TCDD	OK	145.687
ENSMUSG00000032249.14	Anp32a	chr9:62341328-62378812	57.8407	111.036	73.4063	60.2687	67.4367	61.9485	60.3991	70.2153	67.0159	78.4168	71.4251	84.2419	45.7018	94.0132	89.4511	73.963	ENSMUSG00000032249.14	Anp32a	chr9:62341328-62378812	WT_COil	WT_TCDD	OK	75.2749	75.7823	0.00969051	0.0155462	0.9754	WT_COil	KO_COil	OK	75.2749	75.6378	0.00693844	0.0112	0.98195	WT_TCDD	KO_COil	OK	75.7823	75.6378	-0.00275208	-0.00441039	0.99355	WT_COil	KO_TCDD	OK	75.2749
ENSMUSG00000004460.16	Dnajb11	chr16:22857844-22879634	22.6466	20.9349	34.7049	25.2599	30.9298	30.399	37.5649	39.5334	39.7514	13.8383	47.619	23.9789	23.8241	34.9207	33.6058	27.8317	ENSMUSG00000004460.16	Dnajb11	chr16:22857844-22879634	WT_COil	WT_TCDD	NOTEST	31.2969	30.0456	-0.0588661	0	1	WT_COil	KO_COil	NOTEST	31.2969	25.8866	-0.273816	0	1	WT_TCDD	KO_COil	NOTEST	30.0456	25.8866	-0.21495	0	1	WT_COil	KO_TCDD	OK	31.2969
ENSMUSG00000109644.1	AC151602.15	chr7:45568100-45589711	16.6015	40.7656	92.1965	49.9551	49.3162	29.0271	76.3646	38.1289	14.6729	34.7235	19.7497	31.9185	22.408	62.4657	2.29505	29.6681	ENSMUSG00000109644.1	AC151602.15	chr7:45568100-45589711	WT_COil	WT_TCDD	NOTEST	25.2662	29.2092	0.209217	0	1	WT_COil	KO_COil	OK	25.2662	49.8797	0.981245	0.424118	0.40175	WT_TCDD	KO_COil	OK	29.2092	49.8797	0.772028	0.377353	0.47335	WT_COil	KO_TCDD	OK	25.2662
ENSMUSG00000092258.1	Gm20444	chr9:44066326-44121947	42.4328	71.5746	59.9196	89.1488	76.9446	86.3848	108.604	118.226	105.244	96.1548	121.478	99.3956	66.7469	61.759	110.272	77.6148	ENSMUSG00000092258.1	Gm20444	chr9:44066326-44121947	WT_COil	WT_TCDD	OK	105.568	79.0983	-0.416457	-0.459936	0.3474	WT_COil	KO_COil	OK	105.568	65.7689	-0.682697	-0.75846	0.12855	WT_TCDD	KO_COil	OK	79.0983	65.7689	-0.26624	-0.281704	0.57325	WT_COil	KO_TCDD	OK	105.568
ENSMUSG00000056201.7	Cfl1	chr19:5490454-5495201	43.7705	14.2181	53.9609	18.838	38.9507	43.5224	23.2353	48.38	37.5344	31.9597	16.6499	30.5639	39.4159	28.5603	27.8205	35.4849	ENSMUSG00000056201.7	Cfl1	chr19:5490454-5495201	WT_COil	WT_TCDD	NOTEST	29.1769	32.8204	0.169765	0	1	WT_COil	KO_COil	OK	29.1769	32.6969	0.164324	0.205181	0.6725	WT_TCDD	KO_COil	OK	32.8204	32.6969	-0.00544079	-0.00700511	0.98965	WT_COil	KO_TCDD	OK	29.1769
ENSMUSG00000003429.11	Rps11	chr7:45121916-45124439	81.029	13.6868	62.0636	77.8604	39.7942	33.7244	40.8389	51.4154	45.9267	41.9224	5.81622	79.1056	30.3843	67.1838	32.3292	85.9832	ENSMUSG00000003429.11	Rps11	chr7:45121916-45124439	WT_COil	WT_TCDD	OK	43.1927	53.9701	0.321373	0.288408	0.54565	WT_COil	KO_COil	OK	43.1927	58.6599	0.441587	0.348222	0.44885	WT_TCDD	KO_COil	OK	53.9701	58.6599	0.120214	0.099157	0.8264	WT_COil	KO_TCDD	OK	43.1927
ENSMUSG00000097379.1	Gm26873	chr17:17374331-17395303	74.4131	105.845	67.1561	72.0082	105.557	91.9112	129.674	91.5987	91.0952	92.9665	93.5021	28.224	107.146	113.769	146.265	95.7839	ENSMUSG00000097379.1	Gm26873	chr17:17374331-17395303	WT_COil	WT_TCDD	OK	76.4469	115.741	0.59837	1.35792	0.00675	WT_COil	KO_COil	OK	76.4469	79.8555	0.0629337	0.135865	0.78645	WT_TCDD	KO_COil	OK	115.741	79.8555	-0.535437	-1.20537	0.0165	WT_COil	KO_TCDD	OK	76.4469
ENSMUSG00000052794.13	1700030K09Rik	chr8:72443879-72475233	79.3195	81.2786	48.8102	56.2632	56.3945	68.7879	53.4982	64.4184	56.3059	78.1475	80.4897	63.6875	49.5375	62.4472	54.5171	52.4678	ENSMUSG00000052794.13	1700030K09Rik	chr8:72443879-72475233	WT_COil	WT_TCDD	OK	69.6576	54.7424	-0.347623	-0.754672	0.12585	WT_COil	KO_COil	OK	69.6576	66.4179	-0.0687104	-0.151056	0.7581	WT_TCDD	KO_COil	OK	54.7424	66.4179	0.278913	0.603762	0.2289	WT_COil	KO_TCDD	OK	69.6576
ENSMUSG00000093674.7	Rpl41	chr10:128548113-128549305	127.537	66.9899	128.931	142.261	68.3089	141.954	60.6398	44.2886	175.702	24.9672	95.4191	88.3126	120.713	133.289	60.9716	75.9019	ENSMUSG00000093674.7	Rpl41	chr10:128548113-128549305	WT_COil	WT_TCDD	OK	96.1003	97.7187	0.024093	0.0219791	0.95645	WT_COil	KO_COil	OK	96.1003	116.43	0.276849	0.264265	0.50495	WT_TCDD	KO_COil	OK	97.7187	116.43	0.252755	0.248631	0.5464	WT_COil	KO_TCDD	OK	96.1003
ENSMUSG00000030265.14	Kras	chr6:145211133-145250239	104.607	112.807	99.4234	86.4682	89.938	89.5346	86.9522	54.6667	98.7343	102.209	118.26	82.6829	91.1517	67.2202	123.9	71.8812	ENSMUSG00000030265.14	Kras	chr6:145211133-145250239	WT_COil	WT_TCDD	OK	100.472	88.5384	-0.182415	-0.430729	0.36855	WT_COil	KO_COil	OK	100.472	100.826	0.00508236	0.0119429	0.97955	WT_TCDD	KO_COil	OK	88.5384	100.826	0.187497	0.431566	0.37065	WT_COil	KO_TCDD	OK	100.472
ENSMUSG00000033545.14	Znrf1	chr8:111536096-111626030	243.855	254.145	166.69	316.635	410.831	221.094	287.672	366.743	307.611	286.417	233.762	225.895	277.465	330.995	287.911	286.174	ENSMUSG00000033545.14	Znrf1	chr8:111536096-111626030	WT_COil	WT_TCDD	OK	263.421	295.636	0.166451	0.429767	0.3632	WT_COil	KO_COil	OK	263.421	245.331	-0.102641	-0.264169	0.57005	WT_TCDD	KO_COil	OK	295.636	245.331	-0.269092	-0.696431	0.13815	WT_COil	KO_TCDD	OK	263.421
ENSMUSG00000029860.16	Zyx	chr6:42328712-42381215	102.897	127.387	60.9098	89.9503	97.7523	72.1958	48.3707	97.9255	102.906	115.241	107.553	71.689	93.5671	77.6771	45.658	69.6305	ENSMUSG00000029860.16	Zyx	chr6:42328712-42381215	WT_COil	WT_TCDD	OK	99.3472	71.6332	-0.471851	-1.10203	0.02575	WT_COil	KO_COil	OK	99.3472	95.286	-0.0602149	-0.143934	0.76905	WT_TCDD	KO_COil	OK	71.6332	95.286	0.411636	0.988586	0.0517	WT_COil	KO_TCDD	OK	99.3472
ENSMUSG00000035183.14	Slc24a5	chr2:125068123-125123661	96.2858	120.447	85.3721	80.8346	143.507	77.0564	89.472	107.441	136.759	140.182	166.999	98.3348	109.966	100.554	104.89	148.231	ENSMUSG00000035183.14	Slc24a5	chr2:125068123-125123661	WT_COil	WT_TCDD	OK	135.569	115.911	-0.226011	-0.5164	0.3014	WT_COil	KO_COil	OK	135.569	95.7349	-0.501906	-1.12162	0.0258	WT_TCDD	KO_COil	OK	115.911	95.7349	-0.275895	-0.606657	0.2284	WT_COil	KO_TCDD	OK	135.569
ENSMUSG00000108806.1	Gm44729	chr7:127271878-127275315	6465.15	5814.91	5416.28	9535.8	4681.46	9040.07	3628.66	6818.36	4553.65	4944.45	7053.91	9686.65	9110.74	5628.25	5157.84	6816.18	ENSMUSG00000108806.1	Gm44729	chr7:127271878-127275315	WT_COil	WT_TCDD	OK	6559.66	6678.25	0.0258493	0.059956	0.90925	WT_COil	KO_COil	OK	6559.66	6808.03	0.0536165	0.124088	0.8034	WT_TCDD	KO_COil	OK	6678.25	6808.03	0.0277672	0.0661803	0.89395	WT_COil	KO_TCDD	OK	6559.66
ENSMUSG00000025781.14	Atp5c1	chr2:10056015-10080510	52.4985	61.6014	50.0776	19.5313	33.7962	47.4361	46.3655	43.8168	9.48735	46.3963	32.7019	41.3742	17.7287	56.9005	48.433	23.2493	ENSMUSG00000025781.14	Atp5c1	chr2:10056015-10080510	WT_COil	WT_TCDD	OK	32.4899	36.5779	0.170978	0.207673	0.64625	WT_COil	KO_COil	OK	32.4899	45.9272	0.499355	0.634945	0.178	WT_TCDD	KO_COil	OK	36.5779	45.9272	0.328377	0.432706	0.3441	WT_COil	KO_TCDD	OK	32.4899
ENSMUSG00000103649.1	Gm37768	chr1:180726042-180755836	25.0421	19.0157	48.2137	38.8526	78.0132	11.4174	46.7527	42.5101	36.1034	46.0767	26.888	31.8026	17.3348	56.0969	25.7302	42.9192	ENSMUSG00000103649.1	Gm37768	chr1:180726042-180755836	WT_COil	WT_TCDD	OK	35.2177	35.5202	0.0123415	0.01315	0.95905	WT_COil	KO_COil	OK	35.2177	32.781	-0.103439	-0.118393	0.8147	WT_TCDD	KO_COil	OK	35.5202	32.781	-0.11578	-0.12521	0.80615	WT_COil	KO_TCDD	OK	35.2177
ENSMUSG00000058756.13	Thra	chr11:98741810-98775333	240.131	265.288	78.9036	158.031	171.843	162.461	89.5992	136.069	157.035	191.877	179.057	197.386	202.153	128.453	89.2694	197.385	ENSMUSG00000058756.13	Thra	chr11:98741810-98775333	WT_COil	WT_TCDD	OK	181.339	154.315	-0.23281	-0.566513	0.27305	WT_COil	KO_COil	OK	181.339	185.589	0.0334199	0.0816289	0.87535	WT_TCDD	KO_COil	OK	154.315	185.589	0.26623	0.655671	0.21785	WT_COil	KO_TCDD	OK	181.339
ENSMUSG00000038515.10	Grtp1	chr8:13159160-13200620	92.3427	85.1088	68.2319	79.6121	116.617	64.4489	73.7553	92.262	101.293	104.723	79.9629	83.4797	72.4318	104.076	64.6252	66.2557	ENSMUSG00000038515.10	Grtp1	chr8:13159160-13200620	WT_COil	WT_TCDD	OK	92.3645	76.8471	-0.265348	-0.482115	0.30315	WT_COil	KO_COil	OK	92.3645	81.3239	-0.18366	-0.337211	0.4716	WT_TCDD	KO_COil	OK	76.8471	81.3239	0.0816876	0.141107	0.762	WT_COil	KO_TCDD	OK	92.3645
ENSMUSG00000027984.8	Hadh	chr3:131233418-131272101	53.7524	23.1758	43.4903	59.9905	44.0271	51.597	46.0027	31.3841	41.3497	42.1635	25.4988	33.7813	68.9333	51.2393	31.3896	44.4029	ENSMUSG00000027984.8	Hadh	chr3:131233418-131272101	WT_COil	WT_TCDD	OK	35.6983	48.9913	0.456669	0.812394	0.10865	WT_COil	KO_COil	OK	35.6983	45.1022	0.337342	0.58748	0.23685	WT_TCDD	KO_COil	OK	48.9913	45.1022	-0.119326	-0.219181	0.6677	WT_COil	KO_TCDD	OK	35.6983
ENSMUSG00000040564.14	Apoc1	chr7:19689480-19692660	1647.57	1075.1	1698.06	1980.72	998.96	1264.17	1122.07	1601.39	1072.2	1375.49	1162.75	1612.34	1433.54	1340.98	1111.8	1590.04	ENSMUSG00000040564.14	Apoc1	chr7:19689480-19692660	WT_COil	WT_TCDD	OK	1305.69	1369.09	0.0684004	0.166023	0.74125	WT_COil	KO_COil	OK	1305.69	1600.36	0.293582	0.718812	0.1531	WT_TCDD	KO_COil	OK	1369.09	1600.36	0.225181	0.554633	0.2726	WT_COil	KO_TCDD	OK	1305.69
ENSMUSG00000028494.12	Plin2	chr4:86656564-86670060	98.7625	72.0897	99.8928	126.527	59.0672	73.8714	71.8346	71.8829	73.7801	92.9646	97.0211	121.228	58.0189	81.1883	68.2541	101.106	ENSMUSG00000028494.12	Plin2	chr4:86656564-86670060	WT_COil	WT_TCDD	OK	96.2484	77.142	-0.319246	-0.699374	0.16475	WT_COil	KO_COil	OK	96.2484	99.3181	0.045294	0.100797	0.83995	WT_TCDD	KO_COil	OK	77.142	99.3181	0.36454	0.800781	0.11365	WT_COil	KO_TCDD	OK	96.2484
ENSMUSG00000026417.13	Pigr	chr1:130826683-130852249	176.786	259.154	172.724	189.835	150.521	208.239	159.482	147.338	173.261	183.148	154.471	195.54	177.851	227.402	147.742	171.226	ENSMUSG00000026417.13	Pigr	chr1:130826683-130852249	WT_COil	WT_TCDD	OK	176.605	181.055	0.0359043	0.0956263	0.84775	WT_COil	KO_COil	OK	176.605	199.625	0.176766	0.472303	0.3377	WT_TCDD	KO_COil	OK	181.055	199.625	0.140861	0.378779	0.43995	WT_COil	KO_TCDD	OK	176.605
ENSMUSG00000026344.9	Lypd1	chr1:125676994-125912928	215.816	228.601	124.096	208.281	204.63	102.025	122.856	165.946	128.165	177.139	175.288	246.227	110.733	166.002	126.164	135.385	ENSMUSG00000026344.9	Lypd1	chr1:125676994-125912928	WT_COil	WT_TCDD	OK	181.705	134.571	-0.43323	-0.980907	0.05075	WT_COil	KO_COil	OK	181.705	194.198	0.0959359	0.223541	0.6606	WT_TCDD	KO_COil	OK	134.571	194.198	0.529166	1.21375	0.0144	WT_COil	KO_TCDD	OK	181.705
ENSMUSG00000030934.9	Oat	chr7:130162450-133123367	73.082	113.256	104.41	116.801	82.7927	133.677	126.2	124.184	58.5031	60.8767	114.844	72.248	124.925	87.7381	70.2966	114.121	ENSMUSG00000030934.9	Oat	chr7:130162450-133123367	WT_COil	WT_TCDD	OK	76.618	99.2702	0.373678	0.495645	0.32855	WT_COil	KO_COil	OK	76.618	101.887	0.411216	0.56202	0.2596	WT_TCDD	KO_COil	OK	99.2702	101.887	0.0375386	0.0536295	0.917	WT_COil	KO_TCDD	OK	76.618
ENSMUSG00000026664.7	Phyh	chr2:4919018-4938730	286.853	450.125	438.952	428.94	257.401	443.085	292.242	327.274	351.295	392.783	365.787	388.566	319.475	358.428	349.109	415.567	ENSMUSG00000026664.7	Phyh	chr2:4919018-4938730	WT_COil	WT_TCDD	OK	374.608	360.645	-0.0548023	-0.141685	0.7763	WT_COil	KO_COil	OK	374.608	401.217	0.0990029	0.257732	0.6021	WT_TCDD	KO_COil	OK	360.645	401.217	0.153805	0.400165	0.4232	WT_COil	KO_TCDD	OK	374.608
ENSMUSG00000033751.5	Gadd45gip1	chr8:84831521-84840665	300.366	414.489	205.347	334.561	353.835	272.54	252.864	385.76	381.098	435.565	297.84	363.612	362.98	374.641	279.303	362.069	ENSMUSG00000033751.5	Gadd45gip1	chr8:84831521-84840665	WT_COil	WT_TCDD	OK	369.529	344.748	-0.100142	-0.262269	0.60515	WT_COil	KO_COil	OK	369.529	313.691	-0.236343	-0.617682	0.22205	WT_TCDD	KO_COil	OK	344.748	313.691	-0.1362	-0.359047	0.47985	WT_COil	KO_TCDD	OK	369.529
ENSMUSG00000101952.1	Gm10550	chr1:93701934-93754780	316.705	217.11	156.745	318.964	307.857	218.677	181.679	335.892	274.141	293.57	220.018	262.596	201.817	299.26	147.348	298.447	ENSMUSG00000101952.1	Gm10550	chr1:93701934-93754780	WT_COil	WT_TCDD	OK	262.581	236.718	-0.149594	-0.352676	0.49175	WT_COil	KO_COil	OK	262.581	252.381	-0.0571589	-0.133302	0.7937	WT_TCDD	KO_COil	OK	236.718	252.381	0.092435	0.219635	0.6718	WT_COil	KO_TCDD	OK	262.581
ENSMUSG00000106702.1	Gm42846	chr5:34173886-34187720	934.851	1092.09	795.227	781.718	980.747	711.153	779.47	854.546	1734.72	1121.94	922.306	960.584	778.832	829.347	769.895	637.025	ENSMUSG00000106702.1	Gm42846	chr5:34173886-34187720	WT_COil	WT_TCDD	OK	1184.89	753.775	-0.652546	-1.50526	0.00295	WT_COil	KO_COil	OK	1184.89	900.971	-0.395199	-0.926091	0.0681	WT_TCDD	KO_COil	OK	753.775	900.971	0.257347	0.592937	0.2348	WT_COil	KO_TCDD	OK	1184.89
ENSMUSG00000057863.5	Rpl36	chr17:56613394-56614243	110.428	29.2808	82.8581	74.4296	140.954	142.223	145.722	77.6039	130.018	125.31	114.649	75.4031	216.821	85.5104	118.143	193.885	ENSMUSG00000057863.5	Rpl36	chr17:56613394-56614243	WT_COil	WT_TCDD	OK	111.345	153.59	0.464045	0.45812	0.352	WT_COil	KO_COil	OK	111.345	74.249	-0.584593	-0.492022	0.41635	WT_TCDD	KO_COil	OK	153.59	74.249	-1.04864	-1.00671	0.11215	WT_COil	KO_TCDD	OK	111.345
ENSMUSG00000035521.13	Gnptg	chr17:25188396-25240124	96.0091	116.739	86.6313	95.6559	133.501	115.739	100.398	154.855	133.712	156.802	116.551	136.401	128.668	111.427	102.11	115.341	ENSMUSG00000035521.13	Gnptg	chr17:25188396-25240124	WT_COil	WT_TCDD	OK	135.867	114.387	-0.248271	-0.563184	0.2563	WT_COil	KO_COil	OK	135.867	98.7589	-0.460207	-1.0257	0.037	WT_TCDD	KO_COil	OK	114.387	98.7589	-0.211936	-0.470491	0.3345	WT_COil	KO_TCDD	OK	135.867
ENSMUSG00000066154.11	Mup3	chr4:62083475-62087342	1706.15	1463.3	3182.04	2548.85	1245.65	1525.42	2129.39	808.045	2181.92	2146.12	2746.95	2486.71	1627.2	1390.85	1760.89	1432.64	ENSMUSG00000066154.11	Mup3	chr4:62083475-62087342	WT_COil	WT_TCDD	OK	2390.43	1552.89	-0.622308	-1.70282	0.0005	WT_COil	KO_COil	OK	2390.43	2225.09	-0.103406	-0.288806	0.57965	WT_TCDD	KO_COil	OK	1552.89	2225.09	0.518903	1.43404	0.005	WT_COil	KO_TCDD	OK	2390.43
ENSMUSG00000024824.6	Rad9a	chr19:4192157-4201603	61.7539	89.3231	38.1341	58.549	101.38	69.9558	42.0565	77.5027	70.8128	98.8575	48.7048	55.4407	64.4997	77.1282	53.5662	64.616	ENSMUSG00000024824.6	Rad9a	chr19:4192157-4201603	WT_COil	WT_TCDD	OK	68.4539	64.9526	-0.0757472	-0.152252	0.76985	WT_COil	KO_COil	OK	68.4539	61.94	-0.144262	-0.289186	0.57705	WT_TCDD	KO_COil	OK	64.9526	61.94	-0.0685148	-0.136488	0.7873	WT_COil	KO_TCDD	OK	68.4539
ENSMUSG00000084291.3	Gm6654	chr6:146642546-146650602	60.9773	30.1758	22.5275	29.235	163.19	20.8557	33.7602	27.5614	35.9846	0	88.9401	27.7251	108.919	88.8174	67.6798	83.9582	ENSMUSG00000084291.3	Gm6654	chr6:146642546-146650602	WT_COil	WT_TCDD	OK	38.1625	87.3436	1.19455	0.82728	0.3323	WT_COil	KO_COil	OK	38.1625	35.7289	-0.0950637	-0.0458909	0.8676	WT_TCDD	KO_COil	OK	87.3436	35.7289	-1.28961	-0.633162	0.3017	WT_COil	KO_TCDD	OK	38.1625
ENSMUSG00000005681.12	Apoa2	chr1:171225053-171226379	1973.12	2476.58	3815.51	3185.05	2160.22	3170.01	3047	2967.09	1973.43	2488.3	3202.95	2707.61	2394.97	2643.61	2952.05	2435.66	ENSMUSG00000005681.12	Apoa2	chr1:171225053-171226379	WT_COil	WT_TCDD	OK	2593.07	2606.57	0.0074921	0.0198742	0.9685	WT_COil	KO_COil	OK	2593.07	2862.56	0.142645	0.382102	0.4512	WT_TCDD	KO_COil	OK	2606.57	2862.56	0.135153	0.3597	0.4749	WT_COil	KO_TCDD	OK	2593.07
ENSMUSG00000043801.6	Oaz1-ps	chr17:17345455-17346140	47.0963	45.9055	30.0609	48.1864	71.5657	56.6017	20.3321	98.5177	20.3822	31.4418	53.0478	48.6482	51.3455	64.1754	27.5047	63.1423	ENSMUSG00000043801.6	Oaz1-ps	chr17:17345455-17346140	WT_COil	WT_TCDD	OK	38.38	51.542	0.425393	0.468156	0.3456	WT_COil	KO_COil	OK	38.38	42.8123	0.157669	0.155621	0.7457	WT_TCDD	KO_COil	OK	51.542	42.8123	-0.267724	-0.304651	0.5514	WT_COil	KO_TCDD	OK	38.38
ENSMUSG00000086107.1	Gm16312	chr19:4000579-4002103	41.5326	84.7565	48.509	81.011	0	15.7905	113.753	77.8635	26.9956	46.8976	0	0	80.3791	64.6814	123.895	39.1755	ENSMUSG00000086107.1	Gm16312	chr19:4000579-4002103	WT_COil	WT_TCDD	OK	18.4733	77.0327	2.06003	1.22302	0.1679	WT_COil	KO_COil	OK	18.4733	63.9523	1.79155	1.03715	0.1998	WT_TCDD	KO_COil	OK	77.0327	63.9523	-0.268476	-0.200888	0.63265	WT_COil	KO_TCDD	OK	18.4733
ENSMUSG00000001249.14	Hpn	chr7:31098724-31115290	42.415	16.8834	31.0042	44.6331	25.0578	27.1051	26.3144	55.0781	29.3331	27.1083	43.123	28.9064	38.1658	50.1196	20.3844	43.2137	ENSMUSG00000001249.14	Hpn	chr7:31098724-31115290	WT_COil	WT_TCDD	OK	32.1177	37.9709	0.241525	0.388524	0.41005	WT_COil	KO_COil	NOTEST	32.1177	33.7339	0.0708323	0	1	WT_TCDD	KO_COil	OK	37.9709	33.7339	-0.170693	-0.290601	0.55715	WT_COil	KO_TCDD	NOTEST	32.1177
ENSMUSG00000033634.7	Nat8f2	chr6:85865421-85869158	54.2428	56.3537	90.5149	93.3262	71.3602	55.5668	95.6422	90.135	60.5548	80.9536	73.1278	56.3033	43.9363	60.1554	84.4866	95.9535	ENSMUSG00000033634.7	Nat8f2	chr6:85865421-85869158	WT_COil	WT_TCDD	OK	67.7349	71.1329	0.0706189	0.165412	0.7411	WT_COil	KO_COil	OK	67.7349	73.6094	0.119991	0.284353	0.5722	WT_TCDD	KO_COil	OK	71.1329	73.6094	0.0493724	0.116817	0.81705	WT_COil	KO_TCDD	OK	67.7349
ENSMUSG00000085105.2	Gm12758	chr7:34234376-34313551	170.145	168.343	141.9	132.816	206.394	135.806	163.162	127.744	188.701	176.83	221.077	153.016	156.228	142.807	220.229	169.696	ENSMUSG00000085105.2	Gm12758	chr7:34234376-34313551	WT_COil	WT_TCDD	OK	184.906	172.24	-0.102373	-0.2699	0.59075	WT_COil	KO_COil	OK	184.906	153.301	-0.270425	-0.710684	0.15665	WT_TCDD	KO_COil	OK	172.24	153.301	-0.168052	-0.4374	0.38325	WT_COil	KO_TCDD	OK	184.906
ENSMUSG00000090860.1	Gm17134	chr10:79851380-79874634	1036.59	972.046	839.548	898.414	1225.27	813.114	1102.98	977.499	845.757	1160.08	1163.93	1003.17	1106.34	928.097	911.949	674.455	ENSMUSG00000090860.1	Gm17134	chr10:79851380-79874634	WT_COil	WT_TCDD	OK	1043.23	905.209	-0.204738	-0.361824	0.46825	WT_COil	KO_COil	OK	1043.23	936.65	-0.155478	-0.283673	0.57065	WT_TCDD	KO_COil	OK	905.209	936.65	0.0492593	0.085337	0.86465	WT_COil	KO_TCDD	OK	1043.23
ENSMUSG00000015656.16	Hspa8	chr9:40800983-40805200	31.5969	34.4583	49.6739	38.3911	34.8849	32.1936	68.0745	40.4059	30.6911	30.5453	40.5432	34.7095	28.6233	33.3957	49.6509	36.0813	ENSMUSG00000015656.16	Hspa8	chr9:40800983-40805200	WT_COil	WT_TCDD	OK	34.1223	36.9378	0.114382	0.148724	0.7298	WT_COil	KO_COil	OK	34.1223	38.53	0.175269	0.24998	0.5517	WT_TCDD	KO_COil	OK	36.9378	38.53	0.0608869	0.0805699	0.8486	WT_COil	KO_TCDD	OK	34.1223
ENSMUSG00000000088.6	Cox5a	chr9:57521231-57543187	80.8184	61.9497	88.0839	28.1912	37.183	61.5788	39.064	8.73555	10.4855	19.1593	54.0786	70.4449	93.1817	55.8634	24.2724	62.879	ENSMUSG00000000088.6	Cox5a	chr9:57521231-57543187	WT_COil	WT_TCDD	OK	38.5421	59.0491	0.61548	0.25536	0.62045	WT_COil	KO_COil	OK	38.5421	64.7608	0.748686	0.315769	0.52235	WT_TCDD	KO_COil	OK	59.0491	64.7608	0.133206	0.076428	0.88415	WT_COil	KO_TCDD	OK	38.5421
ENSMUSG00000020629.12	Adi1	chr12:28675230-28682175	50.7254	23.6568	55.9169	32.7438	37.3707	48.7676	25.6912	36.8011	32.1924	37.9534	46.8583	19.3421	57.1615	44.1805	30.9893	36.0422	ENSMUSG00000020629.12	Adi1	chr12:28675230-28682175	WT_COil	WT_TCDD	OK	34.0865	42.0934	0.304391	0.520151	0.29415	WT_COil	KO_COil	OK	34.0865	40.7607	0.257978	0.44036	0.3796	WT_TCDD	KO_COil	OK	42.0934	40.7607	-0.0464125	-0.0820404	0.8703	WT_COil	KO_TCDD	OK	34.0865
ENSMUSG00000109274.1	Gm45133	chr7:5046948-5062049	36.1994	64.4226	24.5859	49.0231	41.8963	37.0807	26.6324	54.8819	50.2184	59.5473	37.2595	29.3817	43.8781	53.4724	26.2946	55.6547	ENSMUSG00000109274.1	Gm45133	chr7:5046948-5062049	WT_COil	WT_TCDD	OK	44.1017	44.825	0.0234676	0.0478947	0.9248	WT_COil	KO_COil	OK	44.1017	43.5578	-0.017905	-0.0358025	0.95075	WT_TCDD	KO_COil	OK	44.825	43.5578	-0.0413726	-0.0879073	0.8691	WT_COil	KO_TCDD	OK	44.1017
ENSMUSG00000032081.9	Apoc3	chr9:46232932-46235636	554.14	209.957	428.993	408.658	282.927	430.688	346.789	244.957	227.112	195.612	337.973	406.624	333.874	220.231	230.522	376.316	ENSMUSG00000032081.9	Apoc3	chr9:46232932-46235636	WT_COil	WT_TCDD	OK	291.83	290.236	-0.00790221	-0.0143296	0.97575	WT_COil	KO_COil	OK	291.83	400.437	0.456447	0.871585	0.08005	WT_TCDD	KO_COil	OK	290.236	400.437	0.464349	0.870103	0.07785	WT_COil	KO_TCDD	OK	291.83
ENSMUSG00000021774.12	Ube2e1	chr14:18271135-18331859	54.6409	38.1788	30.979	42.1991	55.8213	46.8563	27.8406	16.5641	42.3616	69.4768	48.7126	23.0348	49.9202	68.5109	75.6478	27.6156	ENSMUSG00000021774.12	Ube2e1	chr14:18271135-18331859	WT_COil	WT_TCDD	OK	45.8964	55.4236	0.272119	0.155778	0.75855	WT_COil	KO_COil	OK	45.8964	41.4994	-0.14529	-0.0834627	0.86755	WT_TCDD	KO_COil	OK	55.4236	41.4994	-0.417409	-0.270846	0.59585	WT_COil	KO_TCDD	OK	45.8964
ENSMUSG00000097664.1	Gm26765	chr10:91147570-91171582	171.461	223.001	116.14	178.671	91.9846	112.873	115.558	80.1895	136.127	136.807	130.233	63.4919	116.018	152.696	137.856	55.5479	ENSMUSG00000097664.1	Gm26765	chr10:91147570-91171582	WT_COil	WT_TCDD	OK	116.665	115.529	-0.0141099	-0.0216792	0.9726	WT_COil	KO_COil	OK	116.665	172.319	0.562708	0.944591	0.06185	WT_TCDD	KO_COil	OK	115.529	172.319	0.576818	0.921806	0.06625	WT_COil	KO_TCDD	OK	116.665
ENSMUSG00000097505.1	Gm26540	chr6:148988070-149101680	1037.97	1269.85	1305.86	1131.98	1520.17	1103.16	1951.63	1163.56	1500.95	1256.38	1621.72	980.312	1440.97	1117.08	1629.59	1109.8	ENSMUSG00000097505.1	Gm26540	chr6:148988070-149101680	WT_COil	WT_TCDD	OK	1339.84	1324.36	-0.0167658	-0.046444	0.9278	WT_COil	KO_COil	OK	1339.84	1186.41	-0.175455	-0.481641	0.3469	WT_TCDD	KO_COil	OK	1324.36	1186.41	-0.158689	-0.433148	0.39345	WT_COil	KO_TCDD	OK	1339.84
ENSMUSG00000087412.4	Gm15501	chr7:93178982-93184176	29.1137	17.9828	20.1357	44.7863	57.9723	50.3786	33.09	23.0169	23.1461	19.0058	16.1271	27.5648	5.56075	75.0416	34.0926	20.13	ENSMUSG00000087412.4	Gm15501	chr7:93178982-93184176	WT_COil	WT_TCDD	NOTEST	21.4609	33.7062	0.651302	0	1	WT_COil	KO_COil	NOTEST	21.4609	28.0046	0.383951	0	1	WT_TCDD	KO_COil	NOTEST	33.7062	28.0046	-0.267351	0	1	WT_COil	KO_TCDD	OK	21.4609
ENSMUSG00000016194.14	Hsd11b1	chr1:193203037-193343878	54.1326	59.5332	72.9653	67.4036	90.8468	112.273	69.9714	51.6098	63.584	75.3077	60.4439	99.0197	83.2922	71.3152	48.5884	83.2206	ENSMUSG00000016194.14	Hsd11b1	chr1:193203037-193343878	WT_COil	WT_TCDD	OK	74.5888	71.6041	-0.0589174	-0.0994524	0.84005	WT_COil	KO_COil	OK	74.5888	63.5087	-0.232006	-0.399556	0.41445	WT_TCDD	KO_COil	OK	71.6041	63.5087	-0.173089	-0.293979	0.5517	WT_COil	KO_TCDD	OK	74.5888
ENSMUSG00000102704.1	Gm38309	chr2:23492930-23494448	27.5386	41.1845	44.4885	43.5711	28.664	41.0757	48.4071	22.3847	68.1948	15.2305	42.9312	15.5607	24.799	21.2186	38.6106	37.503	ENSMUSG00000102704.1	Gm38309	chr2:23492930-23494448	WT_COil	WT_TCDD	NOTEST	35.4793	30.5328	-0.216617	0	1	WT_COil	KO_COil	OK	35.4793	39.1957	0.143717	0.233286	0.65205	WT_TCDD	KO_COil	OK	30.5328	39.1957	0.360334	0.565507	0.26375	WT_COil	KO_TCDD	OK	35.4793
ENSMUSG00000063739.2	Gm4963	chr5:137993046-137993424	332.15	518.031	415.17	489.075	291.985	307.811	329.676	281.165	679.91	815.829	744.153	246.011	277.635	334.546	260.584	178.797	ENSMUSG00000063739.2	Gm4963	chr5:137993046-137993424	WT_COil	WT_TCDD	OK	621.476	262.89	-1.24124	-2.0295	0.0003	WT_COil	KO_COil	OK	621.476	438.607	-0.50277	-0.90533	0.07045	WT_TCDD	KO_COil	OK	262.89	438.607	0.738467	1.16913	0.02065	WT_COil	KO_TCDD	OK	621.476
ENSMUSG00000090625.1	Gm20721	chr2:174281236-174346744	10968.5	11686.9	8364.2	11479.2	12954.3	9384.93	8261.52	11529.6	12948	12257.8	9117.17	11589.6	11669.9	12563	9140.91	13004.9	ENSMUSG00000090625.1	Gm20721	chr2:174281236-174346744	WT_COil	WT_TCDD	OK	11478.1	11594.7	0.014576	0.0332427	0.9459	WT_COil	KO_COil	OK	11478.1	10624.7	-0.111467	-0.254587	0.6081	WT_TCDD	KO_COil	OK	11594.7	10624.7	-0.126043	-0.291287	0.56455	WT_COil	KO_TCDD	OK	11478.1
ENSMUSG00000022766.12	Serpind1	chr16:17276299-17430826	51.3276	43.2865	42.6563	55.5769	60.8879	57.3801	50.4365	64.8278	58.1392	57.392	36.2171	63.1731	42.1127	51.9315	58.4607	55.6446	ENSMUSG00000022766.12	Serpind1	chr16:17276299-17430826	WT_COil	WT_TCDD	OK	53.7303	52.0374	-0.0461885	-0.0824203	0.86695	WT_COil	KO_COil	OK	53.7303	48.2118	-0.15635	-0.278721	0.57835	WT_TCDD	KO_COil	OK	52.0374	48.2118	-0.110162	-0.201048	0.6812	WT_COil	KO_TCDD	OK	53.7303
ENSMUSG00000042508.16	Dmtf1	chr5:9100746-9161776	97.573	166.594	113.577	136.518	173.972	96.8358	141.18	99.7861	203.37	135.359	154.283	123.698	107.318	162.105	173.762	114.563	ENSMUSG00000042508.16	Dmtf1	chr5:9100746-9161776	WT_COil	WT_TCDD	OK	154.177	139.437	-0.144976	-0.367392	0.4661	WT_COil	KO_COil	OK	154.177	128.565	-0.26209	-0.657627	0.1835	WT_TCDD	KO_COil	OK	139.437	128.565	-0.117114	-0.293319	0.55455	WT_COil	KO_TCDD	OK	154.177
ENSMUSG00000027245.11	Hypk	chr2:121449194-121458672	32.6227	59.5968	37.2083	57.7501	26.5803	21.1416	37.9115	26.2122	39.1149	46.0098	39.3003	47.8783	28.3634	45.7163	65.7571	23.6873	ENSMUSG00000027245.11	Hypk	chr2:121449194-121458672	WT_COil	WT_TCDD	OK	43.0758	40.881	-0.0754476	-0.0415611	0.93355	WT_COil	KO_COil	OK	43.0758	46.7945	0.11946	0.0645118	0.8902	WT_TCDD	KO_COil	OK	40.881	46.7945	0.194908	0.121796	0.8041	WT_COil	KO_TCDD	OK	43.0758
ENSMUSG00000097461.1	Gm26735	chr13:28943047-28953713	57.8676	36.0276	53.2279	41.7652	65.4878	32.6293	27.0872	37.1486	48.1555	77.0638	93.169	58.4605	24.1884	48.3995	50.2841	22.2301	ENSMUSG00000097461.1	Gm26735	chr13:28943047-28953713	WT_COil	WT_TCDD	OK	69.2122	36.2755	-0.93203	-1.89978	0.0005	WT_COil	KO_COil	OK	69.2122	47.2221	-0.551565	-1.17588	0.0188	WT_TCDD	KO_COil	OK	36.2755	47.2221	0.380465	0.757728	0.1347	WT_COil	KO_TCDD	OK	69.2122
ENSMUSG00000094613.2	A630076J17Rik	chr3:107230613-107239707	51.1573	76.7632	25.0842	48.9614	24.529	21.7751	60.5165	44.4694	64.1527	49.8557	67.5545	75.6297	53.6942	38.534	38.6088	42.0269	ENSMUSG00000094613.2	A630076J17Rik	chr3:107230613-107239707	WT_COil	WT_TCDD	OK	64.2981	43.216	-0.573212	-1.00336	0.04715	WT_COil	KO_COil	OK	64.2981	50.4915	-0.348735	-0.61394	0.2212	WT_TCDD	KO_COil	OK	43.216	50.4915	0.224476	0.376965	0.44885	WT_COil	KO_TCDD	OK	64.2981
ENSMUSG00000009927.8	Rps25	chr9:44407713-44418003	51.3612	51.8807	23.6335	42.7807	73.534	55.0973	44.6664	44.6019	38.5734	28.1765	65.2848	68.5751	43.1744	97.3824	56.8603	60.9315	ENSMUSG00000009927.8	Rps25	chr9:44407713-44418003	WT_COil	WT_TCDD	OK	50.1524	64.5871	0.364927	0.445676	0.37815	WT_COil	KO_COil	OK	50.1524	42.414	-0.241779	-0.265993	0.59775	WT_TCDD	KO_COil	OK	64.5871	42.414	-0.606706	-0.704076	0.16305	WT_COil	KO_TCDD	OK	50.1524
ENSMUSG00000074903.5	Gm2058	chr7:39588517-39591679	38.1167	9.42864	63.4562	31.8798	23.0883	22.0241	20.3395	7.63995	37.1374	30.8784	0	22.0163	18.9955	65.0362	54.8521	33.6049	ENSMUSG00000074903.5	Gm2058	chr7:39588517-39591679	WT_COil	WT_TCDD	OK	22.508	43.1222	0.937991	0.345457	0.67005	WT_COil	KO_COil	OK	22.508	35.7203	0.666305	0.243384	0.7804	WT_TCDD	KO_COil	OK	43.1222	35.7203	-0.271686	-0.107236	0.8817	WT_COil	KO_TCDD	NOTEST	22.508
ENSMUSG00000078812.10	Eif5a	chr11:69916713-69921958	60.945	54.4643	72.3526	51.8078	52.0092	58.7954	32.8663	63.6676	58.0012	42.2247	57.5558	89.5521	75.0011	45.4915	41.9274	72.9887	ENSMUSG00000078812.10	Eif5a	chr11:69916713-69921958	WT_COil	WT_TCDD	OK	61.8335	58.8522	-0.0712916	-0.0887459	0.81185	WT_COil	KO_COil	OK	61.8335	59.8924	-0.0460138	-0.0605961	0.8684	WT_TCDD	KO_COil	OK	58.8522	59.8924	0.0252777	0.0321623	0.93085	WT_COil	KO_TCDD	OK	61.8335
ENSMUSG00000022450.5	Ndufa6	chr15:82350138-82354291	88.5969	41.6313	30.2537	116.116	86.3925	26.069	10.8699	93.1431	0	119.979	157.47	135.269	34.9286	95.9574	58.4209	76.9109	ENSMUSG00000022450.5	Ndufa6	chr15:82350138-82354291	WT_COil	WT_TCDD	OK	103.179	66.5545	-0.632548	-0.817202	0.14025	WT_COil	KO_COil	OK	103.179	69.1496	-0.577363	-0.748497	0.18065	WT_TCDD	KO_COil	OK	66.5545	69.1496	0.0551848	0.0611059	0.9296	WT_COil	KO_TCDD	OK	103.179
ENSMUSG00000038539.15	Atf5	chr7:44812255-44855421	34.8139	32.1382	44.5524	41.0359	55.2819	29.0342	15.4172	68.4381	66.7155	55.5368	42.5076	94.3238	21.7921	32.8363	28.4967	121.271	ENSMUSG00000038539.15	Atf5	chr7:44812255-44855421	WT_COil	WT_TCDD	OK	64.7709	51.0991	-0.34205	-0.464459	0.38595	WT_COil	KO_COil	OK	64.7709	38.1351	-0.764227	-0.841265	0.05705	WT_TCDD	KO_COil	OK	51.0991	38.1351	-0.422177	-0.441421	0.3638	WT_COil	KO_TCDD	OK	64.7709
ENSMUSG00000110183.1	RP23-60P23.6	chr8:26021420-26119224	54.8656	0	0	0	32.6937	88.8385	93.7953	0	141.868	153.436	29.0895	0	54.2642	61.3558	0	27.2645	ENSMUSG00000110183.1	RP23-60P23.6	chr8:26021420-26119224	WT_COil	WT_TCDD	OK	81.0984	35.7211	-1.1829	-0.832409	0.27455	WT_COil	KO_COil	OK	81.0984	13.7164	-2.56377	-1.71199	0.14915	WT_TCDD	KO_COil	NOTEST	35.7211	13.7164	-1.38087	0	1	WT_COil	KO_TCDD	OK	81.0984
ENSMUSG00000020098.6	Pcbd1	chr10:61089342-61094328	53.9243	132.106	71.2047	69.3292	75.8166	86.5352	84.326	94.58	90.766	82.6793	77.1603	156.776	111.027	86.228	49.3104	52.7664	ENSMUSG00000020098.6	Pcbd1	chr10:61089342-61094328	WT_COil	WT_TCDD	OK	101.845	74.833	-0.444634	-0.716233	0.15325	WT_COil	KO_COil	OK	101.845	81.641	-0.319014	-0.518676	0.298	WT_TCDD	KO_COil	OK	74.833	81.641	0.12562	0.196136	0.6852	WT_COil	KO_TCDD	OK	101.845
ENSMUSG00000003072.15	Atp5d	chr10:80141456-80145818	61.1447	37.7929	37.0171	48.4725	44.3001	49.1107	15.4643	37.6407	21.9613	20.9593	40.2473	37.6215	31.8047	52.4215	27.715	62.2747	ENSMUSG00000003072.15	Atp5d	chr10:80141456-80145818	WT_COil	WT_TCDD	OK	30.1974	43.554	0.528381	0.546836	0.21435	WT_COil	KO_COil	OK	30.1974	46.1068	0.610556	0.6408	0.13665	WT_TCDD	KO_COil	OK	43.554	46.1068	0.0821751	0.101108	0.8306	WT_COil	KO_TCDD	OK	30.1974
ENSMUSG00000076441.9	Ass1	chr2:31470206-31520672	176.564	120.891	105.394	132.619	99.9388	91.6215	77.3161	127.242	75.3119	77.5725	97.8344	112.985	124.856	68.2236	58.7437	107.723	ENSMUSG00000076441.9	Ass1	chr2:31470206-31520672	WT_COil	WT_TCDD	OK	90.926	89.8866	-0.0165861	-0.0357693	0.94645	WT_COil	KO_COil	OK	90.926	133.867	0.558036	1.23682	0.01375	WT_TCDD	KO_COil	OK	89.8866	133.867	0.574623	1.28329	0.0113	WT_COil	KO_TCDD	OK	90.926
ENSMUSG00000045391.4	1700120B22Rik	chr10:63243067-63317881	223.493	128.023	111.048	357.115	111.683	128.367	60.4047	239.977	128.475	47.2899	90.5674	321.882	150.03	108.092	37.8167	134.895	ENSMUSG00000045391.4	1700120B22Rik	chr10:63243067-63317881	WT_COil	WT_TCDD	OK	147.054	107.709	-0.44921	-0.460688	0.44015	WT_COil	KO_COil	OK	147.054	204.92	0.478716	0.530572	0.3449	WT_TCDD	KO_COil	OK	107.709	204.92	0.927926	1.04366	0.0752	WT_COil	KO_TCDD	OK	147.054
ENSMUSG00000104891.1	2510017J16Rik	chr5:3571672-3637232	33.4876	30.7568	35.3617	20.8362	26.1518	23.565	56.3452	15.2543	19.7452	30.4835	23.3001	4.76071	20.5154	36.2694	88.0477	15.9107	ENSMUSG00000104891.1	2510017J16Rik	chr5:3571672-3637232	WT_COil	WT_TCDD	OK	19.5724	40.1858	1.03787	0.772861	0.1802	WT_COil	KO_COil	NOTEST	19.5724	30.1106	0.62145	0	1	WT_TCDD	KO_COil	OK	40.1858	30.1106	-0.416418	-0.373827	0.4827	WT_COil	KO_TCDD	NOTEST	19.5724
ENSMUSG00000057802.8	Gm10030	chr9:110984934-111008029	56.0746	76.918	41.4495	51.0679	94.4848	50.0428	58.7127	72.6311	90.3536	74.0386	68.0976	57.2658	64.1299	83.0979	45.9947	53.0787	ENSMUSG00000057802.8	Gm10030	chr9:110984934-111008029	WT_COil	WT_TCDD	OK	72.4389	61.5753	-0.234413	-0.423823	0.403	WT_COil	KO_COil	OK	72.4389	56.3775	-0.361645	-0.649996	0.1963	WT_TCDD	KO_COil	OK	61.5753	56.3775	-0.127231	-0.233669	0.6428	WT_COil	KO_TCDD	OK	72.4389
ENSMUSG00000060407.6	Cyp2a12	chr7:27029089-27036832	57.8594	46.9261	76.7203	74.1085	70.4201	82.3977	70.8683	72.1562	57.6654	54.6021	48.5549	46.1041	81.9759	95.052	58.0553	91.8521	ENSMUSG00000060407.6	Cyp2a12	chr7:27029089-27036832	WT_COil	WT_TCDD	OK	51.7316	81.7338	0.659888	1.31855	0.00905	WT_COil	KO_COil	OK	51.7316	63.9036	0.304851	0.591463	0.23345	WT_TCDD	KO_COil	OK	81.7338	63.9036	-0.355037	-0.728773	0.1417	WT_COil	KO_TCDD	OK	51.7316
ENSMUSG00000058586.11	Serhl	chr15:83100203-83122801	72.0016	109.391	65.2024	92.5591	144.989	64.0735	54.3678	111.671	137.885	112.438	94.1321	144.37	50.8716	110.622	78.4683	75.9779	ENSMUSG00000058586.11	Serhl	chr15:83100203-83122801	WT_COil	WT_TCDD	OK	122.206	78.985	-0.629667	-0.792989	0.1141	WT_COil	KO_COil	OK	122.206	84.7884	-0.527379	-0.710378	0.15045	WT_TCDD	KO_COil	OK	78.985	84.7884	0.102288	0.121275	0.8064	WT_COil	KO_TCDD	OK	122.206
ENSMUSG00000084983.7	Gm11789	chr11:120526906-120538984	33.8879	61.9894	35.1939	16.1876	7.33476	19.0811	67.5634	32.5891	30.9659	54.2365	59.0738	39.1686	17.239	48.2122	23.2841	80.9544	ENSMUSG00000084983.7	Gm11789	chr11:120526906-120538984	WT_COil	WT_TCDD	OK	45.8612	42.4224	-0.112447	-0.111408	0.82115	WT_COil	KO_COil	OK	45.8612	36.8147	-0.316992	-0.305576	0.5338	WT_TCDD	KO_COil	OK	42.4224	36.8147	-0.204546	-0.191333	0.7056	WT_COil	KO_TCDD	OK	45.8612
ENSMUSG00000035509.17	Fbxl21	chr13:56522471-56537898	35.3675	74.2404	47.7558	56.7964	52.4942	35.4933	27.8602	63.8578	50.6899	73.824	60.2132	42.6597	39.999	50.2519	38.4142	33.1351	ENSMUSG00000035509.17	Fbxl21	chr13:56522471-56537898	WT_COil	WT_TCDD	OK	56.8467	40.4501	-0.490935	-0.88531	0.0513	WT_COil	KO_COil	OK	56.8467	53.54	-0.0864591	-0.162758	0.72675	WT_TCDD	KO_COil	OK	40.4501	53.54	0.404476	0.733173	0.1112	WT_COil	KO_TCDD	OK	56.8467
ENSMUSG00000032513.7	Gorasp1	chr9:119894894-120068283	69.5306	121.74	56.2316	96.5222	111.246	73.8358	63.3424	103.587	134.143	128.376	124.088	102.488	83.9012	73.7171	75.8825	78.243	ENSMUSG00000032513.7	Gorasp1	chr9:119894894-120068283	WT_COil	WT_TCDD	OK	122.274	77.9359	-0.649752	-1.10105	0.0286	WT_COil	KO_COil	OK	122.274	86.0062	-0.507601	-0.894611	0.07965	WT_TCDD	KO_COil	OK	77.9359	86.0062	0.142151	0.233693	0.64285	WT_COil	KO_TCDD	OK	122.274
ENSMUSG00000085636.1	Gm11769	chr11:120103959-120152341	116.755	160.443	143.223	160.935	158.33	130.495	147.004	224.738	183.89	118	127.688	181.301	149.131	155.486	140.929	156.524	ENSMUSG00000085636.1	Gm11769	chr11:120103959-120152341	WT_COil	WT_TCDD	OK	152.72	150.517	-0.0209567	-0.0457859	0.9249	WT_COil	KO_COil	OK	152.72	145.339	-0.0714627	-0.156125	0.75515	WT_TCDD	KO_COil	OK	150.517	145.339	-0.050506	-0.112277	0.825	WT_COil	KO_TCDD	OK	152.72
ENSMUSG00000025465.13	Echs1	chr7:140105709-140116476	52.8163	45.3666	47.2763	58.5353	62.6244	54.0765	37.1361	51.2442	27.272	45.891	63.6722	63.2414	37.5824	43.0582	39.5441	61.8468	ENSMUSG00000025465.13	Echs1	chr7:140105709-140116476	WT_COil	WT_TCDD	OK	50.0191	45.5079	-0.136364	-0.233102	0.6389	WT_COil	KO_COil	OK	50.0191	50.9986	0.0279778	0.0485329	0.9207	WT_TCDD	KO_COil	OK	45.5079	50.9986	0.164342	0.285521	0.572	WT_COil	KO_TCDD	OK	50.0191
ENSMUSG00000064637.1	Snora20	chr17:12911348-12940402	0	0	0	0	0	651.558	1152.31	0	0	0	540.136	0	859.264	0	0	0	ENSMUSG00000064637.1	Snora20	chr17:12911348-12940402	WT_COil	WT_TCDD	NOTEST	135.034	214.816	0.66978	0	1	WT_COil	KO_COil	NOTEST	135.034	0	#NAME?	0	1	WT_TCDD	KO_COil	NOTEST	214.816	0	#NAME?	0	1	WT_COil	KO_TCDD	OK	135.034
ENSMUSG00000005983.15	1700037C18Rik	chr16:3884618-3941147	225.405	405.426	234.94	279.601	414.026	210.946	301.753	344.654	405.758	396.214	389.428	258.541	277.69	314.448	323.843	259.852	ENSMUSG00000005983.15	1700037C18Rik	chr16:3884618-3941147	WT_COil	WT_TCDD	OK	362.485	293.958	-0.302311	-0.784062	0.11535	WT_COil	KO_COil	OK	362.485	286.343	-0.340179	-0.885049	0.07985	WT_TCDD	KO_COil	OK	293.958	286.343	-0.0378678	-0.0984555	0.84375	WT_COil	KO_TCDD	OK	362.485
ENSMUSG00000032204.13	Aqp9	chr9:71110658-71168657	45.3396	44.1031	31.8512	45.9498	28.0259	59.2319	30.0588	44.3106	27.7812	28.7349	41.7265	41.1481	35.5136	49.6545	44.8054	48.407	ENSMUSG00000032204.13	Aqp9	chr9:71110658-71168657	WT_COil	WT_TCDD	OK	34.8477	44.5951	0.355824	0.698273	0.1492	WT_COil	KO_COil	OK	34.8477	41.8109	0.262818	0.512344	0.28555	WT_TCDD	KO_COil	OK	44.5951	41.8109	-0.0930059	-0.188133	0.69945	WT_COil	KO_TCDD	OK	34.8477
ENSMUSG00000070493.3	Chchd2	chr5:129881155-129887470	50.2441	70.372	44.0086	84.4644	42.5296	54.6887	44.97	52.5379	68.6853	57.5484	28.2588	53.786	53.6041	60.2205	46.3332	64.3125	ENSMUSG00000070493.3	Chchd2	chr5:129881155-129887470	WT_COil	WT_TCDD	OK	52.0696	56.1176	0.108011	0.15621	0.75835	WT_COil	KO_COil	OK	52.0696	62.2723	0.258148	0.373378	0.45985	WT_TCDD	KO_COil	OK	56.1176	62.2723	0.150137	0.226545	0.65925	WT_COil	KO_TCDD	OK	52.0696
ENSMUSG00000074373.6	Gm10680	chr9:46240695-46243529	8632.01	11006.8	8820.22	9856.24	14238.5	7452.4	9029.78	13598.7	8936.38	16396.9	9330.1	13219.6	5540.88	9537.13	11590.8	21457.4	ENSMUSG00000074373.6	Gm10680	chr9:46240695-46243529	WT_COil	WT_TCDD	OK	11970.8	12031.6	0.00730826	0.0184102	0.97065	WT_COil	KO_COil	OK	11970.8	9578.82	-0.321595	-0.852322	0.08965	WT_TCDD	KO_COil	OK	12031.6	9578.82	-0.328903	-0.823989	0.0996	WT_COil	KO_TCDD	OK	11970.8
ENSMUSG00000039195.4	1110008P14Rik	chr2:32308470-32381938	36.4993	29.7087	28.7902	30.7819	52.9547	18.397	20.6031	30.1648	34.9682	47.1331	19.0624	29.069	26.2914	38.9834	45.2298	27.6963	ENSMUSG00000039195.4	1110008P14Rik	chr2:32308470-32381938	WT_COil	WT_TCDD	OK	32.5582	34.5502	0.085676	0.129063	0.78935	WT_COil	KO_COil	NOTEST	32.5582	31.445	-0.0501868	0	1	WT_TCDD	KO_COil	OK	34.5502	31.445	-0.135863	-0.201275	0.65415	WT_COil	KO_TCDD	NOTEST	32.5582
ENSMUSG00000085587.1	Gm14493	chrX:10717389-10719690	1460.68	1393.63	838.415	1499.61	607.087	773.268	356.226	1249.57	806.5	1501.2	1167.79	2602.74	731.697	661.919	595.159	733.391	ENSMUSG00000085587.1	Gm14493	chrX:10717389-10719690	WT_COil	WT_TCDD	OK	1519.56	680.541	-1.1589	-2.73633	5e-05	WT_COil	KO_COil	OK	1519.56	1298.08	-0.227267	-0.572267	0.27505	WT_TCDD	KO_COil	OK	680.541	1298.08	0.931629	2.18278	5e-05	WT_COil	KO_TCDD	OK	1519.56
ENSMUSG00000091390.1	Gm17168	chr17:57041774-57065918	22.8892	388.765	166.492	85.5186	271.023	143.116	194.349	121.652	186.031	99.709	267.66	218.388	171.501	151.2	83.8096	186.088	ENSMUSG00000091390.1	Gm17168	chr17:57041774-57065918	WT_COil	WT_TCDD	OK	192.947	148.15	-0.38115	-0.394682	0.4228	WT_COil	KO_COil	OK	192.947	165.916	-0.21775	-0.161183	0.72665	WT_TCDD	KO_COil	OK	148.15	165.916	0.1634	0.115578	0.8028	WT_COil	KO_TCDD	OK	192.947
ENSMUSG00000041629.7	Fam104a	chr11:113649168-113684155	35.11	42.9749	27.2373	34.7015	48.9873	30.4547	25.2775	54.2032	25.3905	49.138	42.3883	36.9253	39.2455	26.8513	32.1161	36.6332	ENSMUSG00000041629.7	Fam104a	chr11:113649168-113684155	WT_COil	WT_TCDD	OK	38.4605	33.7115	-0.190137	-0.233356	0.6448	WT_COil	KO_COil	OK	38.4605	35.0059	-0.135779	-0.180499	0.7253	WT_TCDD	KO_COil	OK	33.7115	35.0059	0.0543574	0.0703173	0.8886	WT_COil	KO_TCDD	OK	38.4605
ENSMUSG00000099851.1	Gm29542	chr12:31484828-31499616	179.645	157.101	134.222	190.157	217.857	121.967	206.753	101.785	230.256	167.901	172.112	205.969	130.636	202.527	190.979	196.899	ENSMUSG00000099851.1	Gm29542	chr12:31484828-31499616	WT_COil	WT_TCDD	OK	194.06	180.26	-0.106419	-0.206965	0.6752	WT_COil	KO_COil	OK	194.06	165.281	-0.231579	-0.449259	0.3616	WT_TCDD	KO_COil	OK	180.26	165.281	-0.125161	-0.24168	0.62755	WT_COil	KO_TCDD	OK	194.06
ENSMUSG00000029630.15	Cyp3a25	chr5:145977195-146009617	88.9262	64.2225	133.843	65.2975	53.361	103.777	103.145	94.0361	56.2286	57.3655	77.819	58.4429	74.8713	64.6755	79.3874	98.6193	ENSMUSG00000029630.15	Cyp3a25	chr5:145977195-146009617	WT_COil	WT_TCDD	OK	62.464	79.3884	0.345903	0.590604	0.1969	WT_COil	KO_COil	OK	62.464	88.0722	0.495662	0.89942	0.0481	WT_TCDD	KO_COil	OK	79.3884	88.0722	0.149759	0.272748	0.55595	WT_COil	KO_TCDD	OK	62.464
ENSMUSG00000054452.9	Aes	chr10:81559493-81566362	78.4088	62.9935	48.0995	54.24	66.7103	66.2092	42.2321	75.1966	79.1359	90.9007	39.2664	63.1238	95.4048	35.9234	21.5449	70.828	ENSMUSG00000054452.9	Aes	chr10:81559493-81566362	WT_COil	WT_TCDD	OK	68.1067	55.9253	-0.284296	-0.532526	0.31375	WT_COil	KO_COil	OK	68.1067	60.9355	-0.160515	-0.300875	0.5558	WT_TCDD	KO_COil	OK	55.9253	60.9355	0.123781	0.230158	0.6587	WT_COil	KO_TCDD	OK	68.1067
ENSMUSG00000024925.10	Rnaseh2c	chr19:5601872-5610094	177.037	143.056	108.458	118.983	133.898	109.048	105.592	159.928	157.468	126.273	139.441	189.295	96.1025	120.347	127.719	113.964	ENSMUSG00000024925.10	Rnaseh2c	chr19:5601872-5610094	WT_COil	WT_TCDD	OK	153.119	114.533	-0.41889	-0.811867	0.1057	WT_COil	KO_COil	OK	153.119	136.884	-0.161707	-0.325143	0.5203	WT_TCDD	KO_COil	OK	114.533	136.884	0.257184	0.50229	0.31605	WT_COil	KO_TCDD	OK	153.119
ENSMUSG00000069682.5	Gm10275	chr10:29698745-29699380	110.131	9.6114	22.6277	72.3345	47.618	44.7821	82.7331	63.8354	29.3148	21.1268	27.7404	94.2758	79.81	38.6974	20.4458	62.6093	ENSMUSG00000069682.5	Gm10275	chr10:29698745-29699380	WT_COil	WT_TCDD	OK	43.1144	50.3906	0.224984	0.197796	0.6337	WT_COil	KO_COil	OK	43.1144	53.6763	0.316114	0.271554	0.51195	WT_TCDD	KO_COil	OK	50.3906	53.6763	0.0911294	0.0916039	0.84005	WT_COil	KO_TCDD	OK	43.1144
ENSMUSG00000021577.13	Sdha	chr13:74322253-74350280	49.4753	49.4443	68.8678	65.0794	50.0862	56.8818	62.2214	49.8959	63.4097	46.3471	61.3466	86.761	59.0061	43.4743	79.4887	57.9919	ENSMUSG00000021577.13	Sdha	chr13:74322253-74350280	WT_COil	WT_TCDD	OK	64.4661	59.9902	-0.103813	-0.228881	0.64725	WT_COil	KO_COil	OK	64.4661	58.2167	-0.147107	-0.32441	0.5106	WT_TCDD	KO_COil	OK	59.9902	58.2167	-0.0432945	-0.095522	0.8483	WT_COil	KO_TCDD	OK	64.4661
ENSMUSG00000001666.8	Ddt	chr10:75771229-75781414	158.981	60.552	81.6179	135.584	73.199	87.5643	79.0201	95.3318	57.9276	55.8131	112.665	126.775	78.4785	98.2638	51.2604	58.2726	ENSMUSG00000001666.8	Ddt	chr10:75771229-75781414	WT_COil	WT_TCDD	OK	88.2951	71.5688	-0.303002	-0.357639	0.4605	WT_COil	KO_COil	OK	88.2951	109.184	0.306352	0.380749	0.42305	WT_TCDD	KO_COil	OK	71.5688	109.184	0.609354	0.74771	0.12725	WT_COil	KO_TCDD	OK	88.2951
ENSMUSG00000016503.16	Gtf3a	chr5:146948656-146963797	234.146	300.989	163.417	211.831	223.273	242.348	215.139	293.459	350.032	255.68	241.839	349.255	198.555	250.604	227.886	207.148	ENSMUSG00000016503.16	Gtf3a	chr5:146948656-146963797	WT_COil	WT_TCDD	OK	299.201	221.048	-0.436754	-0.915387	0.06685	WT_COil	KO_COil	OK	299.201	227.596	-0.394643	-0.834302	0.10115	WT_TCDD	KO_COil	OK	221.048	227.596	0.0421109	0.0856679	0.86415	WT_COil	KO_TCDD	OK	299.201
ENSMUSG00000060807.7	Serpina6	chr12:103646629-103657212	49.2841	44.3298	30.2854	22.924	53.9862	42.7659	31.2633	33.8382	19.7613	17.9887	9.72512	12.1405	31.9698	52.5273	37.7091	58.3637	ENSMUSG00000060807.7	Serpina6	chr12:103646629-103657212	WT_COil	WT_TCDD	OK	14.9039	45.1425	1.59879	2.22763	0.00025	WT_COil	KO_COil	OK	14.9039	36.7058	1.30032	1.75938	0.00145	WT_TCDD	KO_COil	OK	45.1425	36.7058	-0.298477	-0.520274	0.3025	WT_COil	KO_TCDD	OK	14.9039
ENSMUSG00000039163.9	Cmc1	chr9:118064528-118150196	96.8267	106.55	58.8415	107.957	166.251	91.4252	136.278	80.5338	96.2359	148.72	134.083	110.567	87.0312	108.746	125.686	108.511	ENSMUSG00000039163.9	Cmc1	chr9:118064528-118150196	WT_COil	WT_TCDD	OK	122.401	107.493	-0.187374	-0.367986	0.45965	WT_COil	KO_COil	OK	122.401	92.5438	-0.403412	-0.770618	0.1204	WT_TCDD	KO_COil	OK	107.493	92.5438	-0.216038	-0.40804	0.40355	WT_COil	KO_TCDD	OK	122.401
ENSMUSG00000002109.14	Ddb2	chr2:91202908-91236982	75.0292	57.8341	45.5964	60.5786	146.178	78.998	120.115	90.2789	67.7705	92.6519	90.4524	85.9497	105.44	109.128	91.4032	90.7693	ENSMUSG00000002109.14	Ddb2	chr2:91202908-91236982	WT_COil	WT_TCDD	OK	84.2061	99.185	0.236197	0.473201	0.3439	WT_COil	KO_COil	OK	84.2061	59.7596	-0.494756	-0.875405	0.07395	WT_TCDD	KO_COil	OK	99.185	59.7596	-0.730952	-1.3394	0.00775	WT_COil	KO_TCDD	OK	84.2061
ENSMUSG00000067235.14	H2-Q10	chr17:35470088-35474563	344.853	358.937	321.723	506.722	244.176	270.786	186.589	486.963	344.015	340.435	257.559	383.705	309.736	253.426	203.992	331.482	ENSMUSG00000067235.14	H2-Q10	chr17:35470088-35474563	WT_COil	WT_TCDD	OK	331.428	274.659	-0.271057	-0.688227	0.17675	WT_COil	KO_COil	OK	331.428	383.058	0.208867	0.539172	0.28175	WT_TCDD	KO_COil	OK	274.659	383.058	0.479924	1.22962	0.0155	WT_COil	KO_TCDD	OK	331.428
ENSMUSG00000097799.1	Gm26899	chr2:120506819-120563807	219.175	358.326	243.106	295.139	398.91	312.704	403.234	318.887	424.494	376.568	328.584	309.089	315.394	349.158	325.524	344.176	ENSMUSG00000097799.1	Gm26899	chr2:120506819-120563807	WT_COil	WT_TCDD	OK	359.684	333.563	-0.108771	-0.29282	0.56045	WT_COil	KO_COil	OK	359.684	278.936	-0.366794	-0.979757	0.0492	WT_TCDD	KO_COil	OK	333.563	278.936	-0.258023	-0.691912	0.16475	WT_COil	KO_TCDD	OK	359.684
ENSMUSG00000024747.3	Aldh1a7	chr19:20692952-20727562	49.4809	53.3976	87.1427	51.3873	53.3142	47.4922	26.8682	74.075	47.1095	43.819	29.2816	67.2767	51.9497	48.9954	49.9806	71.6285	ENSMUSG00000024747.3	Aldh1a7	chr19:20692952-20727562	WT_COil	WT_TCDD	OK	46.8717	55.6386	0.247367	0.478136	0.33305	WT_COil	KO_COil	OK	46.8717	60.3521	0.364686	0.715585	0.15355	WT_TCDD	KO_COil	OK	55.6386	60.3521	0.117319	0.239017	0.6386	WT_COil	KO_TCDD	OK	46.8717
ENSMUSG00000042770.8	Hebp1	chr6:135137521-135168215	36.0448	71.9946	63.8585	78.7712	40.7636	71.4253	55.7216	70.926	49.5013	90.4449	36.9634	84.436	76.7845	85.0093	40.5703	65.1613	ENSMUSG00000042770.8	Hebp1	chr6:135137521-135168215	WT_COil	WT_TCDD	OK	65.3364	66.8813	0.0337162	0.0579859	0.91415	WT_COil	KO_COil	OK	65.3364	62.6673	-0.0601749	-0.100974	0.8466	WT_TCDD	KO_COil	OK	66.8813	62.6673	-0.0938911	-0.161426	0.7487	WT_COil	KO_TCDD	OK	65.3364
ENSMUSG00000024127.14	Prepl	chr17:85028346-85090267	880.552	505.211	317.573	503.902	554.976	393.581	503.638	893.305	705.612	749.536	596.581	559.759	448.923	575.828	591.35	561.356	ENSMUSG00000024127.14	Prepl	chr17:85028346-85090267	WT_COil	WT_TCDD	OK	652.872	544.364	-0.262228	-0.690314	0.16805	WT_COil	KO_COil	OK	652.872	551.81	-0.24263	-0.605958	0.22145	WT_TCDD	KO_COil	OK	544.364	551.81	0.0195981	0.0492608	0.9197	WT_COil	KO_TCDD	OK	652.872
ENSMUSG00000040596.15	Pogk	chr1:166377877-166409863	61.6152	71.9034	54.415	50.7282	101.693	50.9616	84.5292	70.6305	89.8067	77.734	97.5009	63.6839	63.3827	77.9606	80.3646	62.429	ENSMUSG00000040596.15	Pogk	chr1:166377877-166409863	WT_COil	WT_TCDD	OK	82.1814	71.0342	-0.210297	-0.477601	0.29935	WT_COil	KO_COil	OK	82.1814	59.6654	-0.461916	-1.04097	0.02535	WT_TCDD	KO_COil	OK	71.0342	59.6654	-0.251619	-0.56356	0.2307	WT_COil	KO_TCDD	OK	82.1814
ENSMUSG00000057036.7	Gm7536	chr3:23798101-24783622	37.6696	57.5163	65.4694	180.505	43.5473	64.9877	105.725	47.5858	70.8266	40.8878	72.4988	117.173	71.5696	135.253	68.4662	46.8687	ENSMUSG00000057036.7	Gm7536	chr3:23798101-24783622	WT_COil	WT_TCDD	OK	75.3465	80.5394	0.0961549	0.0810475	0.84085	WT_COil	KO_COil	OK	75.3465	85.29	0.178836	0.150122	0.7528	WT_TCDD	KO_COil	OK	80.5394	85.29	0.0826812	0.0702109	0.8627	WT_COil	KO_TCDD	OK	75.3465
ENSMUSG00000020321.15	Mdh1	chr11:21556786-21572193	52.2436	25.5814	55.6758	46.4581	42.0209	59.848	53.8305	49.0054	38.1023	38.6361	51.9077	62.2656	69.544	48.9457	39.7201	66.6701	ENSMUSG00000020321.15	Mdh1	chr11:21556786-21572193	WT_COil	WT_TCDD	OK	47.7279	56.22	0.236249	0.473777	0.3472	WT_COil	KO_COil	OK	47.7279	44.9897	-0.0852378	-0.163767	0.74385	WT_TCDD	KO_COil	OK	56.22	44.9897	-0.321487	-0.634987	0.2079	WT_COil	KO_TCDD	OK	47.7279
ENSMUSG00000020051.15	Pah	chr10:87521794-87584136	122.245	109.739	93.3291	154.839	127.705	156.944	116.15	131.139	96.6795	132.406	139.403	119.842	142.966	140.127	99.4601	107.87	ENSMUSG00000020051.15	Pah	chr10:87521794-87584136	WT_COil	WT_TCDD	OK	122.083	122.606	0.00616866	0.0137925	0.97665	WT_COil	KO_COil	OK	122.083	120.038	-0.024365	-0.056291	0.9069	WT_TCDD	KO_COil	OK	122.606	120.038	-0.0305337	-0.0683431	0.885	WT_COil	KO_TCDD	OK	122.083
ENSMUSG00000024990.12	Rbp4	chr19:38116619-38125321	597.15	518.498	604.515	785.894	541.446	718.567	550.752	617.481	578.611	509.042	578.368	728.351	584.43	593.043	376.401	697.452	ENSMUSG00000024990.12	Rbp4	chr19:38116619-38125321	WT_COil	WT_TCDD	OK	598.593	562.831	-0.0888729	-0.227511	0.6518	WT_COil	KO_COil	OK	598.593	626.514	0.0657725	0.166605	0.74115	WT_TCDD	KO_COil	OK	562.831	626.514	0.154645	0.39786	0.43505	WT_COil	KO_TCDD	OK	598.593
ENSMUSG00000067274.10	Rplp0	chr5:115559466-115563727	38.1431	24.9999	25.8235	27.0151	30.689	45.3385	32.5738	41.719	7.44099	35.584	35.5871	45.9423	58.5714	39.8376	20.2806	50.6992	ENSMUSG00000067274.10	Rplp0	chr5:115559466-115563727	WT_COil	WT_TCDD	OK	31.1386	42.3472	0.443563	0.669154	0.1943	WT_COil	KO_COil	NOTEST	31.1386	28.9954	-0.10288	0	1	WT_TCDD	KO_COil	OK	42.3472	28.9954	-0.546443	-0.828807	0.10725	WT_COil	KO_TCDD	OK	31.1386
ENSMUSG00000092341.2	Malat1	chr19:5795689-5802672	30.2598	118.647	117.752	25.5898	54.7123	53.5654	40.8744	153.971	24.7966	102.665	70.7074	29.9872	33.6908	91.4103	60.0717	34.8417	ENSMUSG00000092341.2	Malat1	chr19:5795689-5802672	WT_COil	WT_TCDD	OK	57.039	55.0036	-0.052421	-0.0177202	0.9496	WT_COil	KO_COil	OK	57.039	73.0622	0.357176	0.121776	0.69425	WT_TCDD	KO_COil	OK	55.0036	73.0622	0.409597	0.14687	0.62785	WT_COil	KO_TCDD	OK	57.039
ENSMUSG00000091037.1	Gm17661	chr2:90894635-90917914	475.538	195.502	546.465	564.542	151.401	163.969	0	318.131	92.1187	223.044	96.7481	677.52	416.555	124.644	346.662	448.967	ENSMUSG00000091037.1	Gm17661	chr2:90894635-90917914	WT_COil	WT_TCDD	OK	272.358	334.207	0.295239	0.10253	0.86515	WT_COil	KO_COil	OK	272.358	445.512	0.709962	0.23269	0.7037	WT_TCDD	KO_COil	OK	334.207	445.512	0.414722	0.16233	0.8055	WT_COil	KO_TCDD	OK	272.358
ENSMUSG00000053353.5	2310001K24Rik	chr2:163466378-163473005	150.805	62.3063	148.612	234.014	28.7126	197.044	48.7343	159.22	0	0	81.6807	295.281	215.077	10.6863	33.3165	273.585	ENSMUSG00000053353.5	2310001K24Rik	chr2:163466378-163473005	WT_COil	WT_TCDD	OK	94.2403	133.166	0.498813	0.600869	0.5405	WT_COil	KO_COil	OK	94.2403	148.934	0.660261	0.81897	0.34175	WT_TCDD	KO_COil	OK	133.166	148.934	0.161448	0.209769	0.7425	WT_COil	KO_TCDD	OK	94.2403
ENSMUSG00000058655.8	Eif4b	chr15:102073772-102097172	43.0113	61.5919	42.9	40.4532	36.9673	36.5306	30.9349	48.7903	50.254	42.9269	30.1326	51.0499	36.6515	48.1214	41.2068	40.8934	ENSMUSG00000058655.8	Eif4b	chr15:102073772-102097172	WT_COil	WT_TCDD	OK	43.5908	41.7183	-0.0633444	-0.139895	0.77905	WT_COil	KO_COil	OK	43.5908	46.9891	0.108302	0.241152	0.62875	WT_TCDD	KO_COil	OK	41.7183	46.9891	0.171646	0.383175	0.4334	WT_COil	KO_TCDD	OK	43.5908
ENSMUSG00000079355.3	Ackr4	chr9:104002545-104127656	539.666	835.07	455.997	587.271	742.828	551.738	668.477	558.985	701.292	811.039	711.585	542.378	550.856	637.498	592.452	569.625	ENSMUSG00000079355.3	Ackr4	chr9:104002545-104127656	WT_COil	WT_TCDD	OK	691.573	587.608	-0.235029	-0.623045	0.20655	WT_COil	KO_COil	OK	691.573	604.501	-0.194138	-0.510284	0.30795	WT_TCDD	KO_COil	OK	587.608	604.501	0.0408914	0.108095	0.83265	WT_COil	KO_TCDD	OK	691.573
ENSMUSG00000099597.1	Gm28933	chr12:99190077-99191484	1301.81	1083.2	1178.38	1152.97	1342.38	1146.98	1318.09	1195.82	1498.22	1121.26	1262.74	969.27	1182.5	1244.73	1263.2	983.249	ENSMUSG00000099597.1	Gm28933	chr12:99190077-99191484	WT_COil	WT_TCDD	OK	1212.87	1168.42	-0.0538677	-0.149326	0.7662	WT_COil	KO_COil	OK	1212.87	1179.09	-0.0407559	-0.112347	0.81775	WT_TCDD	KO_COil	OK	1168.42	1179.09	0.0131118	0.0361316	0.94125	WT_COil	KO_TCDD	OK	1212.87
ENSMUSG00000103651.1	Gm37206	chr19:4756570-4765940	89.0002	83.8353	73.1278	51.8168	117.252	64.8553	89.3388	90.2513	97.349	108.175	109.409	63.8402	85.9481	89.0949	82.934	72.2196	ENSMUSG00000103651.1	Gm37206	chr19:4756570-4765940	WT_COil	WT_TCDD	OK	94.6932	82.5492	-0.198008	-0.429967	0.39615	WT_COil	KO_COil	OK	94.6932	74.445	-0.347086	-0.730951	0.1465	WT_TCDD	KO_COil	OK	82.5492	74.445	-0.149078	-0.307763	0.5417	WT_COil	KO_TCDD	OK	94.6932
ENSMUSG00000097206.1	Gm26699	chr6:38551333-38609470	31.2063	23.7775	31.3093	38.4853	17.0562	31.8369	35.2892	38.227	22.7273	23.2639	17.2481	23.0783	41.9007	36.9661	29.2267	32.4357	ENSMUSG00000097206.1	Gm26699	chr6:38551333-38609470	WT_COil	WT_TCDD	OK	21.5794	35.1323	0.703144	0.953589	0.05845	WT_COil	KO_COil	NOTEST	21.5794	31.1946	0.531643	0	1	WT_TCDD	KO_COil	OK	35.1323	31.1946	-0.171501	-0.253555	0.61	WT_COil	KO_TCDD	NOTEST	21.5794
ENSMUSG00000084880.1	Tomm6os	chr17:47611581-47694455	48.6594	89.0741	49.1629	72.8735	92.8127	74.1272	49.1877	95.7247	83.7405	89.1197	62.2685	87.0068	69.907	83.7021	45.8957	78.2908	ENSMUSG00000084880.1	Tomm6os	chr17:47611581-47694455	WT_COil	WT_TCDD	OK	80.5339	69.4489	-0.213644	-0.35957	0.474	WT_COil	KO_COil	OK	80.5339	64.9425	-0.310433	-0.534274	0.2857	WT_TCDD	KO_COil	OK	69.4489	64.9425	-0.0967897	-0.163299	0.7495	WT_COil	KO_TCDD	OK	80.5339
ENSMUSG00000015337.5	Endog	chr2:30171492-30178450	260.988	258.049	110.544	176.443	200.34	127.269	106.643	327.47	313.424	343.755	154.25	240.741	142.124	218.604	104.089	189.861	ENSMUSG00000015337.5	Endog	chr2:30171492-30178450	WT_COil	WT_TCDD	OK	263.043	163.67	-0.68451	-0.923014	0.08395	WT_COil	KO_COil	OK	263.043	201.506	-0.384475	-0.528911	0.3153	WT_TCDD	KO_COil	OK	163.67	201.506	0.300035	0.395251	0.45705	WT_COil	KO_TCDD	OK	263.043
ENSMUSG00000097412.1	1810014B01Rik	chr10:86685600-86705509	1321.91	2329.54	1023.87	1280.24	2108.65	1428.64	1652.86	1747.18	2894.13	2918.58	2191.01	2026.15	1697.24	1998.74	1418.56	1308.03	ENSMUSG00000097412.1	1810014B01Rik	chr10:86685600-86705509	WT_COil	WT_TCDD	OK	2507.47	1605.64	-0.643082	-1.58369	0.0022	WT_COil	KO_COil	OK	2507.47	1488.89	-0.751995	-1.80555	0.0004	WT_TCDD	KO_COil	OK	1605.64	1488.89	-0.108913	-0.261475	0.6045	WT_COil	KO_TCDD	OK	2507.47
ENSMUSG00000031902.9	Nfatc3	chr8:106059602-106136974	58.3348	95.3929	68.8119	64.9622	107.078	62.5109	100.838	72.4185	122.489	124.785	93.9335	83.8583	72.3553	84.0836	81.3758	78.8497	ENSMUSG00000031902.9	Nfatc3	chr8:106059602-106136974	WT_COil	WT_TCDD	OK	106.266	79.1661	-0.424731	-1.07317	0.0309	WT_COil	KO_COil	OK	106.266	71.8755	-0.564115	-1.37323	0.00665	WT_TCDD	KO_COil	OK	79.1661	71.8755	-0.139384	-0.335725	0.50575	WT_COil	KO_TCDD	OK	106.266
ENSMUSG00000057841.5	Rpl32	chr6:115774537-115808747	72.7331	43.462	106.134	151.639	158.127	98.1955	54.7485	187.993	92.4357	93.9248	98.4254	66.8295	161.119	118.216	60.1952	95.901	ENSMUSG00000057841.5	Rpl32	chr6:115774537-115808747	WT_COil	WT_TCDD	OK	87.9039	108.858	0.308449	0.385558	0.4228	WT_COil	KO_COil	OK	87.9039	93.4919	0.0889153	0.10587	0.8237	WT_TCDD	KO_COil	OK	108.858	93.4919	-0.219534	-0.273486	0.5715	WT_COil	KO_TCDD	OK	87.9039
ENSMUSG00000093598.1	A730085K08Rik	chr9:122351607-122398801	199.404	298.557	196.685	195.197	234.59	188.586	233.007	253.731	383.658	267.418	353.398	320.223	304.155	207.768	272.826	194.909	ENSMUSG00000093598.1	A730085K08Rik	chr9:122351607-122398801	WT_COil	WT_TCDD	OK	331.175	244.914	-0.435314	-1.10835	0.02585	WT_COil	KO_COil	OK	331.175	222.461	-0.574042	-1.45655	0.0042	WT_TCDD	KO_COil	OK	244.914	222.461	-0.138728	-0.344838	0.48485	WT_COil	KO_TCDD	OK	331.175
ENSMUSG00000007891.16	Ctsd	chr7:142326109-142388038	37.7758	51.1544	28.7371	32.7757	42.0259	48.5984	19.1592	37.352	13.897	52.7657	14.6792	35.2185	39.9549	29.201	27.4127	34.4203	ENSMUSG00000007891.16	Ctsd	chr7:142326109-142388038	WT_COil	WT_TCDD	NOTEST	29.1401	32.7472	0.168366	0	1	WT_COil	KO_COil	OK	29.1401	37.6107	0.368138	0.586533	0.2478	WT_TCDD	KO_COil	OK	32.7472	37.6107	0.199771	0.323297	0.51135	WT_COil	KO_TCDD	OK	29.1401
ENSMUSG00000091498.4	Mpc1-ps	chr12:110850278-110869998	0	0	40.2428	0	35.3532	68.9604	82.1039	61.8031	0	0	25.3496	61.2966	126.481	32.2409	0	0	ENSMUSG00000091498.4	Mpc1-ps	chr12:110850278-110869998	WT_COil	WT_TCDD	NOTEST	21.6616	39.6805	0.873295	0	1	WT_COil	KO_COil	NOTEST	21.6616	10.0607	-1.10641	0	1	WT_TCDD	KO_COil	NOTEST	39.6805	10.0607	-1.9797	0	1	WT_COil	KO_TCDD	OK	21.6616
ENSMUSG00000058207.6	Serpina3k	chr12:104338485-104394257	823.967	874.372	1218.76	1063.79	674.425	1002.14	1209.99	1087.5	1127.2	991.713	1195.18	1322.89	1010.34	879.645	861.647	958.487	ENSMUSG00000058207.6	Serpina3k	chr12:104338485-104394257	WT_COil	WT_TCDD	OK	1159.24	927.53	-0.32172	-0.870141	0.0793	WT_COil	KO_COil	OK	1159.24	995.223	-0.220093	-0.597848	0.22775	WT_TCDD	KO_COil	OK	927.53	995.223	0.101626	0.274863	0.57655	WT_COil	KO_TCDD	OK	1159.24
ENSMUSG00000041959.14	S100a10	chr3:93555079-93564643	48.7987	8.86969	11.2203	24.8201	40.0775	24.132	52.5885	0	10.6888	44.795	16.3196	23.5626	23.552	37.3899	45.2155	46.4972	ENSMUSG00000041959.14	S100a10	chr3:93555079-93564643	WT_COil	WT_TCDD	OK	23.8415	38.1636	0.678724	0.50159	0.2774	WT_COil	KO_COil	NOTEST	23.8415	23.4272	-0.0252916	0	1	WT_TCDD	KO_COil	OK	38.1636	23.4272	-0.704015	-0.520748	0.24785	WT_COil	KO_TCDD	NOTEST	23.8415
ENSMUSG00000029260.15	Ugt2b34	chr5:86889766-86906937	26.0011	38.0865	59.9506	41.0017	41.144	65.3736	67.2052	38.2135	20.9307	32.0077	31.0974	28.269	58.0322	48.7669	35.3395	52.2732	ENSMUSG00000029260.15	Ugt2b34	chr5:86889766-86906937	WT_COil	WT_TCDD	OK	28.0762	48.603	0.791696	1.58644	0.0016	WT_COil	KO_COil	OK	28.0762	41.26	0.555395	1.12161	0.02765	WT_TCDD	KO_COil	OK	48.603	41.26	-0.236302	-0.501917	0.3181	WT_COil	KO_TCDD	OK	28.0762
ENSMUSG00000092187.1	Gm20457	chr7:64284807-64345964	77.741	289.971	160.54	310.317	341.481	195.837	188.362	269.452	238.968	302.148	137.362	200.334	206.516	311.026	164.453	220.576	ENSMUSG00000092187.1	Gm20457	chr7:64284807-64345964	WT_COil	WT_TCDD	OK	219.703	225.643	0.0384876	0.0715944	0.8897	WT_COil	KO_COil	OK	219.703	209.642	-0.0676217	-0.117369	0.8265	WT_TCDD	KO_COil	OK	225.643	209.642	-0.106109	-0.19352	0.7157	WT_COil	KO_TCDD	OK	219.703
ENSMUSG00000097763.1	Gm26636	chr6:87887813-87936629	59.6126	149.881	39.8976	86.1264	150.887	99.3438	104.708	88.9119	147.157	93.5833	131.072	86.8095	72.4834	101.993	91.6689	134.818	ENSMUSG00000097763.1	Gm26636	chr6:87887813-87936629	WT_COil	WT_TCDD	OK	114.655	100.241	-0.193836	-0.355615	0.4802	WT_COil	KO_COil	OK	114.655	83.8793	-0.450918	-0.807679	0.11505	WT_TCDD	KO_COil	OK	100.241	83.8793	-0.257083	-0.453701	0.383	WT_COil	KO_TCDD	OK	114.655
ENSMUSG00000001323.17	Srr	chr11:74898077-75164448	58.2169	120.44	76.296	79.7952	107.503	60.77	90.7837	74.3203	113.793	97.3811	124.054	131.267	111.834	57.5897	118.023	106.787	ENSMUSG00000001323.17	Srr	chr11:74898077-75164448	WT_COil	WT_TCDD	OK	116.624	98.5583	-0.242813	-0.275387	0.5812	WT_COil	KO_COil	OK	116.624	83.6872	-0.478784	-0.531388	0.2946	WT_TCDD	KO_COil	OK	98.5583	83.6872	-0.235972	-0.260398	0.61255	WT_COil	KO_TCDD	OK	116.624
ENSMUSG00000033916.5	Chmp2a	chr7:13032009-13034807	22.072	53.4319	14.2117	43.3034	43.0767	20.5187	49.5162	32.4042	27.1685	39.1852	42.2792	31.4929	27.793	19.4444	21.2342	55.1354	ENSMUSG00000033916.5	Chmp2a	chr7:13032009-13034807	WT_COil	WT_TCDD	OK	35.0314	30.9017	-0.180963	-0.162405	0.66145	WT_COil	KO_COil	OK	35.0314	33.2548	-0.0750892	-0.0672363	0.8572	WT_TCDD	KO_COil	NOTEST	30.9017	33.2548	0.105874	0	1	WT_COil	KO_TCDD	OK	35.0314
ENSMUSG00000046027.17	Stard5	chr7:83631958-83735523	33.2493	30.8205	23.1737	41.7484	45.3997	41.8918	14.058	53.0048	31.2782	24.8135	33.0926	61.2851	26.6745	42.3205	27.931	42.6673	ENSMUSG00000046027.17	Stard5	chr7:83631958-83735523	WT_COil	WT_TCDD	OK	37.6174	34.8983	-0.108243	-0.217799	0.67875	WT_COil	KO_COil	OK	37.6174	32.248	-0.222191	-0.416433	0.40795	WT_TCDD	KO_COil	NOTEST	34.8983	32.248	-0.113948	0	1	WT_COil	KO_TCDD	OK	37.6174
ENSMUSG00000031910.14	Has3	chr8:106870241-106893601	225.139	301.382	150.342	191.814	328.737	172.73	191.903	223.521	395.797	266.269	355.131	254.258	154.017	249.389	209.062	228.505	ENSMUSG00000031910.14	Has3	chr8:106870241-106893601	WT_COil	WT_TCDD	OK	317.864	210.243	-0.596349	-1.2871	0.0103	WT_COil	KO_COil	OK	317.864	217.169	-0.549587	-1.20949	0.01605	WT_TCDD	KO_COil	OK	210.243	217.169	0.0467629	0.0990681	0.84255	WT_COil	KO_TCDD	OK	317.864
ENSMUSG00000054072.11	Iigp1	chr18:60376028-60392627	18.5908	20.1181	47.4192	27.4569	43.1702	45.2363	45.9278	18.7435	37.6441	31.0285	38.3213	58.3763	24.7586	21.3767	41.1927	52.2559	ENSMUSG00000054072.11	Iigp1	chr18:60376028-60392627	WT_COil	WT_TCDD	OK	41.3426	34.896	-0.244568	-0.487497	0.3222	WT_COil	KO_COil	OK	41.3426	28.3962	-0.541928	-1.07934	0.03475	WT_TCDD	KO_COil	OK	34.896	28.3962	-0.29736	-0.584058	0.25365	WT_COil	KO_TCDD	OK	41.3426
ENSMUSG00000021135.7	Slc10a1	chr12:80953184-80968079	40.8199	48.3549	38.0717	76.9207	46.4157	45.4585	49.1036	51.5815	27.3252	43.5109	34.2526	50.7367	55.3975	45.5752	19.9363	53.3468	ENSMUSG00000021135.7	Slc10a1	chr12:80953184-80968079	WT_COil	WT_TCDD	OK	38.9563	43.5639	0.161276	0.298514	0.56805	WT_COil	KO_COil	OK	38.9563	51.0418	0.389821	0.713402	0.1611	WT_TCDD	KO_COil	OK	43.5639	51.0418	0.228545	0.440531	0.39785	WT_COil	KO_TCDD	OK	38.9563
ENSMUSG00000097457.1	2310031A07Rik	chr11:46436951-46447248	334.712	520.754	440.043	449.848	481.079	426.221	436.952	433.137	584.272	487.655	454.456	503.477	356.377	455.449	552.324	548.788	ENSMUSG00000097457.1	2310031A07Rik	chr11:46436951-46447248	WT_COil	WT_TCDD	OK	507.465	478.235	-0.0855901	-0.212327	0.67525	WT_COil	KO_COil	OK	507.465	436.339	-0.217858	-0.539209	0.28175	WT_TCDD	KO_COil	OK	478.235	436.339	-0.132268	-0.323264	0.5119	WT_COil	KO_TCDD	OK	507.465
ENSMUSG00000087400.8	Gm15270	chr10:24595248-24598683	44.433	61.5604	53.5844	94.6958	24.3989	45.2671	43.1171	55.7665	20.5181	44.0919	28.3578	58.5066	42.527	43.6329	46.6125	62.1676	ENSMUSG00000087400.8	Gm15270	chr10:24595248-24598683	WT_COil	WT_TCDD	OK	37.8686	48.735	0.363956	0.424749	0.38235	WT_COil	KO_COil	OK	37.8686	63.5684	0.747308	0.916735	0.07055	WT_TCDD	KO_COil	OK	48.735	63.5684	0.383351	0.532148	0.29805	WT_COil	KO_TCDD	OK	37.8686
ENSMUSG00000085286.1	Ube4bos3	chr4:149328415-149426749	52.1872	62.7348	20.5261	113.187	81.1714	22.9462	65.2863	36.7122	39.5681	49.4099	58.6053	36.8983	34.2295	77.5989	65.5336	68.4213	ENSMUSG00000085286.1	Ube4bos3	chr4:149328415-149426749	WT_COil	WT_TCDD	OK	46.1204	61.4459	0.41391	0.433528	0.39235	WT_COil	KO_COil	OK	46.1204	62.1589	0.430554	0.420978	0.41835	WT_TCDD	KO_COil	OK	61.4459	62.1589	0.0166445	0.0172163	0.97035	WT_COil	KO_TCDD	OK	46.1204
ENSMUSG00000051786.14	Tubgcp6	chr15:89089083-89123087	173.037	207.656	102.486	176.581	215.259	138.603	130.568	176.779	192.387	178.167	154.704	158.039	161.819	199.017	151.459	195.64	ENSMUSG00000051786.14	Tubgcp6	chr15:89089083-89123087	WT_COil	WT_TCDD	OK	170.824	176.984	0.0511055	0.137614	0.7756	WT_COil	KO_COil	OK	170.824	164.94	-0.0505718	-0.135144	0.78095	WT_TCDD	KO_COil	OK	176.984	164.94	-0.101677	-0.275635	0.5863	WT_COil	KO_TCDD	OK	170.824
ENSMUSG00000042043.5	Tbca	chr13:94788942-94842899	57.0233	157.774	78.2586	88.0521	37.4883	37.2469	42.4453	68.2158	38.9897	26.2518	49.8838	95.9886	48.0657	12.9551	84.4617	81.1565	ENSMUSG00000042043.5	Tbca	chr13:94788942-94842899	WT_COil	WT_TCDD	OK	52.7785	56.6597	0.102375	0.0973447	0.82325	WT_COil	KO_COil	OK	52.7785	95.2769	0.852177	0.8808	0.07615	WT_TCDD	KO_COil	OK	56.6597	95.2769	0.749802	0.856306	0.0985	WT_COil	KO_TCDD	OK	52.7785
ENSMUSG00000051639.3	Gm5812	chr17:6106890-6240628	43.0546	42.4876	32.2654	59.8958	65.056	34.5376	68.1027	58.7351	43.5547	69.2421	58.9164	82.2159	60.0377	80.5032	50.3146	64.2293	ENSMUSG00000051639.3	Gm5812	chr17:6106890-6240628	WT_COil	WT_TCDD	OK	63.4823	63.7712	0.00655066	0.0103679	0.96815	WT_COil	KO_COil	OK	63.4823	44.4259	-0.514955	-0.765903	0.13025	WT_TCDD	KO_COil	OK	63.7712	44.4259	-0.521505	-0.78449	0.1262	WT_COil	KO_TCDD	OK	63.4823
ENSMUSG00000071177.4	Serpina1d	chr12:103728155-103830373	357.204	415.307	379.863	462.843	352.229	517.663	341.183	468.342	355.18	338.919	338.398	376.26	454.234	494.589	422.011	495.73	ENSMUSG00000071177.4	Serpina1d	chr12:103728155-103830373	WT_COil	WT_TCDD	OK	352.189	466.641	0.405963	0.686808	0.1704	WT_COil	KO_COil	OK	352.189	403.804	0.197306	0.317821	0.52415	WT_TCDD	KO_COil	OK	466.641	403.804	-0.208657	-0.348465	0.48145	WT_COil	KO_TCDD	OK	352.189
ENSMUSG00000026272.6	Agxt	chr1:93135239-93145421	36.2493	35.8351	30.3093	25.9134	30.3822	47.1664	22.7512	38.705	47.1099	30.9901	43.8945	43.2906	51.1687	49.9795	26.6237	27.5002	ENSMUSG00000026272.6	Agxt	chr1:93135239-93145421	WT_COil	WT_TCDD	OK	41.3213	38.818	-0.0901593	-0.151736	0.7665	WT_COil	KO_COil	OK	41.3213	32.0767	-0.365358	-0.591552	0.2392	WT_TCDD	KO_COil	OK	38.818	32.0767	-0.275199	-0.448673	0.3714	WT_COil	KO_TCDD	OK	41.3213
ENSMUSG00000035540.12	Gc	chr5:89417521-89457898	719.086	511.535	720.34	734.197	523.332	674.116	622.837	623.927	579.208	565.942	526.844	655.061	583.361	570.45	431.168	702.725	ENSMUSG00000035540.12	Gc	chr5:89417521-89457898	WT_COil	WT_TCDD	OK	581.764	571.926	-0.0246044	-0.0669656	0.89165	WT_COil	KO_COil	OK	581.764	671.289	0.206502	0.557511	0.26155	WT_TCDD	KO_COil	OK	571.926	671.289	0.231106	0.626785	0.2075	WT_COil	KO_TCDD	OK	581.764
ENSMUSG00000020609.14	Apob	chr12:7977647-8016835	132.548	129.88	179.463	145.752	140.673	136.522	133.511	130.7	167.21	136.747	136.935	131.281	125.196	116.09	130.597	135.899	ENSMUSG00000020609.14	Apob	chr12:7977647-8016835	WT_COil	WT_TCDD	OK	143.043	126.946	-0.172242	-0.474986	0.3417	WT_COil	KO_COil	OK	143.043	146.911	0.0384906	0.10681	0.8292	WT_TCDD	KO_COil	OK	126.946	146.911	0.210732	0.583827	0.2428	WT_COil	KO_TCDD	OK	143.043
ENSMUSG00000037780.2	Mbl1	chr14:41151455-41158959	37.5259	70.754	117.459	31.7764	63.6044	68.4586	79.6499	85.9127	97.1218	58.8961	90.3597	89.9602	48.9268	91.9001	60.9399	65.4274	ENSMUSG00000037780.2	Mbl1	chr14:41151455-41158959	WT_COil	WT_TCDD	OK	84.0845	66.7985	-0.332023	-0.550556	0.2646	WT_COil	KO_COil	OK	84.0845	64.3787	-0.385255	-0.630931	0.2108	WT_TCDD	KO_COil	OK	66.7985	64.3787	-0.0532325	-0.0847975	0.86465	WT_COil	KO_TCDD	OK	84.0845
ENSMUSG00000025484.9	Bet1l	chr7:140807448-140898642	38.2952	51.4093	35.5289	62.917	43.8529	45.1618	38.7943	40.6945	24.8174	50.5737	44.4921	66.4309	33.0004	70.1843	30.0226	61.8611	ENSMUSG00000025484.9	Bet1l	chr7:140807448-140898642	WT_COil	WT_TCDD	OK	46.5785	48.7671	0.0662431	0.0644818	0.8807	WT_COil	KO_COil	OK	46.5785	47.0376	0.0141498	0.0140181	0.97305	WT_TCDD	KO_COil	OK	48.7671	47.0376	-0.0520933	-0.0550994	0.8955	WT_COil	KO_TCDD	OK	46.5785
ENSMUSG00000021794.15	Glud1	chr14:34310726-34345144	81.5676	69.5773	117.978	107.818	63.1588	86.5246	76.4211	80.318	98.4927	97.6616	78.3419	91.1445	96.6474	62.8678	70.9739	100.179	ENSMUSG00000021794.15	Glud1	chr14:34310726-34345144	WT_COil	WT_TCDD	OK	91.4102	82.667	-0.145043	-0.342576	0.49205	WT_COil	KO_COil	OK	91.4102	94.2353	0.0439131	0.104797	0.8346	WT_TCDD	KO_COil	OK	82.667	94.2353	0.188956	0.44674	0.376	WT_COil	KO_TCDD	OK	91.4102
ENSMUSG00000069324.5	Gm5096	chr18:87756285-87758143	46.6954	60.7482	84.2115	59.2118	60.6391	45.3282	60.9062	49.7086	51.0214	34.0726	48.9152	71.2525	86.018	34.0878	41.0404	76.8978	ENSMUSG00000069324.5	Gm5096	chr18:87756285-87758143	WT_COil	WT_TCDD	OK	51.3154	59.511	0.213764	0.399921	0.41905	WT_COil	KO_COil	OK	51.3154	62.7167	0.289458	0.552003	0.2728	WT_TCDD	KO_COil	OK	59.511	62.7167	0.0756937	0.145758	0.77415	WT_COil	KO_TCDD	OK	51.3154
ENSMUSG00000004897.16	Hdgf	chr3:87906320-87916132	20.1033	30.122	31.1537	40.1369	29.407	37.3201	25.5538	35.0665	27.5424	46.2388	27.2444	52.4059	44.4994	38.3968	28.4102	29.0606	ENSMUSG00000004897.16	Hdgf	chr3:87906320-87916132	WT_COil	WT_TCDD	OK	38.3579	35.0918	-0.12839	-0.238305	0.63875	WT_COil	KO_COil	OK	38.3579	30.379	-0.336449	-0.609043	0.23035	WT_TCDD	KO_COil	OK	35.0918	30.379	-0.208058	-0.377401	0.45465	WT_COil	KO_TCDD	OK	38.3579
ENSMUSG00000050565.16	Tor1aip2	chr1:156004598-156068861	87.5527	110.827	85.8462	89.2735	103.88	114.295	95.7789	124.73	82.6449	72.2373	108.461	100.31	122.441	100.911	119.333	129.918	ENSMUSG00000050565.16	Tor1aip2	chr1:156004598-156068861	WT_COil	WT_TCDD	OK	90.9133	118.15	0.378063	0.861617	0.07665	WT_COil	KO_COil	OK	90.9133	93.3749	0.0385431	0.086605	0.8583	WT_TCDD	KO_COil	OK	118.15	93.3749	-0.33952	-0.785469	0.1066	WT_COil	KO_TCDD	OK	90.9133
ENSMUSG00000086165.1	Gm15690	chr5:120476525-120503625	278.101	122.029	109.069	177.323	307.193	115.531	272.17	304.744	188.966	66.4884	73.8877	77.6312	132.248	192.517	26.0249	161.274	ENSMUSG00000086165.1	Gm15690	chr5:120476525-120503625	WT_COil	WT_TCDD	OK	101.743	128.016	0.33139	0.118107	0.862	WT_COil	KO_COil	OK	101.743	171.631	0.754372	0.258504	0.73205	WT_TCDD	KO_COil	OK	128.016	171.631	0.422982	0.161111	0.83915	WT_COil	KO_TCDD	OK	101.743
ENSMUSG00000039660.16	D2Wsu81e	chr2:30171492-30178450	200.656	222.39	113.76	230.203	267.567	131.153	131.474	295.728	274.875	293.192	171.81	230.962	195.861	226.094	157.954	180.867	ENSMUSG00000039660.16	D2Wsu81e	chr2:30171492-30178450	WT_COil	WT_TCDD	OK	242.71	190.194	-0.351762	-0.777264	0.12255	WT_COil	KO_COil	OK	242.71	191.752	-0.33999	-0.739733	0.1442	WT_TCDD	KO_COil	OK	190.194	191.752	0.0117718	0.0258025	0.9605	WT_COil	KO_TCDD	OK	242.71
ENSMUSG00000028601.18	Echdc2	chr4:108165436-108179308	32.1485	50.9487	26.1785	55.4054	69.7411	41.6939	47.0411	40.0773	48.638	52.4773	36.2698	58.7228	47.2618	61.0345	32.4048	37.9814	ENSMUSG00000028601.18	Echdc2	chr4:108165436-108179308	WT_COil	WT_TCDD	OK	49.027	44.6706	-0.134249	-0.197565	0.6542	WT_COil	KO_COil	OK	49.027	41.1703	-0.251973	-0.363149	0.41335	WT_TCDD	KO_COil	OK	44.6706	41.1703	-0.117724	-0.168635	0.7059	WT_COil	KO_TCDD	OK	49.027
ENSMUSG00000042105.18	Inpp5f	chr7:128611359-128696425	64.8968	69.4637	63.3639	76.729	79.9839	52.613	52.6969	53.9595	78.2149	62.8574	69.7377	61.1882	56.3836	73.367	68.8138	60.9879	ENSMUSG00000042105.18	Inpp5f	chr7:128611359-128696425	WT_COil	WT_TCDD	OK	67.9995	64.8881	-0.0675717	-0.146064	0.7627	WT_COil	KO_COil	OK	67.9995	68.6134	0.0129647	0.0283824	0.95035	WT_TCDD	KO_COil	OK	64.8881	68.6134	0.0805364	0.175956	0.7156	WT_COil	KO_TCDD	OK	67.9995
ENSMUSG00000005763.15	Cd247	chr1:165781074-166002678	141.53	149.013	82.0692	124.696	157.449	133.778	127.606	151.996	149.189	159.088	150.428	125.671	112.609	187.223	147.016	174.277	ENSMUSG00000005763.15	Cd247	chr1:165781074-166002678	WT_COil	WT_TCDD	OK	146.094	155.281	0.0879886	0.186103	0.69915	WT_COil	KO_COil	OK	146.094	124.327	-0.232758	-0.478622	0.32405	WT_TCDD	KO_COil	OK	155.281	124.327	-0.320746	-0.674115	0.1683	WT_COil	KO_TCDD	OK	146.094
ENSMUSG00000038690.15	Atp5j2	chr5:145183697-145192062	31.6743	40.6718	74.9401	55.0346	53.9563	89.8097	42.5918	23.5954	29.123	13.8808	56.9268	74.0281	90.0477	34.5087	26.174	21.9569	ENSMUSG00000038690.15	Atp5j2	chr5:145183697-145192062	WT_COil	WT_TCDD	OK	43.4897	43.1718	-0.0105833	-0.0079916	0.9866	WT_COil	KO_COil	OK	43.4897	50.5802	0.217899	0.182953	0.6952	WT_TCDD	KO_COil	OK	43.1718	50.5802	0.228483	0.178285	0.6808	WT_COil	KO_TCDD	OK	43.4897
ENSMUSG00000039001.12	Rps21	chr2:180257376-180258445	0	25.6889	14.8923	53.0067	81.0812	32.9308	39.8683	25.0456	30.9914	0	37.6858	24.8942	23.0639	51.4399	39.7057	0	ENSMUSG00000039001.12	Rps21	chr2:180257376-180258445	WT_COil	WT_TCDD	NOTEST	23.3928	28.5524	0.287544	0	1	WT_COil	KO_COil	NOTEST	23.3928	23.397	0.000255624	0	1	WT_TCDD	KO_COil	NOTEST	28.5524	23.397	-0.287289	0	1	WT_COil	KO_TCDD	OK	23.3928
ENSMUSG00000026771.14	Spopl	chr2:23506219-23572104	97.0838	113.921	114.877	100.03	146.027	100.462	130.48	72.0856	152.606	109.146	131.852	81.5246	117.118	109.466	147.313	105.506	ENSMUSG00000026771.14	Spopl	chr2:23506219-23572104	WT_COil	WT_TCDD	OK	118.782	119.851	0.0129202	0.0346989	0.94475	WT_COil	KO_COil	OK	118.782	106.478	-0.157764	-0.419562	0.40725	WT_TCDD	KO_COil	OK	119.851	106.478	-0.170684	-0.453497	0.3666	WT_COil	KO_TCDD	OK	118.782
ENSMUSG00000097654.1	Gm26714	chr8:24422403-24440008	137.534	233.69	151.907	264.311	195.118	78.6118	118.739	103.924	180.288	158.109	148.656	111.88	133.786	128.384	89.8162	106.056	ENSMUSG00000097654.1	Gm26714	chr8:24422403-24440008	WT_COil	WT_TCDD	OK	149.733	114.511	-0.386912	-0.858742	0.08355	WT_COil	KO_COil	OK	149.733	196.861	0.394783	0.918579	0.069	WT_TCDD	KO_COil	OK	114.511	196.861	0.781695	1.78491	0.00075	WT_COil	KO_TCDD	OK	149.733
ENSMUSG00000090208.1	Gm15851	chr1:133897198-133921414	89.6222	107.742	69.7279	140.66	221.495	118.742	131.726	186.495	146.353	199.715	169.511	167.474	150.088	166.779	198.735	212.088	ENSMUSG00000090208.1	Gm15851	chr1:133897198-133921414	WT_COil	WT_TCDD	OK	170.763	181.923	0.0913253	0.162673	0.738	WT_COil	KO_COil	OK	170.763	101.938	-0.744306	-1.23229	0.0173	WT_TCDD	KO_COil	OK	181.923	101.938	-0.835632	-1.3948	0.00725	WT_COil	KO_TCDD	OK	170.763
ENSMUSG00000031980.9	Agt	chr8:124556533-124569706	28.2796	59.0314	51.5904	58.9135	18.2606	40.1182	34.3006	52.66	32.34	38.2261	23.3984	34.82	27.8189	60.8877	29.4731	41.648	ENSMUSG00000031980.9	Agt	chr8:124556533-124569706	WT_COil	WT_TCDD	OK	32.1961	39.9569	0.311558	0.560852	0.27225	WT_COil	KO_COil	OK	32.1961	49.4537	0.619193	1.1184	0.0288	WT_TCDD	KO_COil	OK	39.9569	49.4537	0.307634	0.587807	0.24845	WT_COil	KO_TCDD	OK	32.1961
ENSMUSG00000097724.2	Gm26850	chr3:63933506-63968659	366.408	317.837	266.371	438.168	407.158	445.712	354.987	527.263	452.272	438.082	332.194	517.555	620.73	404.878	328.426	495.893	ENSMUSG00000097724.2	Gm26850	chr3:63933506-63968659	WT_COil	WT_TCDD	OK	435.026	462.482	0.0882953	0.23929	0.63165	WT_COil	KO_COil	OK	435.026	347.196	-0.325349	-0.872628	0.07995	WT_TCDD	KO_COil	OK	462.482	347.196	-0.413645	-1.11423	0.0287	WT_COil	KO_TCDD	OK	435.026
ENSMUSG00000028967.10	Errfi1	chr4:150825732-150868892	106.543	85.209	142.596	137.697	108.297	104.207	135.847	151.804	118.133	150.307	131.204	133.683	127.174	114.677	119.747	173.871	ENSMUSG00000028967.10	Errfi1	chr4:150825732-150868892	WT_COil	WT_TCDD	OK	133.332	133.867	0.00578488	0.0145247	0.9785	WT_COil	KO_COil	OK	133.332	118.011	-0.176097	-0.435306	0.38115	WT_TCDD	KO_COil	OK	133.867	118.011	-0.181882	-0.451298	0.36375	WT_COil	KO_TCDD	OK	133.332
ENSMUSG00000078630.8	Tomt	chr7:101881324-101933868	54.1025	83.6923	48.4835	56.376	76.1444	59.9824	42.5859	95.931	88.8874	84.0991	66.8421	57.9889	63.0172	76.8183	59.5942	54.0804	ENSMUSG00000078630.8	Tomt	chr7:101881324-101933868	WT_COil	WT_TCDD	OK	74.4544	63.3775	-0.232386	-0.484933	0.31925	WT_COil	KO_COil	OK	74.4544	60.6636	-0.295527	-0.613457	0.21435	WT_TCDD	KO_COil	OK	63.3775	60.6636	-0.0631409	-0.131223	0.79135	WT_COil	KO_TCDD	OK	74.4544
ENSMUSG00000026729.9	4930562F07Rik	chr1:160074734-160077918	39.0955	58.0207	19.476	10.3074	87.9277	73.792	47.6962	25.9892	46.5639	55.8129	64.994	28.578	29.136	39.4579	97.0692	42.7182	ENSMUSG00000026729.9	4930562F07Rik	chr1:160074734-160077918	WT_COil	WT_TCDD	OK	48.9872	52.0953	0.0887491	0.12058	0.80045	WT_COil	KO_COil	OK	48.9872	31.7249	-0.626789	-0.747848	0.12915	WT_TCDD	KO_COil	OK	52.0953	31.7249	-0.715538	-0.852361	0.08405	WT_COil	KO_TCDD	OK	48.9872
ENSMUSG00000097854.1	Gm26602	chr10:79910052-79922273	1562.24	1293.38	1249.75	1167.44	2075.98	1179.59	1024.7	1471.73	1456.44	1554.74	1621.68	961.548	882.356	1714.4	1749.95	940.078	ENSMUSG00000097854.1	Gm26602	chr10:79910052-79922273	WT_COil	WT_TCDD	OK	1398.6	1321.69	-0.0815965	-0.167989	0.738	WT_COil	KO_COil	OK	1398.6	1318.2	-0.0854126	-0.177292	0.7284	WT_TCDD	KO_COil	OK	1321.69	1318.2	-0.00381608	-0.00789012	0.9854	WT_COil	KO_TCDD	OK	1398.6
ENSMUSG00000004071.12	Cdip1	chr16:4726362-4790292	119.262	113.921	68.7545	105.388	153.17	92.7356	82.8518	104.393	96.9212	129.165	110.024	100.487	96.7756	101.496	98.2021	98.8255	ENSMUSG00000004071.12	Cdip1	chr16:4726362-4790292	WT_COil	WT_TCDD	OK	109.149	98.8248	-0.143359	-0.278557	0.56945	WT_COil	KO_COil	OK	109.149	101.831	-0.100123	-0.196724	0.68965	WT_TCDD	KO_COil	OK	98.8248	101.831	0.0432362	0.0838422	0.86675	WT_COil	KO_TCDD	OK	109.149
ENSMUSG00000021033.10	Gstz1	chr12:87106865-87164721	66.4811	47.5052	69.7925	102.027	74.6976	78.513	73.6338	91.1757	47.4224	59.4548	61.8017	86.6518	100.268	112.199	61.1955	75.004	ENSMUSG00000021033.10	Gstz1	chr12:87106865-87164721	WT_COil	WT_TCDD	OK	63.8327	87.1666	0.449481	0.835147	0.09935	WT_COil	KO_COil	OK	63.8327	71.4513	0.162666	0.300636	0.5448	WT_TCDD	KO_COil	OK	87.1666	71.4513	-0.286815	-0.5273	0.2949	WT_COil	KO_TCDD	OK	63.8327
ENSMUSG00000028088.14	Fmo5	chr3:97628803-97655282	69.3004	56.4959	45.5172	133.096	64.5845	64.8604	33.5262	53.8297	61.1204	36.7068	38.9585	69.8157	92.7422	59.7695	17.296	65.7562	ENSMUSG00000028088.14	Fmo5	chr3:97628803-97655282	WT_COil	WT_TCDD	OK	51.6504	58.891	0.189268	0.452616	0.43605	WT_COil	KO_COil	OK	51.6504	76.1025	0.559164	1.16488	0.03125	WT_TCDD	KO_COil	OK	58.891	76.1025	0.369897	0.859028	0.15245	WT_COil	KO_TCDD	OK	51.6504
ENSMUSG00000050440.8	Hamp	chr7:30916982-30973464	778.844	609.756	684.82	947.789	314.263	397.39	712.577	861.538	516.089	911.204	802.513	854.032	380.887	883.822	790.321	1564.02	ENSMUSG00000050440.8	Hamp	chr7:30916982-30973464	WT_COil	WT_TCDD	OK	770.96	904.763	0.230885	0.119399	0.8565	WT_COil	KO_COil	OK	770.96	755.302	-0.0296014	-0.0144928	0.98175	WT_TCDD	KO_COil	OK	904.763	755.302	-0.260486	-0.134437	0.82535	WT_COil	KO_TCDD	OK	770.96
ENSMUSG00000049152.11	Ugt3a2	chr15:9335549-9370955	23.5909	47.607	41.1804	49.6585	29.3648	40.6115	32.0593	28.7739	22.5195	27.2253	27.1519	42.0166	43.341	33.916	21.1645	44.8632	ENSMUSG00000049152.11	Ugt3a2	chr15:9335549-9370955	WT_COil	WT_TCDD	OK	29.7283	35.8212	0.268974	0.500144	0.32275	WT_COil	KO_COil	OK	29.7283	40.5092	0.446411	0.839294	0.0969	WT_TCDD	KO_COil	OK	35.8212	40.5092	0.177437	0.344513	0.49105	WT_COil	KO_TCDD	NOTEST	29.7283
ENSMUSG00000030935.15	Acsm3	chr7:119760922-119848943	34.4705	51.3906	43.8883	33.53	30.5876	36.4573	33.9556	31.6125	52.0068	48.0814	43.7931	30.0783	38.9923	49.0427	55.8976	50.4467	ENSMUSG00000030935.15	Acsm3	chr7:119760922-119848943	WT_COil	WT_TCDD	OK	43.4899	48.5948	0.160121	0.104526	0.8621	WT_COil	KO_COil	OK	43.4899	40.8198	-0.0914107	-0.0573822	0.9166	WT_TCDD	KO_COil	OK	48.5948	40.8198	-0.251532	-0.16192	0.80625	WT_COil	KO_TCDD	OK	43.4899
ENSMUSG00000059481.4	Plg	chr17:12378608-12419384	262.102	159.653	194.924	243.19	206.939	204.41	232.443	220.162	221.712	180.107	198.034	198.544	190.143	188.017	197.269	233.541	ENSMUSG00000059481.4	Plg	chr17:12378608-12419384	WT_COil	WT_TCDD	OK	199.599	202.243	0.01898	0.0493257	0.9169	WT_COil	KO_COil	OK	199.599	214.967	0.107009	0.277158	0.5845	WT_TCDD	KO_COil	OK	202.243	214.967	0.0880287	0.228713	0.6491	WT_COil	KO_TCDD	OK	199.599
ENSMUSG00000059908.9	Mug1	chr6:121838540-121889057	136.877	143.875	156.297	170.605	141.943	178.675	156.972	132.349	160.72	166.418	157.369	165.614	157.837	194.397	129.788	167.323	ENSMUSG00000059908.9	Mug1	chr6:121838540-121889057	WT_COil	WT_TCDD	OK	162.531	162.336	-0.00172519	-0.00465601	0.9901	WT_COil	KO_COil	OK	162.531	151.914	-0.0974585	-0.262527	0.5937	WT_TCDD	KO_COil	OK	162.336	151.914	-0.0957333	-0.258302	0.60535	WT_COil	KO_TCDD	OK	162.531
ENSMUSG00000064373.11	Sepp1	chr15:3270766-3280508	649.628	507.138	739.22	642.649	506.151	622.78	536.505	482.873	519.497	558.855	676.28	731.503	544.178	413.652	480.314	578.394	ENSMUSG00000064373.11	Sepp1	chr15:3270766-3280508	WT_COil	WT_TCDD	OK	621.534	504.135	-0.302024	-0.821709	0.09795	WT_COil	KO_COil	OK	621.534	634.659	0.030148	0.0826985	0.8702	WT_TCDD	KO_COil	OK	504.135	634.659	0.332172	0.909318	0.06885	WT_COil	KO_TCDD	OK	621.534
ENSMUSG00000023084.11	Lrrc71	chr3:87617574-87748623	131.808	153.287	84.0621	124.365	138.605	97.2442	85.8094	116.368	130.034	145.734	100.978	114.953	119.306	119.882	77.3386	93.0043	ENSMUSG00000023084.11	Lrrc71	chr3:87617574-87748623	WT_COil	WT_TCDD	OK	122.925	102.383	-0.263803	-0.674352	0.1792	WT_COil	KO_COil	OK	122.925	123.381	0.00534292	0.013794	0.9766	WT_TCDD	KO_COil	OK	102.383	123.381	0.269146	0.693835	0.17275	WT_COil	KO_TCDD	OK	122.925
ENSMUSG00000085334.7	Gm12940	chr4:127035680-127061152	64.674	111.549	75.0142	88.0621	123.715	74.013	75.2434	95.0128	117.856	81.5514	103.706	81.0431	70.2789	82.8247	100.124	81.7275	ENSMUSG00000085334.7	Gm12940	chr4:127035680-127061152	WT_COil	WT_TCDD	OK	96.0391	83.7388	-0.197725	-0.385741	0.4445	WT_COil	KO_COil	OK	96.0391	84.8248	-0.179137	-0.340222	0.49255	WT_TCDD	KO_COil	OK	83.7388	84.8248	0.0185889	0.0349007	0.93945	WT_COil	KO_TCDD	OK	96.0391
ENSMUSG00000025533.15	Asl	chr5:130011257-130029247	82.0386	89.5847	56.8203	78.7198	54.45	71.3819	32.8993	67.5926	46.1603	32.6384	63.7288	84.0254	56.3127	46.0476	34.1758	70.9189	ENSMUSG00000025533.15	Asl	chr5:130011257-130029247	WT_COil	WT_TCDD	OK	56.6382	51.8637	-0.12705	-0.240725	0.63465	WT_COil	KO_COil	OK	56.6382	76.7909	0.439158	0.855948	0.08765	WT_TCDD	KO_COil	OK	51.8637	76.7909	0.566208	1.1616	0.02285	WT_COil	KO_TCDD	OK	56.6382
ENSMUSG00000024958.12	Gpr137	chr19:6938068-6951898	49.7692	51.8775	22.679	67.4836	27.4222	40.6633	47.8455	79.6019	44.0183	39.1283	29.7107	51.7076	49.5535	51.9112	20.7327	50.5133	ENSMUSG00000024958.12	Gpr137	chr19:6938068-6951898	WT_COil	WT_TCDD	OK	41.1412	43.1777	0.0696999	0.0888335	0.8498	WT_COil	KO_COil	OK	41.1412	47.9523	0.221015	0.298337	0.5279	WT_TCDD	KO_COil	OK	43.1777	47.9523	0.151315	0.222466	0.6579	WT_COil	KO_TCDD	OK	41.1412
ENSMUSG00000041406.14	BC055324	chr1:163929099-163994796	53.2561	80.7498	42.3353	46.8119	63.1111	44.0955	54.7043	47.2684	46.3621	39.6209	53.9547	42.4553	46.9405	50.6714	48.9152	46.8748	ENSMUSG00000041406.14	BC055324	chr1:163929099-163994796	WT_COil	WT_TCDD	OK	45.5983	48.3505	0.084552	0.174384	0.72055	WT_COil	KO_COil	OK	45.5983	55.7883	0.290984	0.603305	0.22515	WT_TCDD	KO_COil	OK	48.3505	55.7883	0.206431	0.439044	0.3804	WT_COil	KO_TCDD	OK	45.5983
ENSMUSG00000010608.15	Rbm25	chr12:83631833-83683123	24.4892	50.0058	29.1311	34.1892	43.3174	26.6601	38.6362	29.1384	26.3278	19.3381	44.6592	27.2403	28.0344	29.5601	40.6919	28.281	ENSMUSG00000010608.15	Rbm25	chr12:83631833-83683123	WT_COil	WT_TCDD	NOTEST	29.3914	31.6418	0.106441	0	1	WT_COil	KO_COil	OK	29.3914	34.4538	0.22927	0.443937	0.3902	WT_TCDD	KO_COil	OK	31.6418	34.4538	0.122829	0.239931	0.63545	WT_COil	KO_TCDD	OK	29.3914
ENSMUSG00000005378.17	Wbscr22	chr5:135052956-135065862	243.709	156.906	102.376	214.318	158.354	161.718	123.05	243.201	138.196	96.0291	88.6107	243.536	179.816	193.92	147.098	215.887	ENSMUSG00000005378.17	Wbscr22	chr5:135052956-135065862	WT_COil	WT_TCDD	OK	141.593	184.18	0.37937	0.862005	0.0953	WT_COil	KO_COil	OK	141.593	179.327	0.340847	0.764245	0.1431	WT_TCDD	KO_COil	OK	184.18	179.327	-0.038523	-0.0915139	0.8526	WT_COil	KO_TCDD	OK	141.593
ENSMUSG00000067786.16	Nnat	chr2:157556361-157566361	20.291	45.0664	16.5215	23.8297	46.3638	28.5175	39.4386	36.4334	29.3062	53.7395	58.3365	6.48796	28.7442	52.3752	47.9034	40.6613	ENSMUSG00000067786.16	Nnat	chr2:157556361-157566361	WT_COil	WT_TCDD	OK	36.9675	42.421	0.198521	0.164641	0.6201	WT_COil	KO_COil	NOTEST	36.9675	26.4271	-0.484239	0	1	WT_TCDD	KO_COil	OK	42.421	26.4271	-0.68276	-0.474279	0.08505	WT_COil	KO_TCDD	OK	36.9675
ENSMUSG00000092220.1	Gm20528	chr1:88055410-88220002	13304.8	18892.8	13143.9	14905.8	37137.9	30276.6	27421.5	20491.5	17542.2	16711	13415.2	12235.8	29867.3	38000.1	30523.2	26776.2	ENSMUSG00000092220.1	Gm20528	chr1:88055410-88220002	WT_COil	WT_TCDD	OK	14976.1	31291.7	1.06312	2.3537	5e-05	WT_COil	KO_COil	OK	14976.1	15061.8	0.00823668	0.0195761	0.9704	WT_TCDD	KO_COil	OK	31291.7	15061.8	-1.05489	-2.30519	5e-05	WT_COil	KO_TCDD	OK	14976.1
ENSMUSG00000020289.15	Nprl3	chr11:32226510-32267707	63.7915	32.8425	26.4594	49.8097	42.2057	33.6992	33.8307	31.6585	36.5671	45.6613	31.8846	46.3185	38.1336	52.7733	24.977	38.7576	ENSMUSG00000020289.15	Nprl3	chr11:32226510-32267707	WT_COil	WT_TCDD	OK	40.1079	38.6604	-0.0530298	-0.098842	0.83965	WT_COil	KO_COil	OK	40.1079	43.2258	0.108006	0.198601	0.6851	WT_TCDD	KO_COil	OK	38.6604	43.2258	0.161035	0.295692	0.5509	WT_COil	KO_TCDD	OK	40.1079
ENSMUSG00000058809.8	Hspd1-ps3	chr11:41498736-41500458	26.7305	23.9524	23.6629	26.7342	31.4313	34.4161	41.2685	28.7386	39.677	24.7046	38.728	30.1324	43.0015	28.8701	57.5424	20.9271	ENSMUSG00000058809.8	Hspd1-ps3	chr11:41498736-41500458	WT_COil	WT_TCDD	OK	33.3105	37.5853	0.174191	0.295039	0.5601	WT_COil	KO_COil	NOTEST	33.3105	25.27	-0.398551	0	1	WT_TCDD	KO_COil	OK	37.5853	25.27	-0.572742	-0.904687	0.06955	WT_COil	KO_TCDD	NOTEST	33.3105
ENSMUSG00000041180.13	Hectd2	chr19:36554667-36689479	999.865	1066.94	1093.43	1473.13	5949.22	4417.36	4944.38	1956.98	1704.84	953.567	1582.04	1019.6	4748.7	5106.81	6050.66	2804.05	ENSMUSG00000041180.13	Hectd2	chr19:36554667-36689479	WT_COil	WT_TCDD	OK	1315.01	4677.55	1.83068	4.25597	5e-05	WT_COil	KO_COil	OK	1315.01	1158.34	-0.183012	-0.46913	0.3466	WT_TCDD	KO_COil	OK	4677.55	1158.34	-2.01369	-4.59759	5e-05	WT_COil	KO_TCDD	OK	1315.01
ENSMUSG00000066952.11	Myo1h	chr5:114289165-114380508	64.2901	72.7813	49.1065	65.1047	102.172	61.3191	57.1755	92.8729	66.6755	97.5901	88.2175	87.4405	48.8667	94.8218	80.1854	69.3693	ENSMUSG00000066952.11	Myo1h	chr5:114289165-114380508	WT_COil	WT_TCDD	OK	84.9809	73.3108	-0.213113	-0.499174	0.2856	WT_COil	KO_COil	OK	84.9809	62.8206	-0.4359	-1.01479	0.0295	WT_TCDD	KO_COil	OK	73.3108	62.8206	-0.222787	-0.509251	0.2718	WT_COil	KO_TCDD	OK	84.9809
ENSMUSG00000087249.1	Gm16062	chr11:59810079-59839838	73.405	110.089	100.449	145.091	125.121	82.0362	133.163	78.9075	72.6657	126.755	96.8969	135.259	53.2211	113.917	98.9089	111.424	ENSMUSG00000087249.1	Gm16062	chr11:59810079-59839838	WT_COil	WT_TCDD	OK	107.894	94.3677	-0.193251	-0.308306	0.5409	WT_COil	KO_COil	OK	107.894	107.259	-0.00852267	-0.014058	0.9722	WT_TCDD	KO_COil	OK	94.3677	107.259	0.184729	0.298217	0.55375	WT_COil	KO_TCDD	OK	107.894
ENSMUSG00000031138.4	F9	chrX:59999463-60030759	38.0319	24.7612	35.5848	49.859	61.9063	46.4193	45.448	36.0747	40.6896	33.8624	30.144	42.0607	54.1893	28.8609	56.2898	35.7776	ENSMUSG00000031138.4	F9	chrX:59999463-60030759	WT_COil	WT_TCDD	OK	36.6892	43.7794	0.254898	0.508996	0.3134	WT_COil	KO_COil	OK	36.6892	37.0592	0.0144798	0.0281488	0.9448	WT_TCDD	KO_COil	OK	43.7794	37.0592	-0.240418	-0.481126	0.3388	WT_COil	KO_TCDD	OK	36.6892
ENSMUSG00000004207.14	Psap	chr10:60277626-60302597	31.0858	26.4652	32.4928	59.575	25.0671	45.5784	25.9778	42.1943	29.6158	21.4132	30.7588	37.6867	35.994	28.2926	22.5516	40.9459	ENSMUSG00000004207.14	Psap	chr10:60277626-60302597	WT_COil	WT_TCDD	NOTEST	29.8686	31.946	0.0970059	0	1	WT_COil	KO_COil	OK	29.8686	37.4047	0.324589	0.589072	0.21015	WT_TCDD	KO_COil	OK	31.946	37.4047	0.227584	0.434058	0.3612	WT_COil	KO_TCDD	OK	29.8686
ENSMUSG00000039114.15	Nrn1	chr13:36725624-36734477	62.5467	43.1827	51.4644	75.1	40.4958	57.9767	34.3493	54.5499	69.709	60.0094	40.5847	62.9653	39.4633	42.5757	46.4851	40.8223	ENSMUSG00000039114.15	Nrn1	chr13:36725624-36734477	WT_COil	WT_TCDD	OK	58.3171	42.3366	-0.462013	-0.740407	0.1116	WT_COil	KO_COil	OK	58.3171	58.0735	-0.0060399	-0.0103285	0.98265	WT_TCDD	KO_COil	OK	42.3366	58.0735	0.455973	0.738016	0.1184	WT_COil	KO_TCDD	OK	58.3171
ENSMUSG00000000439.9	Mkrn2	chr6:115601901-115677780	272.793	326.618	256.58	251.739	376.542	243.094	275.304	287.036	455.334	379.023	344.256	304.775	252.537	298.886	292.936	266.216	ENSMUSG00000000439.9	Mkrn2	chr6:115601901-115677780	WT_COil	WT_TCDD	OK	370.847	277.644	-0.417589	-1.11414	0.02635	WT_COil	KO_COil	OK	370.847	276.933	-0.421289	-1.11535	0.0245	WT_TCDD	KO_COil	OK	277.644	276.933	-0.00370017	-0.0098551	0.9834	WT_COil	KO_TCDD	OK	370.847
ENSMUSG00000108681.1	Gm17825	chr6:71831084-71875257	40.7348	75.9156	32.126	89.1228	62.4288	73.9636	62.1179	46.6004	81.728	61.3454	12.8551	12.3312	28.2615	53.3099	42.1741	86.3088	ENSMUSG00000108681.1	Gm17825	chr6:71831084-71875257	WT_COil	WT_TCDD	OK	42.0649	52.5136	0.320072	0.251787	0.63325	WT_COil	KO_COil	OK	42.0649	59.4748	0.49966	0.386605	0.461	WT_TCDD	KO_COil	OK	52.5136	59.4748	0.179588	0.170664	0.7453	WT_COil	KO_TCDD	OK	42.0649
ENSMUSG00000092545.7	Gm20319	chr16:26581703-26755491	83.2325	87.2337	62.2697	89.0618	112.994	95.8834	49.3816	62.2881	81.9668	119.165	95.8358	104.586	51.6463	59.6288	73.8864	44.5604	ENSMUSG00000092545.7	Gm20319	chr16:26581703-26755491	WT_COil	WT_TCDD	OK	100.388	57.4305	-0.805705	-0.410278	0.3636	WT_COil	KO_COil	OK	100.388	80.4494	-0.319439	-0.168601	0.72955	WT_TCDD	KO_COil	OK	57.4305	80.4494	0.486265	0.246224	0.5869	WT_COil	KO_TCDD	OK	100.388
ENSMUSG00000104435.1	Gm37422	chr1:189879934-189922363	43.5739	97.6943	46.5583	65.533	70.177	51.0603	39.1191	45.4824	77.2162	79.4506	49.3396	47.2038	61.1974	71.4448	34.3797	53.2822	ENSMUSG00000104435.1	Gm37422	chr1:189879934-189922363	WT_COil	WT_TCDD	OK	63.3025	55.076	-0.20084	-0.489442	0.3338	WT_COil	KO_COil	OK	63.3025	63.3399	0.000850311	0.00206522	0.99235	WT_TCDD	KO_COil	OK	55.076	63.3399	0.20169	0.495929	0.33115	WT_COil	KO_TCDD	OK	63.3025
ENSMUSG00000087439.1	Gm15788	chr5:110259129-110286186	103.749	188.723	113.262	112.58	160.65	186.384	167.334	207.676	202.964	185.133	114.216	95.1177	109.262	238.939	104.736	123.009	ENSMUSG00000087439.1	Gm15788	chr5:110259129-110286186	WT_COil	WT_TCDD	OK	149.358	143.986	-0.052841	-0.0352655	0.95125	WT_COil	KO_COil	OK	149.358	129.578	-0.204945	-0.143539	0.7985	WT_TCDD	KO_COil	OK	143.986	129.578	-0.152104	-0.109604	0.8461	WT_COil	KO_TCDD	OK	149.358
[truncated: 16,785 more rows]
[truncated: 20 more columns]

## Sheet: WTvKO_CO
GeneID	gene	locus	KO_Coil_0	KO_Coil_1	KO_Coil_2	KO_Coil_3	KO_TCDD_0	KO_TCDD_1	KO_TCDD_2	KO_TCDD_3	WT_Coil_0	WT_Coil_1	WT_Coil_2	WT_Coil_3	WT_TCDD_0	WT_TCDD_1	WT_TCDD_2	WT_TCDD_3	gene_id	gene	locus	sample_1	sample_2	status	value_1	value_2	log2(fold_change)	test_stat	p_value	log(pvalue)
[truncated: 186 more rows]

## Sheet: WTvKO_TCDD
GeneID	gene	locus	KO_Coil_0	KO_Coil_1	KO_Coil_2	KO_Coil_3	KO_TCDD_0	KO_TCDD_1	KO_TCDD_2	KO_TCDD_3	WT_Coil_0	WT_Coil_1	WT_Coil_2	WT_Coil_3	WT_TCDD_0	WT_TCDD_1	WT_TCDD_2	WT_TCDD_3	gene_id	gene	locus	sample_1	sample_2	status	value_1	value_2	log2(fold_change)	test_stat	p_value	log(pvalue)
[truncated: 86 more rows]
